# Supplementary material for: A Unified Computational Framework for a Robust, Reliable, and Reproducible Identification of Novel miRNAs From the RNA Sequencing Data
Source: Front Bioinform. 2022 Jul 8;2:842051. doi: 10.3389/fbinf.2022.842051 (PMC9580950; doi:10.3389/fbinf.2022.842051)
Supplement: Supplementary file 1 [file DataSheet7.xlsx]

## Sheet: Sheet1
piRNA ID	miRPipe	sRNAToolbox
hsa-piR-23019	ü
hsa-piR-28268	ü
hsa-piR-32157	ü
hsa-piR-32158	ü
hsa-piR-32159	ü
hsa-piR-32160	ü
hsa-piR-32161	ü
hsa-piR-32166	ü
hsa-piR-32178	ü
hsa-piR-32181	ü
hsa-piR-32186	ü
hsa-piR-32838	ü
hsa-piR-32839	ü
hsa-piR-32845	ü
hsa-piR-32978	ü
hsa-piR-32995	ü
hsa-piR-33013	ü
hsa-piR-6960	ü
piRNA-109		ü
piRNA-126		ü
piRNA-143		ü
piRNA-169		ü
piRNA-185		ü
piRNA-203		ü
piRNA-209		ü
piRNA-328		ü
piRNA-349		ü
piRNA-376		ü
piRNA-378		ü
piRNA-38		ü
piRNA-384		ü
piRNA-407		ü
piRNA-409		ü
piRNA-46		ü
piRNA-469		ü
piRNA-514		ü
piRNA-65		ü
piRNA-95		ü
