# Supplementary material for: A Unified Computational Framework for a Robust, Reliable, and Reproducible Identification of Novel miRNAs From the RNA Sequencing Data
Source: Front Bioinform. 2022 Jul 8;2:842051. doi: 10.3389/fbinf.2022.842051 (PMC9580950; doi:10.3389/fbinf.2022.842051)
Supplement: Supplementary file 2 [file DataSheet4.xlsx]

## Sheet: README
					README
	This excel sheet contains the comparsion of pipelines results on clinical CLL data.
	The first sub-excel sheet contains the comparison of all pipelines with published CLL results in Kaur et. al. [1] in blood cancer journal.
	The second sub-excel sheet is the comparison of all pipeline results with RT-qPCR results for the clinical CLL data.
	The third sub-excel sheet contains miRNAs identified by miRPipe for CLL dataset [1]
	The fourth sub-excel sheet contains % validated miRNAs reported by each pipeline and % pipeline efficiency.
	Reference:
	1. G. Kaur, V. Ruhela, L. Rani, A. Gupta, K. Sriram, A. Gogia, A. Sharma,L. Kumar, and R. Gupta, “RNA-Seq profiling of deregulated miRs in CLLand their impact on clinical outcome,”Blood cancer journal, vol. 10,no. 1, pp. 1–9, 2020

## Sheet: Concise_results
		RT-qPCR validated miRNA from Kaur, G., Ruhela, V., Rani, L., Gupta, A., Sriram, K., Gogia, A., et al. (2020). RNA-Seq profiling of deregulated miRs in CLL and their impact on clinical outcome. Blood cancer journal 10, 1–9
	S. No.	Clinically Identified Differentially expressed miRs	Sequence	miRDeep2 (Tool)	miRDeep* (Tool)	miRPro	mirnovo	miRge2	sRNAtoolbox	miR&moR2	MiRPipe	CLL_148	TLDA_CardA	TLDA_CardB	TLDA Normal vs CLL_Oct 6
	1	hsa-let-7e	tgaggtaggaggttgtatagtt	ü	ü	û	û	û	û	û	ü	û	ü	ü	û
	2	hsa-mir-1295a	ttaggccgcagatctgggtga	ü	ü	ü	û	û	û	û	ü	û	û	û	û
	3	hsa-mir-155	ttaatgctaatcgtgataggggtt	û	ü	ü	û	û	û	û	ü	û	ü	ü	ü
	4	hsa-mir-30a	tgtaaacatcctcgactggaag	ü	ü	û	û	û	û	û	ü	û	û	ü	û
	5	hsa-mir-423	tgaggggcagagagcgagacttt	û	û	û	û	û	û	û	û	û	ü	û	û
	6	hsa-mir-4524a	atagcagcatgaacctgtctca	û	û	ü	û	û	û	û	û	û	û	û	û
	7	hsa-mir-486*	tcctgtactgagctgccccgag	û	ü	û	ü	û	û	û	ü	û	ü	û	ü
	8	hsa-mir-744	tgcggggctagggctaacagca	û	û	ü	û	û	û	û	û	û	ü	ü	û
	9	novelMiR_1496	gccactggagctccggcc	û	ü	û	û	û	û	ü	û	û	û	û	û
	10	novelMiR_1520	gcactctggactctgaatccagc	û	û	û	û	û	û	û	û	û	û	û	û
	11	novelMiR_1559	cgtatagtggttagtactctgc	û	ü	û	û	û	û	û	û	û	û	û	û
	12	novelMiR_1732	atggttagcactctggact	û	ü	û	û	û	û	û	û	û	û	û	û
	13	novelMiR_4291	aggggtatgattctcgct	û	û	û	û	û	û	û	û	û	û	û	û
	14	novelMiR_4370	ggggatgtagctcagtggtaga	û	ü	û	û	û	û	û	û	û	û	û	û
	15	novelMiR_763	ctgattgtcacgttctgatt	û	û	û	û	û	û	û	û	û	û	û	û

## Sheet: Expended Results
mir_id	sequence	miRDeep*	miRDeep2	miRPro	mirnovo	miRge2	sRNAToolbox	miR&moR2	miRPipe	CLL_148_qPCR	TLDA Normal vs CLL_Results	TLDA_Design
chr1_204	tagaattactctgagacct		ü
chr10_7376	atcctgccgactatgcca		ü
chr11_1271	atcccagacgagccccca		ü
chr12_5206	atcccacttctgacacca		ü
chr12_8229	tctcccaacccttattccagtg		ü
chr12_9043	cccccactcctggtacca		ü
chr13_10892	tagtgggttatcagaact		ü
chr15_19992	aggtagatagaacaggtcttgtt		ü
chr17_11503	ctgctgtgatgacattcc		ü
chr17_14471	tgcagatgatgacactgta		ü
chr17_6437	accaggtgctgtaggcttt		ü
chr19_11650	ctcccactcctgccacca		ü
chr19_11718	ctcccggccgcgccccca		ü
chr19_16895	tcacgtccctgttcgggcgcca		ü
chr2_1738	aacgaacgagactctggc		ü
chr2_2783	ctcctggctggctcgcca		ü
chr2_3273	ggatatgatgactgattacctgaga		ü
chr2_4326	ccccactgctaaatttgactggctt		ü
chr2_5976	acgaacgagactctggca		ü
chr22_17061	gatgcctgggagttgcgatctg		ü
chr3_1321	actagattgtgagctcctgcaa		ü
chr3_1554	ggaataacgggtgctgtaggcttt		ü
chr3_2710	attggaagacactctgcgacagtg		ü
chr6_2785	gatctcggacgagccccca		ü
chr7_5261	atcccgggcgagccccca		ü
chr7_7142	tcccgggtttcggcacca		ü
chr7_7539	tcggctgtgtatctctgtgcc		ü
chrUn_gl000220_13746	tttcgatggtagtcgccgtgcc		ü
chrX_7822	cacaagaatgtgagctcc		ü
hsa-let-7a-5p	tgaggtagtaggttgtatagtt					ü						ü
hsa-let-7b-3p	ctatacaacctactgccttccc			ü								ü
hsa-let-7c	tgaggtagtaggttgtatggtt		ü									ü
hsa-let-7d	agaggtagtaggttgcatagtt								ü			ü
hsa-let-7e	tgaggtaggaggttgtatagtt	ü							ü			ü
hsa-let-7e-5p	tgaggtaggaggttgtatagttg		ü									ü
hsa-let-7g-3p	ctgtacaggccactgccttgc			ü								ü
hsa-let-7g-5p	atctgtacaaactactacctct				ü							ü
hsa-let-7i-5p	tgaggtagtagtttgtgctgtt					ü						ü
hsa-miR-101-3p	tacagtactgtgataactgaag	ü	ü	ü		ü						ü
hsa-miR-101-5p	cagttatcacagtgctgatgct			ü								ü
hsa-miR-10396b-3p	ggccccgggccctcgaccggac					ü
hsa-miR-106a-5p	taaagtgcttacagtgcaggtag				ü							ü
hsa-mir-106b	taaagtgctgacagtgcaga								ü		ü	ü
hsa-miR-10b-5p	taccctgtagaaccgaatttgtg						ü					ü
hsa-miR-11400	tcggctgtgtatctctgtgtc					ü
hsa-miR-124-5p	taaggcacgcggtgaatgcc		ü									ü
hsa-mir-125a	tccctgagaccctttaacctgt	ü		ü								ü
hsa-miR-1260	atcccacctctgccacca		ü				ü					ü
hsa-miR-1261	atggataaggctttggctt			ü
hsa-miR-126-3p	tcgtaccgtgagtaataatgcg					ü					ü	ü
hsa-mir-1271	cttggcacctagcaagcactca								ü			ü
hsa-mir-128-1	tcacagtgaaccggtctc	ü	ü						ü			ü
hsa-miR-1295a	ttaggccgcagatctgggtga	ü	ü	ü				ü	ü			ü
hsa-miR-1301	cgctctaggcaccgcagca			ü							ü	ü
hsa-miR-1307-5p	tcgaccggacctcgaccggct		ü
hsa-miR-130b-5p	actctttccctgttgcactac			ü							ü	ü
hsa-miR-1-3p	tggaatgtaaagaagtatgtat					ü					ü	ü
hsa-miR-140-3p	ttcctttgttcttccctgtggta				ü							ü
hsa-miR-142-3p	tcgataaagtaggaaacacttca				ü							ü
hsa-mir-143	tgagatgaagcactgtagc								ü	ü	ü	ü
hsa-mir-144	tacagtatagatgatgtac								ü
hsa-mir-144	tacagtatagatgatgtact	ü	ü
hsa-mir-146b	tgagaactgaattccataggc								ü		ü	ü
hsa-miR-146b-5p	tgagaactgaattccataggct	ü			ü	ü						ü
hsa-miR-148b-3p	tcagtgcatcacagaactttgt		ü	ü							ü	ü
hsa-mir-155	ttaatgctaatcgtgatagggg	ü		ü					ü		ü	ü
hsa-miR-15a-5p	tagcagcacataatggtttg		ü							ü	ü	ü
hsa-miR-15b-5p	tagcagcacatcatggtttaca				ü							ü
hsa-miR-17-5p	caaagtgcttacagtgcaggtag				ü							ü
hsa-miR-181b-5p	aacattcattgctgtcggtggg				ü						ü	ü
hsa-miR-182-5p	tttggcaatggtagaactcacact						ü					ü
hsa-mir-18a	taaggtgcatctagtgcaga								ü		ü	ü
hsa-miR-18b-5p	taaggtgcatctagtgcagata				ü							ü
hsa-miR-1910-5p	ccagtcctgtgcctgccgcct					ü
hsa-miR-191-5p	caacggaatcccaaaagcagctg		ü		ü						ü	ü
hsa-miR-193b-3p	aactggccctcaaagtcccgct			ü		ü						ü
hsa-mir-196b_1	aaggtagatagaacaggtct								ü			ü
hsa-mir-197	ttcaccaccttctccacccag								ü			ü
hsa-mir-199a-2	acagtagtctgcacattggt	ü		ü	ü				ü		ü	ü
hsa-mir-19a	tgtgcaaatctatgcaaaactg	ü	ü									ü
hsa-miR-200c-3p	taatactgccgggtaatgatgga				ü							ü
hsa-mir-21	tagcttatcagactgatgttga								ü		ü	ü
hsa-miR-210	ctgtgcgtgtgacagcggct		ü									ü
hsa-mir-221	agctacattgtctgctgggtt	ü							ü		ü	ü
hsa-mir-222	agctacatctggctactggg	ü		ü					ü		ü	ü
hsa-miR-223-3p	tgtcagtttgtcaaatacccca					ü	ü			ü		ü
hsa-miR-224-5p	tcaagtcactagtggttccgtttag					ü						ü
hsa-mir-23a	atcacattgccagggattt	ü	ü									ü
hsa-mir-23b	atcacattgccagggat	ü	ü						ü	ü		ü
hsa-miR-23b-3p	ggaaatccctggcaatgtgat				ü							ü
hsa-miR-25-3p	tcagtccgagacaagtgcaatg				ü							ü
hsa-miR-26a-2-3p	cctattcttgattacttgtttc			ü								ü
hsa-miR-27b-3p	ttcacagtggctaagttctg				ü							ü
hsa-miR-28-3p	cactagattgtgagctcctgga		ü		ü							ü
hsa-mir-29a	tagcaccatctgaaatcggt	ü	ü						ü		ü	ü
hsa-mir-29b-2	tagcaccatttgaaatcagtgt								ü		ü	ü
hsa-miR-29b-3p	acactgatttcaaatggtgcta				ü							ü
hsa-miR-301b-3p	gctttgacaatactattgcactg				ü						ü	ü
hsa-mir-30a	tgtaaacatcctcgactgga	ü	ü					ü				ü
hsa-mir-30c-1	tgtaaacatcctacactctcagc		ü						ü			ü
hsa-miR-30d-5p	tgtaaacatccccgactgga		ü									ü
hsa-miR-3150b-3p	tgaggagatcgtcgaggttgg			ü
hsa-miR-3175	accactcagaccgcgttctctcc				ü
hsa-miR-330-5p	tctctgggcctgtgtcttaggct		ü							ü	ü	ü
hsa-mir-335	tcaagagcaataacgaaaaa	ü							ü			ü
hsa-miR-339-5p	tgagcgcctcgacgacagagc		ü						ü		ü	ü
hsa-miR-340-5p	ttataaagcaatgagactgatt					ü						ü
hsa-miR-345-5p	gctgactcctagtccagggctc					ü						ü
hsa-miR-34a-5p	tggcagtgtcttagctggttgt			ü							ü	ü
hsa-mir-361	tcccccaggtgtgattctgatt	ü									ü	ü
hsa-miR-3613-5p	tgttgtacttttttttttgttc			ü								ü
hsa-miR-3676-5p	tccgtgtttcccccacgctt			ü								ü
hsa-miR-374b-5p	acttagcaggttgtattatat				ü							ü
hsa-miR-374c-5p	cacttatcaggttgtattataa				ü							ü
hsa-miR-378d	actggacttggagtcagaaa						ü					ü
hsa-miR-411-3p	tatgtaacacggtccactaacc					ü						ü
hsa-miR-411-5p	tagtagaccgtatagcgtacg					ü						ü
hsa-miR-431-5p	tgtcttgcaggccgtcatgca					ü						ü
hsa-miR-4323	tctgaggctgtggggctggagt				ü							ü
hsa-miR-4420	atcactgatgtctccatgtctctgagca				ü							ü
hsa-miR-4432	aaagactctgcaagatgcct			ü								ü
hsa-miR-4446-3p	cagggctggcagtgacatgggt			ü								ü
hsa-miR-4464	tttggatagatgcaataaagt		ü									ü
hsa-miR-451a	aaaccgttaccattactgagtt			ü					ü			ü
hsa-miR-4524a-3p	tgagacaggcttatgctgctat			ü								ü
hsa-miR-454-5p	accctatcaatattgtctctgc			ü							ü	ü
hsa-miR-4791	tggatatgatgactgaaa			ü								ü
hsa-miR-485-3p	gtcatacacggctctcctctct					ü						ü
hsa-miR-486	tggatatgatgactgaaa	ü			ü				ü		ü	ü
hsa-miR-487b-3p	aatcgtacagggtcatccactt					ü						ü
hsa-miR-500a-3p	atgcacctgggcaaggattctga				ü							ü
hsa-miR-5196-3p	tcatcctcgtctccctcccag		ü	ü								ü
hsa-mir-532_1	gatgcctgggagttgcgatc								ü			ü
hsa-miR-532-5p	catgccttgagtgtaggaccgt			ü								ü
hsa-miR-548aq-3p	aaaaactgtgactacttttgc				ü					ü	ü	ü
hsa-miR-548j-3p	tgcaaaagtagtcacagttttt				ü							ü
hsa-miR-556-5p	gatgagctcattgtaatatgag					ü					ü	ü
hsa-miR-5683	tacagatgcagattctctgacttc					ü						ü
hsa-mir-574_4	tgagtgtgtgtgtgtgagtg											ü
hsa-miR-574-3p	cacgctcatgcacacacccaca			ü								ü
hsa-mir-576	attctaatttctccacgtc								ü			ü
hsa-miR-577	tagataaaatattggtacctg		ü									ü
hsa-miR-6077	atcgctgtacggccttgatgaaagc				ü							ü
hsa-miR-625-3p	gactatagaactttccccctca			ü							ü	ü
hsa-miR-628-5p	atgctgacatatttactagagg		ü									ü
hsa-miR-654-3p	tatgtctgctgaccatcacctt					ü						ü
hsa-miR-660-5p	tacccattgcatatcggagttg			ü								ü
hsa-mir-671	tccggttctcagggctccacc	ü							ü			ü
hsa-miR-675-5p	tacaggggccctctcagccctcctaatg				ü							ü
hsa-miR-6852-5p	ccctggggttctgaggacatg					ü						ü
hsa-miR-6868-3p	aattccttggctgtgtctgagca				ü							ü
hsa-miR-744-5p	tgcggggctagggctaacagca			ü								ü
hsa-miR-7974	aggctgtgatgctctcctgagccc					ü						ü
hsa-miR-7977	tcgtttcccggcccatgcacca				ü							ü
hsa-mir-873	tgcaggaacttgtgagtct	ü										ü
hsa-miR-873-5p	gcaggaacttgtgagtctcct			ü				ü	ü			ü
hsa-miR-877-5p	gtagaggagatggcgcaggg			ü								ü
hsa-mir-92a	aggttgggatcggttgcaatgct							ü				ü
hsa-mir-92b	tattgcactcgtcccggcc	ü	ü						ü			ü
hsa-miR-941	cacccggctgtgtgcacatgtgc					ü						ü
hsa-mir-98	tgaggtagtaagttgtattgtt							ü	ü			ü
hsa-miR-98-5p	aacaatacaacttactacctca				ü							ü
hsa-miR-99b-5p	cacccgtagaaccgaccttgcg		ü	ü								ü
hsa-novel-miR-4	ctcttttaccaaggacccg			ü
hsa-novel-miR-7	cccctgggctgttactgtt			ü
novel-110	tctcagtagtaagatgacatcacttga				ü
novel-12	agtcagcatttgcttatcatcatccagg				ü
novel-124	agtcagcatttgcttatcatcatccag				ü
novel-14	ggaggtgatgaactgtctgagcctgacc				ü
novel-15	tatcagatattttattgtcatcaagtaa				ü
novel-1532	tagcaaatcagaatgatgttga				ü
novel-156	aatcgctgtacggccttgatgaaagc				ü
novel-166	cccccactgctaaatttgactggctt				ü
novel-178	gatttcagcaccgacactcagatgg				ü
novel-201	gttcagttcgtaaaatcatccccgtag				ü
novel-2301	aataagttctgataacccacta				ü
novel-24	tgcagtgatgtaaaatttcttggcctga				ü
novel-2428	aaaagaattaaccttatgggct				ü
novel-315	aattgcacttgacccggccagtaa				ü
novel-411	tccagtactgcgctgaaccgag				ü
novel-456	gctaaacctagccccaaacc				ü
novel-61	gcgggtgatgcgaactggagtctgagc				ü
novel-629	tagggggacgtaaatattggcg				ü
novel-705	ctgctcaggttaacatcacagcaa				ü
novel-730	atcctttccttgtttactttta				ü
novel-78	caccatgatggaactgaggatctgagg				ü
novel-80	cctcagagttatttatcctcacggagc				ü
novelMiR_111	cactctggactctgaatc	ü							ü
novelMiR_118	cgtatagtggttagtactctgc	ü
novelMiR_12	atggttagcactctggact	ü
novelMiR_204_2	ctgctgtgatgacattc								ü
novelMiR_215	accaccctgaacgcgcccgat	ü
novelMiR_23_1	acgagactctggcatgctaac								ü
novelMiR_23_1	ttctcactactgcacttgactag	ü
novelMiR_252_1	ggggatgtagctcagtggtaga	ü
novelMiR_255	gctaaatttgactggct								ü
novelMiR_283	tccctgtcctccaggagctc	ü	ü
novelMiR_32_1	aaggtagatagaacaggtcttg	ü
novelMiR_344	atggatagcgcattgga								ü
novelMiR_43_2	ctgtcacgcgggagacc								ü
novelMiR_45_3	aaatggatttttggagcagggaga								ü
novelMiR_90	aggctgtgatgattggc								ü
novelMiR_92_1	tcctgtactgagctgccccgag	ü
putative_new-loop-chr5_11056	atcctgccgactatgcca							ü
putative_new-loop-chr7_14329	gatcccgggcgagcccccag							ü
putative_new-miR-chr10_18693-3p	atcccagcggtgcctcta							ü
putative_new-miR-chr11_20032-5p	cctataaagtagaaagcaat							ü
putative_new-miR-chr12_22141-3p	ggttccatagtgtag							ü
putative_new-miR-chr17_27919-3p	cggtagcgcgtctga							ü
putative_new-miR-chr19_31756-5p	gccactggagctccggcc	ü						ü
putative_new-miR-chr3_6754-5p	ttgtgatgacttaca							ü
putative_new-miR-chr5_9772-5p	atcctgccgactatgcca							ü
rRNA-111	ccaagtccttctgatcgaggcc				ü
rRNA-1180	catattagtcagcggaggaga				ü
rRNA-129	agtgaaactgcgaatggctc				ü
rRNA-14753	taccgggtgctgtaggcttt				ü
rRNA-15	gccgcctggataccgcagctaggaataa				ü
rRNA-150	actgactggctcagcgtgtgcc				ü
rRNA-18	cgactcttagcggtggatcactcggct				ü
rRNA-183	aatacatgccgacgggcgctgaccccct				ü
rRNA-19085	tttcgatggtagtcgccgtgct				ü
rRNA-199	gctgagaagacggtcgaacttgact				ü
rRNA-209	aacggctaccacatccaaggaag				ü
rRNA-210	ctcgtgcgtcgatgaagaacgcagc				ü
rRNA-219	ccggtacagtgaaactgcgaatggct				ü
rRNA-23	ggctacgcctgtctgagcgtcgct				ü
rRNA-233	acgaaagtcggaggttcgaagacgat				ü
rRNA-292	ctgagaagacggtcgaacttgact				ü
rRNA-303	gctttggtgactctagataacctc				ü
rRNA-31	gtaagtgaagataaagtgtgtctgagg				ü
rRNA-312	gcgaagctaccatctgtgggatt				ü
rRNA-31771	aacattcaacgctgacggtgag				ü
rRNA-339	tgaaaagaactttgaagagagag				ü
rRNA-35	agtaagtgaagataaagtgtgtctgagg				ü
rRNA-40	gggaataccgggtgctgtaggctt				ü
rRNA-43	ggaataccgggtgctgtaggctt	ü			ü
rRNA-46	tacctggttgatcctgccgactacgcca				ü
rRNA-47	cgaacgagactctggcatgctaact				ü
rRNA-51	ggagatgaagaggacagtgactgagaga				ü
rRNA-5114	acgcctgtctgagcgtcgct				ü
rRNA-5316	ttaatgtgaattgcaggaca				ü
rRNA-5620	actcggcgtggcgtcggtcgtgg				ü
rRNA-63	cggtggatcactcggctcgtgcgtcga				ü
rRNA-69	tcccgcccaggcggaacgatacggcagc				ü
rRNA-75450	taatgtgaattgcaggacaca				ü
rRNA-8	cggggctacgcctgtctgagcgtcgct				ü
rRNA-82	gacggaccagagcgaaagcatt				ü
tRNA-112	ggtgctgataacgccaaggtcgcgggt				ü
tRNA-138	aacagctaaggactgcaaaaccccact				ü
tRNA-157	agtcggtagagcatgagactc				ü
tRNA-165	cggatagctcagtcggtagagcat				ü
tRNA-183	tccctggtggtctagtggttaggatt				ü
tRNA-198	cggaagcgtgctgggcccataacccaga				ü
tRNA-265	cgcctgccacgcgggaggcccgggt				ü
tRNA-28	acttaacttgaccgctctgacc				ü
tRNA-29	caacttaacttgaccgctctgacca				ü
tRNA-32	ctgaaatgaagagaatactcattgctg				ü
tRNA-33	cagagtgtagcttaacacaaagcaccca				ü
tRNA-34	gtcggtagagcatgggactc				ü
tRNA-395	ctgaatccagcgatccgagt				ü
tRNA-41	tggtctaggggtatgattctcgct				ü
tRNA-431	tcgaatcccatcctcgtcgcca				ü
tRNA-49	gctagctcagtcggtagagcatgggac				ü
tRNA-5051	tggttaggattcggcgctctcaccgcc				ü
tRNA-56	tccctgtggtctagtggttaggattcg				ü
tRNA-61	ggttagcactctggactctgaatc				ü
tRNA-62	ctgaaatgaagagaatactcattgctga				ü
tRNA-70	tgataacgccaaggtcgcgggt				ü
tRNA-84	gtggttgtagtccgtgcgagaatacca				ü
tRNA-9	ccgtgatcgtatagtggttagtac				ü
tRNA-90	tgcgcagcggaagcgtgctgggcc				ü
tRNA-92	cactgtaaggctaacttagcattaacct				ü
tRNA-9211	ccttccaagcagttgacccgggt				ü
tRNA-9452	ttggggtgcgagaggtcccgggt				ü

## Sheet: miRPipe Results for CLL dataset
	Differentially Expressed miRNA in CLL
Differentially expressed miRNA	New name assigned to novel miRNAs	mature_sequence	Fold Change	up/down regulation	p_adj_value
hsa-let-7d	-	agaggtagtaggttgcatagtt	-1.31809	down	0.0005
hsa-let-7e	-	tgaggtaggaggttgtatagtt	-3.70642	down	0.00217
hsa-mir-106b	-	taaagtgctgacagtgcaga	11.8361	up	0.0005
hsa-mir-1271	-	cttggcacctagcaagcactca	6.93962	up	0.02502
hsa-mir-128-1;hsa-mir-128-2	-	tcacagtgaaccggtctc	24.2342	up	0
hsa-mir-1295a	-	ttaggccgcagatctgggtga	5.28688	up	2e-05
hsa-mir-143	-	tgagatgaagcactgtagc	27.084	up	0
hsa-mir-144	-	tacagtatagatgatgtac	9.35964	up	0.01428
hsa-mir-146b	-	tgagaactgaattccataggc	28.1662	up	0
hsa-mir-155;hsa-mir-155*	-	ttaatgctaatcgtgatagggg	1.9132	up	0.0186
hsa-mir-18a	-	taaggtgcatctagtgcaga	8.28444	up	0.03718
hsa-mir-196b_1	-	aaggtagatagaacaggtct	24.5547	up	0
hsa-mir-197	-	ttcaccaccttctccacccag	23.9691	up	0
hsa-mir-199a-2;hsa-mir-199a-1;hsa-mir-199b	-	acagtagtctgcacattggt	-2.55113	down	0.03171
hsa-mir-21	-	tagcttatcagactgatgttga	18.9395	up	0
hsa-mir-221	-	agctacattgtctgctgggtt	26.5347	up	0
hsa-mir-222	-	agctacatctggctactggg	23.7335	up	0.00106
hsa-mir-23b;hsa-mir-23a	-	atcacattgccagggat	11.8212	up	7e-05
hsa-mir-29a	-	tagcaccatctgaaatcggt	29.4903	up	0
hsa-mir-29b-2;hsa-mir-29b-1	-	tagcaccatttgaaatcagtgt	25.5109	up	0
hsa-mir-30c-1;hsa-mir-30c-2	-	tgtaaacatcctacactctcagc	-0.801715	down	0.00571
hsa-mir-335	-	tcaagagcaataacgaaaaa	10.0515	up	0.00365
hsa-mir-339_2;hsa-mir-339_3	-	tccctgtcctccaggagctc	9.7386	up	7e-05
hsa-mir-451a	-	aaaccgttaccattactgagtt	3.17233	up	0.04535
hsa-mir-486;hsa-mir-486*;hsa-mir-486_1;hsa-mir-486_2	-	tcctgtactgagctgccccgag	-1.49245	down	0.00081
hsa-mir-532_1	-	gatgcctgggagttgcgatc	8.7822	up	0.02031
hsa-mir-576	-	attctaatttctccacgtc	8.52129	up	0.00217
hsa-mir-671	-	tccggttctcagggctccacc	-1.32658	down	0.01212
hsa-mir-873	-	gcaggaacttgtgagtctcct	5.69441	up	0.00432
hsa-mir-92b	-	tattgcactcgtcccggcc	10.6731	up	0
hsa-mir-98	-	tgaggtagtaagttgtattgtt	-1.27539	down	0.01413
novelMiR_204_2	hsa-mir-12142*	ctgctgtgatgacattc	13.3684	up	0
novelMiR_216	hsa-mir-12139*	cactctggactctgaatc	24.9865	up	0
novelMiR_23_1	hsa-mir-12137*	acgagactctggcatgctaac	21.6792	up	0.00365
novelMiR_255	hsa-mir-12141*	gctaaatttgactggct	22.7384	up	0.00021
novelMiR_344	hsa-mir-12140*	atggatagcgcattgga	10.9288	up	0
novelMiR_43;novelMiR_43_2	hsa-mir-12144*	ctgtcacgcgggagacc	23.9005	up	0
novelMiR_45;novelMiR_45_2;novelMiR_45_1	hsa-mir-12143*	aaatggatttttggagcagggaga	20.7216	up	0
novelMiR_90	hsa-mir-12138*	aggctgtgatgattggc	6.8093	up	0.00611

## Sheet: Summarized results
		% Validated miRNA and pipeline efficiency
	S. No.	Pipeline	Number of dysregulated miRNAs identified by pipeline	Number of miRNAs validated with RT-qPCR results	% False Positives	% False Negative
	1	miRDeep2	29	9	68.9655	70.9677
	2	miRDeep*	22	10	54.5455	67.7419
	3	miRPro	34	12	64.7059	61.2903
	4	mirnovo	32	6	81.25	80.6452
	5	miRge2	25	4	84	87.0968
	6	sRNAToolbox	5	1	80	96.7742
	7	miR&moR2	5	1	80	96.7742
	8	miRPipe	31	17	45.1613	45.1613
