# Supplementary material for: A Unified Computational Framework for a Robust, Reliable, and Reproducible Identification of Novel miRNAs From the RNA Sequencing Data
Source: Front Bioinform. 2022 Jul 8;2:842051. doi: 10.3389/fbinf.2022.842051 (PMC9580950; doi:10.3389/fbinf.2022.842051)
Supplement: Supplementary file 3 [file DataSheet6.xlsx]

## Sheet: Sheet1
	Data Generation using miRSim Tool
RNA-Type	% fraction of known miRNA	% fraction of other class
		generated by altering seed regions of miRNAs/piRNAs	generated by altering xseed regions of miRNAs/piRNAs	generated by altering both seed and xseed regions of miRNAs/piRNAs
Known miRNA	20	10	10	5
Novel miRNA	10	7	7	3.5
piRNA	10	7	7	3.5
An example of synthetic data generation by miRSim tool, where the fraction of sequences of particularRNA type and a particular sub-category of sequence in the synthetic data required to be generated is specifiedby the user. Say, a synthetic data is generated having a total of 10K reads. Of these 10K reads, 20% belong toknown miRNAs, 10% belong to novel miRNAs (sequences collected from the literat…
