# Supplementary material for: A Unified Computational Framework for a Robust, Reliable, and Reproducible Identification of Novel miRNAs From the RNA Sequencing Data
Source: Front Bioinform. 2022 Jul 8;2:842051. doi: 10.3389/fbinf.2022.842051 (PMC9580950; doi:10.3389/fbinf.2022.842051)
Supplement: Supplementary file 5 [file DataSheet9.csv]

miR_ID	chr	strand	hairPin_loci	mature_loci	sequence	hairpin	mature	loop_star_sequence
novelMiR_0	chr1	+	1349646-1349728	1349695-1349718	ggtgcgcggcgctgaggtggcgcccggtcgctctgcgccaccgcgaaggctcccgactcgcgtgccctctgccgggtcccacg	((..(.(((((..((((..((((.(((..((.((.(((....))).))))..)))....))))..))))))))).)..))...	ctcccgactcgcgtgccctctgcc	cgctgaggtggcgcccggtcgctctgcgccaccgcgaaggctcccgactcgcgtgccctctgcc
novelMiR_1	chr1	+	1349685-1349767	1349695-1349718	accgcgaaggctcccgactcgcgtgccctctgccgggtcccacggggtccaggcagcaggccgagcggatgcggggcgcgcgg	.(((((...((.((((..((((..(((..(((((((..((....))..)).)))))..)))...))))...)))))).)))))	ctcccgactcgcgtgccctctgcc	ctcccgactcgcgtgccctctgccgggtcccacggggtccaggcagcaggccgagcggatgcggggcg
novelMiR_2	chr1	+	3610734-3610810	3610744-3610764	cccagaccccaggagacaggctttggagggaagcgggaacagacggcttcctctctgccttctcccagccgggctct	...(((.(((.(((((.((((...((((((((((.(.......).)))))).))))))))))))).....))).)))	aggagacaggctttggaggga	aggagacaggctttggagggaagcgggaacagacggcttcctctctgccttctcccag
novelMiR_3	chr1	+	9728293-9728375	9728303-9728326	tcttaagcctccaaaggcctggatttgagcagctttagaaatgcaggttctagggcttctcccagccttcagaagccaactaa	......((.((..(((((.(((....(((.((((((((((.......)))))))))).)))))))))))..)).)).......	ccaaaggcctggatttgagcagct	ccaaaggcctggatttgagcagctttagaaatgcaggttctagggcttctcccagccttcagaa
novelMiR_4	chr1	+	12541909-12541987	12541956-12541977	ccagctggtggatcagggctctgagggtgggctaaaccagtagaggcttcccccaaactctgattcaccagacgaggag	((.(((((((((((((((...((.(((..((((...........))))..)))))..)))))))))))))).)..))..	ttcccccaaactctgattcacc	tggatcagggctctgagggtgggctaaaccagtagaggcttcccccaaactctgattcacc
novelMiR_5	chr1	+	23344939-23345015	23344985-23345005	ggagaaatgcctctttccctccctggctgccgtccacacatcgttggtggcagactgtgagggaaatcgttaaaatg	..............(((((((.(...((((((.(((........)))))))))...).)))))))............	gtggcagactgtgagggaaat	ttccctccctggctgccgtccacacatcgttggtggcagactgtgagggaaat
novelMiR_6	chr1	+	28429388-28429468	28429436-28429458	tttcacagcagctcccaggattgtgtggaatgatagagtagtctatggtctcgacgttttttctggcctccgtgagaaaag	((((((.(.((...((((((...(((.((((.(((((....))))).)).)).)))....)))))).))).))))))....	tctcgacgttttttctggcctcc	agctcccaggattgtgtggaatgatagagtagtctatggtctcgacgttttttctggcctcc
novelMiR_7	chr1	+	28429426-28429506	28429436-28429458	tagtctatggtctcgacgttttttctggcctccgtgagaaaagttccactgttggaggtcggaagaaatgtagagatgatg	.....(((.(((((.(((((((((((((((((((((.((.....)))))....)))))))))))))))))).))))).)))	tctcgacgttttttctggcctcc	tctcgacgttttttctggcctccgtgagaaaagttccactgttggaggtcggaagaaatgtagagatg
novelMiR_8	chr1	+	28888366-28888446	28888376-28888398	caagctccctacctccacccagtttcaggcctggaggatggtcttggcaggaggctgggtggggaagggatctgcaggagg	...(((((((.((.((((((((((((..(((.(((......))).)))..)))))))))))))).)))))...))......	acctccacccagtttcaggcctg	acctccacccagtttcaggcctggaggatggtcttggcaggaggctgggtggggaag
novelMiR_9	chr1	+	28914555-28914633	28914602-28914623	tggcctcgcctcgcagagggaaggcgggagggcgcgcgccagggtcgctcgctcgctccctccctccgctggtgcgttt	......(((((.((.((((((.((.(((.(((((.((((....).))).))))).))))))))))).)).)).)))...	ctcgctcgctccctccctccgc	agagggaaggcgggagggcgcgcgccagggtcgctcgctcgctccctccctccgc
novelMiR_10	chr1	+	36300998-36301080	36301008-36301031	accacgggctttgacaaatcaagactggggaccaaagactttgtgggtccaagtgaaagaggaggtggcagagctcgaggaac	.((.(((((((((.((..((...(((..(((((............))))).))).......))..)).))))))))).))...	ttgacaaatcaagactggggacca	ttgacaaatcaagactggggaccaaagactttgtgggtccaagtgaaagaggaggtggcagag
novelMiR_11	chr1	+	41663743-41663821	41663790-41663811	gtgtgattgcagctggacatgggtctgcacactcacgtacacgattgcaaacccactgaccagctgccaagctgcccag	..((....((((((((.(((((((.((((...((........)).)))).))))).)).))))))))...)).......	caaacccactgaccagctgcca	gcagctggacatgggtctgcacactcacgtacacgattgcaaacccactgaccagctgcca
novelMiR_12	chr1	+	46303721-46303799	46303768-46303789	ggtgccgctgttgctgctcgtgttgaatctagaaccgtagccagacatgggactggaggacgagcaaaagatgcttacc	((((..((.(((..(((((((.(....(((((..((((........))))..)))))).)))))))...))))).))))	tgggactggaggacgagcaaaa	ctgctcgtgttgaatctagaaccgtagccagacatgggactggaggacgagcaaaa
novelMiR_13	chr1	+	78687064-78687140	78687110-78687130	aggttggcgcaaaagtaattgcgatttttgtcattgaaagtaagagcaaaaatcgcaattacttttgcaccaaccta	(((((((.(((((((((((((((((((((((..(((....)))..))))))))))))))))))))))).))))))).	caaaaatcgcaattacttttg	aaagtaattgcgatttttgtcattgaaagtaagagcaaaaatcgcaattacttttg
novelMiR_14	chr1	+	86108913-86108991	86108923-86108944	aggctggtgcaaaagtaattgtggtttctgcctttttaatgggcaaaaaacagaactacttttgcaccaacctagaagg	(((.(((((((((((((.((.((.(((.(((((.......))))).))).)).)).))))))))))))).)))......	aaaagtaattgtggtttctgcc	aaaagtaattgtggtttctgcctttttaatgggcaaaaaacagaactacttttgc
novelMiR_15	chr1	+	86504325-86504401	86504335-86504355	ttggcctcttactgccacttgtagtcttccttcctttctttcagagtaagggcagcaacaagtggcaagctgttaaa	(((((..((...((((((((((.((..(((((.((((.....)))).)))))..)).))))))))))))..))))).	actgccacttgtagtcttcct	actgccacttgtagtcttccttcctttctttcagagtaagggcagcaacaagtggcaagct
novelMiR_16	chr1	+	90657891-90657967	90657901-90657921	actgccattggccattgatgatcgttcttctcttctctgggagagtaagagagagaggacacagtctgagtggttcc	.........(((((((.(.(((.((((((((((.((((.........)))))))))))).)).)))).)))))))..	gccattgatgatcgttcttct	gccattgatgatcgttcttctcttctctgggagagtaagagagagaggacacagtctgagtggttc
novelMiR_17	chr1	+	95154828-95154904	95154874-95154894	aataggtaatagactgacccagagtctcaagcacaattgaaatgtgcttgagactctgggtcagtctattacctgtt	(((((((((((((((((((((((((((((((((((.......)))))))))))))))))))))))))))))))))))	cttgagactctgggtcagtct	actgacccagagtctcaagcacaattgaaatgtgcttgagactctgggtcagtct
novelMiR_18	chr1	+	100038123-100038201	100038170-100038191	gcgggcgcccagagcggctcggcccggcagtagtggtgggacggcactagctgctggggcctgccgccccgggagtggc	....((.(((.(.(((((..(.(((((((((((((.((...)).)))).))))))))).)..))))).).))).))...	tagctgctggggcctgccgccc	gcggctcggcccggcagtagtggtgggacggcactagctgctggggcctgccgccc
novelMiR_19	chr1	+	101249747-101249825	101249757-101249778	cacctatgtgttcggggcaacaaactactagtgtcactagttagctgccagtagttagctgctctgaacacttaggata	..((((.((((((((((((.(.(((((((.(((.(........).))).))))))).).)))))))))))).))))...	ttcggggcaacaaactactagt	ttcggggcaacaaactactagtgtcactagttagctgccagtagttagctgctctgaaca
novelMiR_20	chr1	+	101609244-101609322	101609291-101609312	ctattgagagtagttagtaacatctggaagagtacatttggagtaactcttccagatgttactgactgctctcagtcag	..(((((((((((((((((((((((((((((((((.......)).)))))))))))))))))))))))))))))))...	tcttccagatgttactgactgc	agttagtaacatctggaagagtacatttggagtaactcttccagatgttactgactgc
novelMiR_21	chr1	+	110365306-110365384	110365353-110365374	ttcttctggtctgcttgtttcatctcctctttgttctgttatggacacagaggagatgagacaagcagaccagaaaaaa	...(((((((((((((((((((((((((((.(((((......))))).)))))))))))))))))))))))))))....	cagaggagatgagacaagcaga	tgcttgtttcatctcctctttgttctgttatggacacagaggagatgagacaagcaga
novelMiR_22	chr1	+	110365343-110365421	110365353-110365374	gttatggacacagaggagatgagacaagcagaccagaaaaaattgacttaatttatttttgttttatagctctgtgttt	.....((((((((((...(((((((((........(((.((((((...)))))).))))))))))))..))))))))))	cagaggagatgagacaagcaga	cagaggagatgagacaagcagaccagaaaaaattgacttaatttatttttgttttatagctctgtg
novelMiR_23	chr1	+	111230280-111230360	111230290-111230312	gtctcactgtaaggtccaggctgtagtgcagtggtgtgaccatggctcactgcagccttgacctcccaggctcaaacaatc	......(((..(((((.(((((((((((.(((.(((....))).)))))))))))))).)))))..)))............	aaggtccaggctgtagtgcagtg	aaggtccaggctgtagtgcagtggtgtgaccatggctcactgcagccttgacctccc
novelMiR_24	chr1	+	115485657-115485733	115485667-115485687	gttggtgcaaaagtgattgcggtttttgccattaaaagtaatgcaaccaacctaatacttgcactacccatgaagtg	..(((((((..((((.(((.((((.((((.((((....))))))))..))))))))))))))))))...........	aagtgattgcggtttttgcca	aagtgattgcggtttttgccattaaaagtaatgcaaccaacctaatacttgc
novelMiR_25	chr1	+	121045509-121045585	121045555-121045575	aggttggtgcaaaagtaactgcggtttttgtcattacttttaatggcaaaaatcgcaattacttttgcaccaaccta	((((((((((((((((((.(((((((((((((((((....))))))))))))))))).)))))))))))))))))).	caaaaatcgcaattacttttg	aaagtaactgcggtttttgtcattacttttaatggcaaaaatcgcaattacttttg
novelMiR_26	chr1	+	143828779-143828855	143828825-143828845	aggttggtgcaaaagtaactgcggtttttgtcattacttttaatggcaaaaatcgcaattacttttgcaccaaccta	((((((((((((((((((.(((((((((((((((((....))))))))))))))))).)))))))))))))))))).	caaaaatcgcaattacttttg	aaagtaactgcggtttttgtcattacttttaatggcaaaaatcgcaattacttttg
novelMiR_27	chr1	+	144420894-144420970	144420940-144420960	ctggtgccgtgcagtaccaggctcttggtgtcccaaacaaagacaccaagagcctggaactgcaccaaaaaccaaaa	.((((...(((((((.((((((((((((((((.........)))))))))))))))).))))))).....))))...	caagagcctggaactgcacca	gtgcagtaccaggctcttggtgtcccaaacaaagacaccaagagcctggaactgcacca
novelMiR_28	chr1	+	145289404-145289480	145289450-145289470	ctggtgccgtgcagttccaggctcttggtgtcccaaacaaagacaccaagagcctggaactgcaccaaaaaccaaaa	.((((...((((((((((((((((((((((((.........)))))))))))))))))))))))).....))))...	caagagcctggaactgcacca	gtgcagttccaggctcttggtgtcccaaacaaagacaccaagagcctggaactgcacca
novelMiR_29	chr1	+	148357165-148357245	148357175-148357197	taacatatgaacactcatcaactgtgcctgacatgccaagtgccacatgtcaggcacagacaatgagtgtgcataattact	.....((((.((((((((...((((((((((((((..........))))))))))))))...)))))))).))))......	acactcatcaactgtgcctgaca	acactcatcaactgtgcctgacatgccaagtgccacatgtcaggcacagacaatgagtgtgc
novelMiR_30	chr1	+	148530895-148530971	148530941-148530961	ctggtgccgtgcagttccaggctcttggtgtcccaaacaaagacaccaagagcctggaactgcaccaaaaaccaaaa	.((((...((((((((((((((((((((((((.........)))))))))))))))))))))))).....))))...	caagagcctggaactgcacca	gtgcagttccaggctcttggtgtcccaaacaaagacaccaagagcctggaactgcacca
novelMiR_31	chr1	+	149737321-149737397	149737367-149737387	aggttggtgcaaaagtaactgcggtttttgtcattatgtttaatggcaaaaatcgcaattacttttgcaccaaccta	((((((((((((((((((.(((((((((((((((((....))))))))))))))))).)))))))))))))))))).	caaaaatcgcaattacttttg	aaagtaactgcggtttttgtcattatgtttaatggcaaaaatcgcaattacttttg
novelMiR_32	chr1	+	149853231-149853313	149853241-149853264	ccctgctgcggtgccgtcttgagctttgccgacttcggccaattggcctatccgcactggccgggctgcggacgctttcctgg	.((....(((...((((((((.(((.(((.((....((((....))))..)).)))..)))))))..)))).)))......))	gtgccgtcttgagctttgccgact	gtgccgtcttgagctttgccgacttcggccaattggcctatccgcactggccgggctgcggacgct
novelMiR_33	chr1	+	149928383-149928463	149928393-149928415	cagctgaggggtggatgggatcggagctctagagtctggatctctagaacactctggccccatctgcctctaaatgggaga	((....(((((..((((((..(((((.(((((((.......)))))))...)))))..))))))..)))))...)).....	gtggatgggatcggagctctaga	gtggatgggatcggagctctagagtctggatctctagaacactctggccccatctgcct
novelMiR_34	chr1	+	150234720-150234800	150234768-150234790	gggtcgcctcccaacccgcgttgtcctcgcgccttcgccctgggtaggtgaggccgagaaggcaaccgcgaaaaggaggcg	....(((((((.....(((((((((((((.((((.((((.......))))))))))))..))))).))))....)))))))	tgaggccgagaaggcaaccgcga	gcgttgtcctcgcgccttcgccctgggtaggtgaggccgagaaggcaaccgcga
novelMiR_35	chr1	+	154259794-154259872	154259841-154259862	aatgtggagtttgtgctaactctagccagcttaattagtgactggataaattgcacaactctcacattcttctgttttt	(((((((((((.((((....(((((...(((.....)))..)))))......))))))))).))))))...........	aaattgcacaactctcacattc	atgtggagtttgtgctaactctagccagcttaattagtgactggataaattgcacaactctcacattc
novelMiR_36	chr1	+	154405359-154405437	154405369-154405390	tgccaggaccgtccgccgctctgagtcatgtgcgagtgggaagtcgcactgacactgagccgggccagagggagaggag	..((....((.((.(((((((.(.((((.((((((.(....).)))))))))).).))))..)))..)).))...))..	gtccgccgctctgagtcatgtg	gtccgccgctctgagtcatgtgcgagtgggaagtcgcactgacactgagccgggccagaggg
novelMiR_37	chr1	+	156106894-156106976	156106943-156106966	gggaggtggtttggaatgccgggaatggagctcctggggagactgtaggattttgctgttggattgggttccttgggatctgg	...((((..(..(((((.((((....(.((((((((((....)).)))))....))).)....)))))))))..)..))))..	attttgctgttggattgggttcct	gaatgccgggaatggagctcctggggagactgtaggattttgctgttggattgggttcct
novelMiR_38	chr1	+	156420347-156420423	156420357-156420377	tatttttactttcggttatctagctttatgaagactccacaccactcatacagctagataaccaaagataacaacca	........((((.((((((((((((.(((((..............))))).))))))))))))))))..........	ttcggttatctagctttatga	ttcggttatctagctttatgaagactccacaccactcatacagctagataaccaaag
novelMiR_39	chr1	+	160503378-160503454	160503388-160503408	ggctggtgcgaaagtgattgcggattttgccattaccttcaatgggaaaatccgcaatcacttttgcaccacactaa	(..(((((((((((((((((((((((((.(((((......))))).)))))))))))))))))))))))))..)...	aaagtgattgcggattttgcc	aaagtgattgcggattttgccattaccttcaatgggaaaatccgcaatcacttttg
novelMiR_40	chr1	+	168521063-168521141	168521110-168521131	ttacatgaggctgagtgcacgtgattgagttcatcactctccactgagaactcttccaatgtgcacttagactctgtcc	..(((.(((.((((((((((((....((((((.(((........))))))))).....)))))))))))).))))))..	gaactcttccaatgtgcactta	agtgcacgtgattgagttcatcactctccactgagaactcttccaatgtgcactta
novelMiR_41	chr1	+	171591073-171591153	171591083-171591105	cagaatgtggtaggagctatcagaacttagtgatcaagtgaagtcgtagttactaatttctgatgctcttcccctgcagaa	.....(((((.((((((.(((((((.((((((((...(......)...)))))))).))))))))))))).))..)))...	taggagctatcagaacttagtga	taggagctatcagaacttagtgatcaagtgaagtcgtagttactaatttctgatgctcttccc
novelMiR_42	chr1	+	172144544-172144624	172144554-172144576	ttgcccagtctaaccaatgtgcagactactgtacaacggcattgtcctgaacaggtagtctgaacactggggcgacggagc	..((((.(((...(((.(((.(((((((((((.((..(((...))).)).))).)))))))).))).)))...))))).))	taaccaatgtgcagactactgta	taaccaatgtgcagactactgtacaacggcattgtcctgaacaggtagtctgaacactggggcga
novelMiR_43	chr1	+	174348273-174348347	174348283-174348302	aggttggtgcaaaagtaatcgcagtttttgccattactttcaatagcaaaaactgtgattacttttgcaccaacc	.((((((((((((((((((((((((((((((.(((......))).))))))))))))))))))))))))))))))	aaaagtaatcgcagtttttg	aaaagtaatcgcagtttttgccattactttcaatagcaaaaactgtgattacttttgc
novelMiR_44	chr1	+	178743545-178743621	178743591-178743611	attgattttattgatgttgccatggaactaatttaagttaaaaaaattagttctgtggcaacatcgataaaattgat	((..((((((((((((((((((((((((((((((.........))))))))))))))))))))))))))))))..))	ttagttctgtggcaacatcga	gatgttgccatggaactaatttaagttaaaaaaattagttctgtggcaacatcga
novelMiR_45	chr1	+	179954791-179954867	179954801-179954821	gccgctcctcctccgtgtcagttgttgggctgtaatggcgactgggccgcccctgacgaagtgactcccgggccggg	......(((..((((.((((.(((((((((.((...(....)...)).))))..)))))..))))...))))..)))	ctccgtgtcagttgttgggct	ctccgtgtcagttgttgggctgtaatggcgactgggccgcccctgacgaagtgactcccgggccg
novelMiR_46	chr1	+	193157257-193157335	193157267-193157288	cttcttcctgcctgttcgtaaatgttagtggattattacattacattgcactaacgtttatgaacagtcaggaagaaga	((((((((((.(((((((((((((((((((.(..............).))))))))))))))))))).)))))))))).	cctgttcgtaaatgttagtgga	cctgttcgtaaatgttagtggattattacattacattgcactaacgtttatgaacagtca
novelMiR_47	chr1	+	193845858-193845934	193845868-193845888	aggttggtgcaaaagtaattgtggcttttgccattaatttcaatggcaaaattcagtaatttttgcacctacctaat	((((.(((((((((((.((((....((((((((((......))))))))))..)))).))))))))))).))))...	aaaagtaattgtggcttttgc	aaaagtaattgtggcttttgccattaatttcaatggcaaaattcagtaatttttgc
novelMiR_48	chr1	+	199197089-199197167	199197099-199197120	ggctggtgcaaaagtgattgtgatttttgccattattttcaatggcaaaaaccgcaatcacttttgcctcagcctaata	((((((.(((((((((((((((.(((((((((((......))))))))))).))))))))))))))).)))))).....	aaagtgattgtgatttttgcca	aaagtgattgtgatttttgccattattttcaatggcaaaaaccgcaatcacttttg
novelMiR_49	chr1	+	201848489-201848569	201848537-201848559	cactgggactggcctgaagcttggccccaactcttcaacctgctcatggagatgttggtgagcggagacttaaatgccgtc	......(((.(((...((((((.((((((((((((((.........)))))).))))).).)).))).)))....))))))	gagatgttggtgagcggagactt	gcttggccccaactcttcaacctgctcatggagatgttggtgagcggagactt
novelMiR_50	chr1	+	203461532-203461606	203461542-203461561	ctgtatatatttaggttatacaacataatgtatgttatgtatacacacacattatgttgtataacctaaatatat	....(((((((((((((((((((((((((((.(((.........))).)))))))))))))))))))))))))))	ttaggttatacaacataatg	ttaggttatacaacataatgtatgttatgtatacacacacattatgttgtataacctaaat
novelMiR_51	chr1	+	215588395-215588473	215588442-215588463	tcgggaacataaaaggccaaatctttaatttaatctttaaatctttgatttggccttttatgttcttgaaagtctatgg	(((((((((((((((((((((((....(((((.....)))))....)))))))))))))))))))))))..........	atttggccttttatgttcttga	gggaacataaaaggccaaatctttaatttaatctttaaatctttgatttggccttttatgttcttga
novelMiR_52	chr1	+	218704632-218704708	218704642-218704662	aggttggtgcaaaagtcattgcagttttgccactacttttaatgcaaaagctgcaattacttttgcagcaatctatt	((((((.(((((((((.(((((((((((((.............)).))))))))))).))))))))).))))))...	aaaagtcattgcagttttgcc	aaaagtcattgcagttttgccactacttttaatgcaaaagctgcaattacttttgc
novelMiR_53	chr1	+	219389742-219389818	219389788-219389808	aggttggcgtgaaagtaatttcggtttttgccattacttttagtggcaaaaatcgcaattacttttgtgccaaccta	(((((((((..(((((((((.(((((((((((((((....))))))))))))))).)))))))))..))))))))).	caaaaatcgcaattacttttg	aaagtaatttcggtttttgccattacttttagtggcaaaaatcgcaattacttttg
novelMiR_54	chr1	+	221076649-221076729	221076659-221076681	ctgggccctgtaacttctcattatgccttctggagttatcccatacgctctgggcgtggtgagaagttcaccagggaggca	.....(((((.(((((((((((((((((...(((((..........))))))))))))))))))))))...))))).....	taacttctcattatgccttctgg	taacttctcattatgccttctggagttatcccatacgctctgggcgtggtgagaagttcac
novelMiR_55	chr1	+	231264802-231264880	231264849-231264870	caggctcagcagcatggctgactaaagacattgacatcatgacattgtcatgttgctctgctgttgcccctggctctag	((((..((((((((.(((.(((....((((.((.(.....).)).))))..)))))).))))))))..)))).......	tcatgttgctctgctgttgccc	tcagcagcatggctgactaaagacattgacatcatgacattgtcatgttgctctgctgttgccc
novelMiR_56	chr1	+	234017748-234017826	234017795-234017816	gtattggtgcaaaagtaattgctgtttttgccattactttcaatggcaaaaaccgtgattacttttgcaccaagcaaat	((.((((((((((((((((..(.((((((((((((......)))))))))))).)..))))))))))))))))))....	aaaaaccgtgattacttttgca	caaaagtaattgctgtttttgccattactttcaatggcaaaaaccgtgattacttttgca
novelMiR_57	chr1	+	234469042-234469120	234469089-234469110	agtcgttgcggtttttgcctttttttttttttttttaaaaaaaaaaaaaaggcaaaaaccgcaacgactttcgcaccaa	((((((((((((((((((((((((((((((((.....))))))))))))))))))))))))))))))))..........	aaaggcaaaaaccgcaacgact	tcgttgcggtttttgcctttttttttttttttttaaaaaaaaaaaaaaggcaaaaaccgcaacgact
novelMiR_58	chr1	+	234912017-234912093	234912063-234912083	cgggctgccttgtgtgtggaaggcggaggagacactgtttgggatgtcgctctgccctccacccatcacagccctca	.((((((....(((.(((((.(((((((..((((((.....)).)))).))))))).))))).)))..))))))...	tcgctctgccctccacccatc	tgtgtggaaggcggaggagacactgtttgggatgtcgctctgccctccacccatc
novelMiR_59	chr1	+	242524674-242524748	242524719-242524738	cgccggctccttgcggcacctactgggacccgggccggctcccggggcggcggcggcggcgggggtggggtgcgg	..((.((.((((((.((..(..(((...((((((......)))))).)))..)..)).)))))))).))......	ggcggcggcggcggcggggg	cttgcggcacctactgggacccgggccggctcccggggcggcggcggcggcggggg
novelMiR_60	chr1	+	243850459-243850537	243850506-243850527	gctctgggccccggggcgcgcccggcgcggggaggggttctgcggcctcctcccgggctgcgcctcgctgaggggaccc	.....((((((((((((((((((((...(((((((..........))))))))))))).))))))).....)))).)))	tcctcccgggctgcgcctcgct	cggggcgcgcccggcgcggggaggggttctgcggcctcctcccgggctgcgcctcgct
novelMiR_61	chr10	+	1049241-1049323	1049290-1049313	ctttcgatcctgccgtgcgagcccgaggcgctgcgaacggtgcctaacgtcagacgtctcgaggctcgcgttccatggaggaa	.......((((.(((((((((((((((((((((...(((........)))))).))))))).))))))).....)))))))).	tcagacgtctcgaggctcgcgttc	gtgcgagcccgaggcgctgcgaacggtgcctaacgtcagacgtctcgaggctcgcgttc
novelMiR_62	chr10	+	1938155-1938233	1938165-1938186	ttgaaataaaaatgaaaaataataaaactgtcaaacatatttgacagttttattatttttcatttttattcttccaaaa	....(((((((((((((((((((((((((((((((....))))))))))))))))))))))))))))))).........	aatgaaaaataataaaactgtc	aatgaaaaataataaaactgtcaaacatatttgacagttttattatttttcatttt
novelMiR_63	chr10	+	2235431-2235509	2235441-2235462	aggttggtgcaaaagtaattgtggtttctgccatttgaaagcaattgcaaaacctgcaattacttttacacaaaccaca	.((((.(((.(((((((((((((((((.(((...(((....)))..)))))))).)))))))))))).))).))))...	aaaagtaattgtggtttctgcc	aaaagtaattgtggtttctgccatttgaaagcaattgcaaaacctgcaattacttttac
novelMiR_64	chr10	+	2453144-2453220	2453154-2453174	gttgatgcaaaagtgattgcggtttttgccattacttttaatgtcagaaatcgcaattggttttgcatcaaccttat	((((((((((((.(((((((((((((((.(((((....))))).))))))))))))))).)))))))))))).....	aagtgattgcggtttttgcca	aagtgattgcggtttttgccattacttttaatgtcagaaatcgcaattggtttt
novelMiR_65	chr10	+	2886004-2886080	2886050-2886070	ggtgggtgcaaaaggaactgtggtttttttccgttactttcaatggcaaaaaccgcacttcctcctgcaccaaccta	(((.((((((..(((((.((((((((((..(((((......))))).)))))))))).)))))..)))))).)))..	caaaaaccgcacttcctcctg	aaaggaactgtggtttttttccgttactttcaatggcaaaaaccgcacttcctcctg
novelMiR_66	chr10	+	5687097-5687175	5687107-5687128	aaatatgtcattaatatgtactgacaaagcgtatctgtgtaataaatatgctttttgtcagtacatgttaatggtatat	..((((..((((((((((((((((((((((((((.(((...))).)))))))..)))))))))))))))))))..))))	ttaatatgtactgacaaagcgt	ttaatatgtactgacaaagcgtatctgtgtaataaatatgctttttgtcagtacatgttaatg
novelMiR_67	chr10	+	5813757-5813833	5813803-5813823	ggggcgggagctcgctcggtccaaggtcccagagccggatcgccgcccttggactttgagcgggcgcgtgcggcggc	...(((.(.(((((((((((((((((.(...((......))...).)))))))))..)))))))).).)))......	ccttggactttgagcgggcgc	gctcgctcggtccaaggtcccagagccggatcgccgcccttggactttgagcgggcgc
novelMiR_68	chr10	+	8803715-8803793	8803725-8803746	aggttggtgctaaagtgactgaggtttttgcccttacttttaattgcaaaaactgccgttacttttgcaccaaccttaa	((((((((((.((((((((.(.(((((((((..(((....)))..))))))))).).)))))))).))))))))))...	taaagtgactgaggtttttgcc	taaagtgactgaggtttttgcccttacttttaattgcaaaaactgccgttacttttgc
novelMiR_69	chr10	+	15169106-15169184	15169153-15169174	agccctgcacagggccgagtcctgtacatccaggcctgcgcggtgcctctgcctggggctcggctctcaaagctgcaaa	.((...((..((((((((((((((..((...((((((....)).)))).))..))))))))))))))....)).))...	tctgcctggggctcggctctca	agggccgagtcctgtacatccaggcctgcgcggtgcctctgcctggggctcggctctca
novelMiR_70	chr10	+	19517842-19517912	19517885-19517902	tggtcacttggtgcttctgagggtcatgggaggtttcctccacatcccacttctgacaccaaactgttaat	.(((...((((((..((.(((((..((((((((...))))).)))..).)))).)))))))))))......	atcccacttctgacacca	gtgcttctgagggtcatgggaggtttcctccacatcccacttctgacacca
novelMiR_71	chr10	+	22336127-22336207	22336137-22336159	gtgtcaccacctcgggtggccgaggcttcgaggttttcatgaaaagcccccgaagcgtgaggcgcccgcccagtggagaac	...((.((((..((((((.((.(.((((((.((((((.....))))))..)))))).)..))))))))....)))).))..	ctcgggtggccgaggcttcgagg	ctcgggtggccgaggcttcgaggttttcatgaaaagcccccgaagcgtgaggcgcccgccca
novelMiR_72	chr10	+	23718102-23718180	23718149-23718170	gttggtgcaaaagttattgcggtttttgccagttccaaaaccaatggccaaaactgcagttacctttgcaccaacctaa	(((((((((((.((.(((((((((((.((((.............)))).))))))))))).)).)))))))))))....	ccaaaactgcagttacctttgc	aaaagttattgcggtttttgccagttccaaaaccaatggccaaaactgcagttacctttgc
novelMiR_73	chr10	+	24879723-24879801	24879770-24879791	ttaagtgggtgcaaaagtaactgtcgtttttgccttttatcaaatggcaaggactgcaattacttttgcaccaacctaa	....((.(((((((((((((.(((.(((((((((...........))))))))).))).))))))))))))).))....	caaggactgcaattacttttgc	aaaagtaactgtcgtttttgccttttatcaaatggcaaggactgcaattacttttgc
novelMiR_74	chr10	+	31065968-31066046	31066015-31066036	gtcagcgcaaaagtaatcacggtttttgccattttgcttttaatagcaaaaaccgtgattacttttgcaccaacctaac	......(((((((((((((((((((((((.(((........))).)))))))))))))))))))))))...........	aaaaaccgtgattacttttgca	caaaagtaatcacggtttttgccattttgcttttaatagcaaaaaccgtgattacttttgca
novelMiR_75	chr10	+	31731281-31731357	31731291-31731311	gaggctgtagaaccctttcctatagttgttgctatccttgttgattaagcaacaaatacaggaaagagttctagaaa	.....(.((((((.(((((((.((.(((((((((((......)))..)))))))).)).))))))).)))))).)..	aaccctttcctatagttgttg	aaccctttcctatagttgttgctatccttgttgattaagcaacaaatacaggaaagagttct
novelMiR_76	chr10	+	38094822-38094902	38094870-38094892	aggcgaatggggtggggggaagcgcccgcggggcggggagggaccctgcaggcgcggactccacacccagcctctggccag	.(((.(.((((((((((....(((((.(((((((.......).)))))).)))))...)))))).)))).....).)))..	caggcgcggactccacacccagc	tggggtggggggaagcgcccgcggggcggggagggaccctgcaggcgcggactccacacccagc
novelMiR_77	chr10	+	38402902-38402980	38402949-38402970	tgagttccgattggctccgcgtgagtggcggtcccctgtgacgtcgcaagggcgcgccttccgcggcgccgcaagggcg	...((.((...((((.(((((.(((.(((((.(((.((((....)))).)))).)))))))))))).))))...)))).	aagggcgcgccttccgcggcgc	tccgcgtgagtggcggtcccctgtgacgtcgcaagggcgcgccttccgcggcgc
novelMiR_78	chr10	+	38402939-38403017	38402949-38402970	gtgacgtcgcaagggcgcgccttccgcggcgccgcaagggcgcgccttccgcggcgccgcaagggcgcgccttccgcgg	.......(((.((((((((((((..((((((((((.((((....))))..)))))))))).))))))))))))..))).	aagggcgcgccttccgcggcgc	aagggcgcgccttccgcggcgccgcaagggcgcgccttccgcggcgccgcaagggcgcgccttccg
novelMiR_79	chr10	+	43471192-43471268	43471238-43471258	gcgctcaaccccttgcaggatggagcacgtgagtgagtgcgggatctggctggctgctccgggcactggcaggagca	..((((...((..(((....(((((((.((.(((.((........)).))).))))))))).)))..))...)))).	tggctggctgctccgggcact	tgcaggatggagcacgtgagtgagtgcgggatctggctggctgctccgggcact
novelMiR_80	chr10	+	43471228-43471304	43471238-43471258	gtgcgggatctggctggctgctccgggcactggcaggagcaagctccgtgtccagaatggccagccagatcccacac	(((.(((((((((((((((..((.((((((.....((((....)))))))))).))..))))))))))))))).)))	tggctggctgctccgggcact	tggctggctgctccgggcactggcaggagcaagctccgtgtccagaatggccagccaga
novelMiR_81	chr10	+	51197811-51197889	51197821-51197842	aggctggtgcaaaagtaattgtggtttctgccattaaaagtaattgcagaaaccagaattacttttgcaccaccctaat	(((.((((((((((((((((.((((((((((.((((....)))).)))))))))).)))))))))))))))).)))...	aaaagtaattgtggtttctgcc	aaaagtaattgtggtttctgccattaaaagtaattgcagaaaccagaattacttttgc
novelMiR_82	chr10	+	52955525-52955595	52955568-52955585	tccgggggagcccggaacgagtccggccctcacccggtggcggatctcgctggggcctccaaagtgtcata	...(((((..(((((..((((((((.(((......)).).)))).))))))))).)))))...........	atctcgctggggcctcca	ggggagcccggaacgagtccggccctcacccggtggcggatctcgctggggcctcca
novelMiR_83	chr10	+	64864469-64864547	64864479-64864500	aggttggtgcaaaagtaatcgtggtttttgccattactttcaacggcaaaaactgaaattacttttgcaacaacctaat	((((((.((((((((((((..(((((((((((............)))))))))))..)))))))))))).))))))...	aaaagtaatcgtggtttttgcc	aaaagtaatcgtggtttttgccattactttcaacggcaaaaactgaaattacttttgc
novelMiR_84	chr10	+	68332070-68332150	68332080-68332102	tgtgctgcgcagctccctaagcggttgtcaccgctggagacggttgggagaaccgttgtggcgagcgctacacgaggcaaa	.(((..((((.(((.....(((((((.((.((((((....))).))))).)))))))..)))..))))..)))........	agctccctaagcggttgtcaccg	agctccctaagcggttgtcaccgctggagacggttgggagaaccgttgtggcgag
novelMiR_85	chr10	+	70322911-70322989	70322958-70322979	caggaggcaggccattccccatcagatgggcccaaactgctaggactcatctgatggggaatggcctgcctcatgttgc	...(((((((((((((((((((((((((((.((.........)).))))))))))))))))))))))))))).......	catctgatggggaatggcctgc	aggccattccccatcagatgggcccaaactgctaggactcatctgatggggaatggcctgc
novelMiR_86	chr10	+	70705373-70705443	70705416-70705433	agcccgagctcgggctctccgtggggctgcccatgccagggccgccagccgggctggggctcagggcggct	.((((((((((.(((((...((..(((.((((......)))).))).)).))))).)))))).))))....	gccagccgggctggggct	ctcgggctctccgtggggctgcccatgccagggccgccagccgggctggggct
novelMiR_87	chr10	+	73782251-73782333	73782300-73782323	ggggcgggtgggtaggagggcaggaaggtgggtcttcttgtgactgaaggtcccccggatctgcccctccagaggcgacttgc	...((((((.(.(.((((((((((..((.((..((((........))))..)).))...)))).))))))...).).))))))	gtcccccggatctgcccctccaga	aggagggcaggaaggtgggtcttcttgtgactgaaggtcccccggatctgcccctccaga
novelMiR_88	chr10	+	92864743-92864823	92864753-92864775	acacctggtctcaggtcttcagactgtggggcttacacgagcagcccccctggtttgcaggccttttgacttggtctgaat	..(((.((((..((((((.(((((((.((((((.........)))))).).)))))).))))))...)))).)))......	tcaggtcttcagactgtggggct	tcaggtcttcagactgtggggcttacacgagcagcccccctggtttgcaggccttttg
novelMiR_89	chr10	+	96136354-96136432	96136364-96136385	cctttctcaaaaagggaaaggtaagaagaaatgttatatatatttatttatttcttcttacctttccctttttgagaga	..(((((((((((((((((((((((((((((((..(((......))).)))))))))))))))))))))))))))))))	aaagggaaaggtaagaagaaat	aaagggaaaggtaagaagaaatgttatatatatttatttatttcttcttacctttcccttttt
novelMiR_90	chr10	+	101038571-101038653	101038620-101038643	atggtgggtgaaatggggtgacagtgaggcaggggacacaagccgttccattgtctttctgtctctccacagcgccgcccctg	..(((((((....(((((.(((((.((((((((((((.......))))).))))))).))))).)))))..)).)))))....	attgtctttctgtctctccacagc	aatggggtgacagtgaggcaggggacacaagccgttccattgtctttctgtctctccacagc
novelMiR_91	chr10	+	102420822-102420902	102420870-102420892	cccaccaccacttcgctcagaggcggctactggctcaagaggacgacagaagccagtctctgatgcccaccgcattctcca	..............((((((((((((((.(((..((.....))...))).)))).)))))))).))...............	gaagccagtctctgatgcccacc	ttcgctcagaggcggctactggctcaagaggacgacagaagccagtctctgatgcccacc
novelMiR_92	chr10	+	102854231-102854313	102854280-102854303	tgtcttttggccccggcgactcaccatcgtcagtgcgcaaccgttcgctaactgaaatgatggcgactggaacgccagagtct	....(((((((.((((....((.(((((.((((((((........)))..)))))...))))).))))))...)))))))...	aactgaaatgatggcgactggaac	cccggcgactcaccatcgtcagtgcgcaaccgttcgctaactgaaatgatggcgactggaac
novelMiR_93	chr10	+	103602366-103602444	103602413-103602434	gaggggatggggggcgtggccttcttgctctggttgacggtgttcagtgcttggacgcgcctctcgatcttctccaggc	((((((((((((((((((.((.....((.((((..........)))).))..)).)))))))))).)))))))).....	tgcttggacgcgcctctcgatc	tggggggcgtggccttcttgctctggttgacggtgttcagtgcttggacgcgcctctcgatc
novelMiR_94	chr11	+	3841749-3841827	3841759-3841780	tccctggctttgcgctcggagctttgacttgagaatccatatccttcgttcagcacaaagtttctgagcgcctaccacg	....(((....(((((((((((((((..(((((...............)))))..))))).))))))))))...)))..	tgcgctcggagctttgacttga	tgcgctcggagctttgacttgagaatccatatccttcgttcagcacaaagtttctgagcgccta
novelMiR_95	chr11	+	8684217-8684295	8684227-8684248	agaacctgtcatcgaggctagagtcacgcttgggtatcggctattgcctgagtgtgctagagtcctcgaagagtaactg	........((.((((((((..((.((((((..((((........))))..))))))))..)).)))))).)).......	atcgaggctagagtcacgcttg	atcgaggctagagtcacgcttgggtatcggctattgcctgagtgtgctagagtcctcgaaga
novelMiR_96	chr11	+	10511164-10511242	10511211-10511232	gggctgtggacagtactggtctgctgcctgttaggaaccaggccgcacagcaggagttgagccgcgggcgagtgagtat	.(.((((((.(((..(((.(.(((.(((((........))))).))).).)))...)))..)))))).)..........	cagcaggagttgagccgcgggc	ctgtggacagtactggtctgctgcctgttaggaaccaggccgcacagcaggagttgagccgcgggc
novelMiR_97	chr11	+	10511201-10511279	10511211-10511232	ccaggccgcacagcaggagttgagccgcgggcgagtgagtattattgcctgagctccacctcctgtcagatcagcagcg	....((.((...(((((((..((((..(((((((..........))))))).))))...))))))).......)).)).	cagcaggagttgagccgcgggc	cagcaggagttgagccgcgggcgagtgagtattattgcctgagctccacctcctgtcaga
novelMiR_98	chr11	+	12321503-12321581	12321513-12321534	agagactaaggcaggaagagacgcagcagcttgtctttgattctgccaagcttctgcatcttttcttccctagccctta	.(((.(((.((.(((((((((.((((.((((((.(.........).)))))).)))).))))))))))).)))..))).	gcaggaagagacgcagcagctt	gcaggaagagacgcagcagcttgtctttgattctgccaagcttctgcatcttttcttccc
novelMiR_99	chr11	+	19238821-19238897	19238831-19238851	aggttggtgcaaaagtaattgtggcttttgctactgaaagtaatggcaaaaacagcaattatgtttgcatcaaccta	(((((((((((((.((((((((.(.((((((((.((....)).)))))))).).)))))))).))))))))))))).	aaaagtaattgtggcttttgc	aaaagtaattgtggcttttgctactgaaagtaatggcaaaaacagcaattatgtttgc
novelMiR_100	chr11	+	33177558-33177634	33177604-33177624	catcccatatcttaacagctaatctagtaaattctatcttcagaagatttgctgttaagatatgggatggaggagaa	(((((((((((((((((((.(((((.......(((......)))))))).)))))))))))))))))))........	atttgctgttaagatatggga	ccatatcttaacagctaatctagtaaattctatcttcagaagatttgctgttaagatatggga
novelMiR_101	chr11	+	44233136-44233212	44233182-44233202	tgtatatatacacatatacatatatatgttgtgaatattctaagcatatatatgttgtgtatgtatacgtgtgtgtg	.(((((((((((((...(((((((((((((..((....))..)))))))))))))))))))))))))).........	tatatatgttgtgtatgtata	tatatacacatatacatatatatgttgtgaatattctaagcatatatatgttgtgtatgtata
novelMiR_102	chr11	+	46375852-46375934	46375901-46375924	cagcagccggtgccagagcagttgcgcatccaggtgagtcgcgtcagcatgcacgactatgaggccctgcactacgacaagga	.....((.((.(((..(..(((((.((((...(.(((......))).))))).))))).)..))))).)).............	tgcacgactatgaggccctgcact	agccggtgccagagcagttgcgcatccaggtgagtcgcgtcagcatgcacgactatgaggccctgcact
novelMiR_103	chr11	+	62646364-62646446	62646374-62646397	ccccacaggcaaggcccccagcgtcgctcggatctaccacggggagaccggaggcgtctgaggccgcctccagaggaacaaag	.(((..((((..((((..(((((((..((((.(((.((....))))))))).)))).))).))))))))...).)).......	aaggcccccagcgtcgctcggatc	aaggcccccagcgtcgctcggatctaccacggggagaccggaggcgtctgaggccgcct
novelMiR_104	chr11	+	64341841-64341919	64341888-64341909	ggggttgtggtctgaggtcttgggccatcagtgatgtcacaaccagatggcccaagaccccagaccacaaccccatgtc	((((((((((((((.((((((((((((((.(((....))).....)))))))))))))).)))))))))))))).....	tggcccaagaccccagaccaca	tggtctgaggtcttgggccatcagtgatgtcacaaccagatggcccaagaccccagaccaca
novelMiR_105	chr11	+	64341878-64341956	64341888-64341909	cacaaccagatggcccaagaccccagaccacaaccccatgtctggtgttgtggttgggggtcgatgtgcagaggcattg	.....((.....((.((.((((((.(((((((((.(((....))).))))))))).))))))..)).))...)).....	tggcccaagaccccagaccaca	tggcccaagaccccagaccacaaccccatgtctggtgttgtggttgggggtcgatgtgcagag
novelMiR_106	chr11	+	65209943-65210021	65209990-65210011	catgcaggtgcgggccgggcaggtgggaagggccgggtgactcagcctggccctcaccctctgccgccacctcagtcca	..((.((((...(((..((((((.((..((((((((((......))))))))))..)).))))))))))))))).....	tggccctcaccctctgccgcca	gccgggcaggtgggaagggccgggtgactcagcctggccctcaccctctgccgcca
novelMiR_107	chr11	+	66371404-66371482	66371451-66371472	cggagcggactacaaccccgatcaccccggttccggcggccgagggagtcggctgatgggaattgtagttcgatccggt	((((.((((((((((..((.((((..(((..(((..(....)..)))..))).)))).))..)))))))))).))))..	gtcggctgatgggaattgtagt	tacaaccccgatcaccccggttccggcggccgagggagtcggctgatgggaattgtagt
novelMiR_108	chr11	+	66625288-66625366	66625335-66625356	tgaatagttacggggcccaagcatcaatgggcctttcaggctcctatggggctcagtcggctgctgcggccactggctc	..........(((((((((.(((.(..((((((((..((....))..))))))))....).))))).)))).)))....	ggggctcagtcggctgctgcgg	ccaagcatcaatgggcctttcaggctcctatggggctcagtcggctgctgcgg
novelMiR_109	chr11	+	66625325-66625403	66625335-66625356	aggctcctatggggctcagtcggctgctgcggccactggctcctatggtgccgcagcagcctacggggcccaaccttct	...........((((((.((.((((((((((((.((((.......)))))))))))))))).)).))))))........	ggggctcagtcggctgctgcgg	ggggctcagtcggctgctgcggccactggctcctatggtgccgcagcagcctacggggcccaac
novelMiR_110	chr11	+	66627113-66627191	66627123-66627144	cagtccagggtaccctgactgtccctctgtagactgttgagactgagttcctgttgggacagtcagttggtatgtatcc	.......(.((((((((((((((((......((((..........))))......)))))))))))..))))).)....	taccctgactgtccctctgtag	taccctgactgtccctctgtagactgttgagactgagttcctgttgggacagtcagttggtatg
novelMiR_111	chr11	+	66859563-66859645	66859612-66859635	gagcacgggagtggggaggtgaggatggggctagaccccagccccgggctctgaccacctgcccttgcctgcaggattgtccc	..(((.((.((.(((.(((((.((((((((((.......)))))))...)))...))))).))))).)))))...........	tctgaccacctgcccttgcctgca	cacgggagtggggaggtgaggatggggctagaccccagccccgggctctgaccacctgcccttgcctgca
novelMiR_112	chr11	+	66934433-66934511	66934443-66934464	tttcctcatctataaaatgggggtagtaagacaaggaaggaaggtcttactgccctcattttatagatgaggaaaccaa	((((((((((((((((((((((((((((((((...........))))))))))))))))))))))))))))))))....	tataaaatgggggtagtaagac	tataaaatgggggtagtaagacaaggaaggaaggtcttactgccctcattttataga
novelMiR_113	chr11	+	76445355-76445433	76445365-76445386	tctggctgggtatccgctggcttactctctctcggttgtcctctccgctggggagggagtgaggcgcgggtgccggccg	...((((((.(((((((.(.((((((((((((((((.(......).))).))))))))))))).)))))))))))))).	tatccgctggcttactctctct	tatccgctggcttactctctctcggttgtcctctccgctggggagggagtgaggcgcgggtgcc
novelMiR_114	chr11	+	83881013-83881091	83881060-83881081	ggtgcaaaagtaatagtggttttttccatttttttaaaaaaaatgataaaaaccgtgattacttttgcaccaatctaat	((((((((((((((..((((((((..(((((((.....)))))))..))))))))..))))))))))))))........	aaaaaccgtgattacttttgca	caaaagtaatagtggttttttccatttttttaaaaaaaatgataaaaaccgtgattacttttgca
novelMiR_115	chr11	+	93733681-93733759	93733728-93733749	cttgagcccaggggttcgaggctacagtgagatgtggcaggatcacatctcactgtagcctcaaaccgctgggctcaag	(((((((((((.((((.((((((((((((((((((((.....)))))))))))))))))))).)))).)))))))))))	tctcactgtagcctcaaaccgc	ggttcgaggctacagtgagatgtggcaggatcacatctcactgtagcctcaaaccgc
novelMiR_116	chr11	+	100970863-100970943	100970911-100970933	ctctgggtttcagaggctgaattcccagtgagtgccttttgagttgcattcgctgggaattcagcctctgcaacccagaga	(((((((((.(((((((((((((((((((((((((..........))))))))))))))))))))))))).))))))))).	ttcgctgggaattcagcctctgc	agaggctgaattcccagtgagtgccttttgagttgcattcgctgggaattcagcctctgc
novelMiR_117	chr11	+	118630948-118631026	118630995-118631016	agaagtgggcaggaagaaccaggctgttatgccatgtgggcatgtggcacaacagcctcgttcttcctgcccacttctg	(((((((((((((((((((.((((((((.((((((((....)))))))).)))))))).))))))))))))))))))).	cacaacagcctcgttcttcctg	ggaagaaccaggctgttatgccatgtgggcatgtggcacaacagcctcgttcttcctg
novelMiR_118	chr11	+	119967138-119967214	119967148-119967168	gttggtgctaaagtgattgcggtttttgccattgacagtaacagtaaaaaccgagatagcttttgcaccaacttaac	((((((((.(((((.((..((((((((((..(((....)))..))))))))))..)).))))).)))))))).....	aagtgattgcggtttttgcca	aagtgattgcggtttttgccattgacagtaacagtaaaaaccgagatagctttt
novelMiR_119	chr11	+	121482458-121482538	121482506-121482528	ctgagtgggttggtgggggcagcattctctgtagatagtttctaattccccagagaaggctgctcctcaccaccccaccag	(((.(((((.(((((((((((((.(((((((..((...........))..))))))).))))).)))))))).))))))))	cccagagaaggctgctcctcacc	tgggggcagcattctctgtagatagtttctaattccccagagaaggctgctcctcacc
novelMiR_120	chr11	+	123609721-123609799	123609768-123609789	ttggaggggaaacttggattggggagagggctctgccctcccttcctcattccagggctctcctctacccttagatatc	.(((((((((..((((((.((((((((((((...))))))...)))))).))))))..)))))))))............	cattccagggctctcctctacc	tggaggggaaacttggattggggagagggctctgccctcccttcctcattccagggctctcctctacc
novelMiR_121	chr12	+	1805166-1805244	1805176-1805197	caaaagagtcgaggaccccccctgcctggccttcgagtctggagggaggccaggaggaggaggtcctgtgagcaccacc	........(((((((((((.(((.((((((((((..........))))))))))))).)).)))))).)))........	gaggaccccccctgcctggcct	gaggaccccccctgcctggccttcgagtctggagggaggccaggaggaggaggtcctgtga
novelMiR_122	chr12	+	4725456-4725536	4725466-4725488	tttaaaatatagattctcaggctctaccccagaattgagtcagaatcttcaggggaggcctgggattctgtatttttaaca	...((((((((((.((((((((.((.((((.(((..((.......))))).)))))))))))))).)))))))))).....	agattctcaggctctaccccaga	agattctcaggctctaccccagaattgagtcagaatcttcaggggaggcctgggattctgt
novelMiR_123	chr12	+	11250733-11250811	11250780-11250801	cacatcatctaggttacaagcccagtatgcattaggtatttgtcctaatgcatgctgggcttgtaacctagatgacgtg	(((.((((((((((((((((((((((((((((((((.......)))))))))))))))))))))))))))))))).)))	atgcatgctgggcttgtaacct	gttacaagcccagtatgcattaggtatttgtcctaatgcatgctgggcttgtaacct
novelMiR_124	chr12	+	11810252-11810332	11810300-11810322	ttcatgggctttctagatggactttcaagtccaagtagaagtccaacttgagagctcgtgtagaaagcccttgaatgtaaa	((((.((((((((((.(((..(((((((((...............)))))))))..))).)))))))))).))))......	tgagagctcgtgtagaaagccct	ggctttctagatggactttcaagtccaagtagaagtccaacttgagagctcgtgtagaaagccct
novelMiR_125	chr12	+	12888661-12888739	12888671-12888692	ggactagagctcaggatttaaaggggcactcactcttaaagttgtggagtgcctccttgaaatctgtgctctggttgcc	.(((((((((.((((.(((((.(((((((((.(.(........).)))))))))).))))).)))).)))))))))...	tcaggatttaaaggggcactca	tcaggatttaaaggggcactcactcttaaagttgtggagtgcctccttgaaatctgtgc
novelMiR_126	chr12	+	20551484-20551556	20551528-20551546	gttcttagttggtggagcgatttgtctggttaattccgataacgaacgagactctggcatgctaactagttac	((..((((((((((..((.(...((((.(((.............))).))))..).)).))))))))))..))	aacgagactctggcatgct	tggagcgatttgtctggttaattccgataacgaacgagactctggcatgct
novelMiR_127	chr12	+	25386822-25386900	25386832-25386853	ccaatatgaaacagcgacatggagactttcccccattgcggctctgggggtagagaatctcttgtagcaatggaaaatg	.............((.(((.(((((((((((((((.........)))))).))))..)))))))).))...........	acagcgacatggagactttccc	acagcgacatggagactttcccccattgcggctctgggggtagagaatctcttgtagcaatgg
novelMiR_128	chr12	+	29263642-29263720	29263689-29263710	actgagagaaatttattcttggtaggttgtacattcctaaacatgtacaacgtactaagaataaatttctctcagtcca	((((((((((((((((((((((((.(((((((((........))))))))).))))))))))))))))))))))))...	caacgtactaagaataaatttc	aatttattcttggtaggttgtacattcctaaacatgtacaacgtactaagaataaatttc
novelMiR_129	chr12	+	31891043-31891117	31891053-31891072	aatgtgttcatttgctgaacaaatcttatttcagcaaatgacaaaataagatttgttcagcacatctcatgtgag	.(((((...((.(((((((((((((((((((((.....)))...)))))))))))))))))).))..)))))...	tttgctgaacaaatcttatt	tttgctgaacaaatcttatttcagcaaatgacaaaataagatttgttcagcacatc
novelMiR_130	chr12	+	34205748-34205828	34205796-34205818	aactaagcagggtggggcctggttagtacttggaagggagactgactgggaataccgggtgctgtaggcttttggcttccc	....((((...(..(.(((((((...(.((..(..((....))..)..)))..))))))).)..)..))))..........	ggaataccgggtgctgtaggctt	gcagggtggggcctggttagtacttggaagggagactgactgggaataccgggtgctgtaggctt
novelMiR_131	chr12	+	46448804-46448882	46448851-46448872	taggttcttggcaagtcttttaagttcaataaactttttcatcaaacttaaaagacttgccaagaaccttctttatata	.(((((((((((((((((((((((((..................)))))))))))))))))))))))))..........	ttaaaagacttgccaagaacct	gttcttggcaagtcttttaagttcaataaactttttcatcaaacttaaaagacttgccaagaacct
novelMiR_132	chr12	+	53837191-53837261	53837201-53837218	ctcgtgtctgaggagaagcaggagctgtcttggtacattcaggtcactgtattgagctcctttgatgggaa	.((.((((.((((((..((((((.(((............))).)).))))......)))))).)))).)).	aggagaagcaggagctgt	aggagaagcaggagctgtcttggtacattcaggtcactgtattgagctccttt
novelMiR_133	chr12	+	62159571-62159649	62159581-62159602	aaactaaacttagtccaatcaagataaaattgtagggaaattctttttctattttgtcttgattggactgagtttagga	...(((((((((((((((((((((((((...((((..((.....))..)))))))))))))))))))))))))))))..	tagtccaatcaagataaaattg	tagtccaatcaagataaaattgtagggaaattctttttctattttgtcttgattggactgag
novelMiR_134	chr12	+	65412577-65412655	65412587-65412608	taggttggtgcaaaagtagttgtggtttttgccattgaaagaatggcaaaaacgcaattactttagcaccaacctagta	(((((((((((.((((((((((((.(((((((((((.....))))))))))))))))))))))).)))))))))))...	caaaagtagttgtggtttttgc	caaaagtagttgtggtttttgccattgaaagaatggcaaaaacgcaattactttagca
novelMiR_135	chr12	+	66807970-66808048	66807980-66808001	aattcttggttgtattataatagctaactgttgtttaacaattgcttaacagttagctattataatacaaccaagaact	..(((((((((((((((((((((((((((((((.............)))))))))))))))))))))))))))))))..	tgtattataatagctaactgtt	tgtattataatagctaactgttgtttaacaattgcttaacagttagctattataatacaac
novelMiR_136	chr12	+	71874130-71874210	71874140-71874162	aggttggtgcaaaggtaattgaggtctttgacattgctttaatggcaaacaccgcaattacttttgcaccagcctaacaaa	(((((((((((((((((((((.(((.((((.(((((...))))).)))).))).)))))))))))))))))))))......	aaaggtaattgaggtctttgaca	aaaggtaattgaggtctttgacattgctttaatggcaaacaccgcaattacttttgc
novelMiR_137	chr12	+	93952822-93952900	93952869-93952890	acagaaaaagcaaacactttccaactcattacatgagttggaacatgtaatgaattggaaagtgtttgctttttctctt	..((((((((((((((((((((((.((((((((((........)))))))))).))))))))))))))))))))))...	taatgaattggaaagtgtttgc	aaacactttccaactcattacatgagttggaacatgtaatgaattggaaagtgtttgc
novelMiR_138	chr12	+	102120483-102120563	102120531-102120553	atggagctggtaggtcctgagggttcgtctgcagcttggaagacaggcccgtagaggcctgcttaacttccattagttagg	((((((..(((((((((((.((((..((((..........))))..)))).))).))))))))....))))))........	ccgtagaggcctgcttaacttcc	agctggtaggtcctgagggttcgtctgcagcttggaagacaggcccgtagaggcctgcttaacttcc
novelMiR_139	chr12	+	104733588-104733668	104733598-104733620	aggtgggtgcaaaagtaattgtagttcttgtcatcaaaagtaatggtaaaactgcaattacttttgcgccaacctaatact	((((.(((((((((((((((((((((.((..(((........)))..))))))))))))))))))))))).))))......	aaaagtaattgtagttcttgtca	aaaagtaattgtagttcttgtcatcaaaagtaatggtaaaactgcaattacttttgc
novelMiR_140	chr12	+	105327910-105327984	105327920-105327939	aggttagtgcaaaagtaatcgcagtttttgccattaaaagtaatagcaaaaactgtgattacttttgcaccaacc	.((((.(((((((((((((((((((((((((.((((....)))).))))))))))))))))))))))))).))))	aaaagtaatcgcagtttttg	aaaagtaatcgcagtttttgccattaaaagtaatagcaaaaactgtgattacttttgc
novelMiR_141	chr12	+	106357810-106357892	106357820-106357843	ttgcagtttgcttggtgcagggaaggcgggcgcggaggttctatctgtttcttcctccttcgtgagcagcatggacgtgctag	..(((((((...((.(((.(.(((((.(((.(((((.......)))))....))).))))).)..))).)).)))).)))...	cttggtgcagggaaggcgggcgcg	cttggtgcagggaaggcgggcgcggaggttctatctgtttcttcctccttcgtgagcagcatgga
novelMiR_142	chr12	+	123151152-123151226	123151162-123151181	gcgggggagcggcggcggcggcggcgggggcgcgtccctgcggagtctcggcccggccccgccgcctccgccgga	.(((.((((((((((.(((.(.(((.(((((.(((....)))..))))).)))).))))))))).)))).)))..	ggcggcggcggcggcggggg	ggcggcggcggcggcgggggcgcgtccctgcggagtctcggcccggccccgccgc
novelMiR_143	chr12	+	129555776-129555854	129555786-129555807	ttagttggtgcaaaagtagttgtggtttttgccactacttttcttggagaaaaccgtaattgcttttgcatcaacctaa	...((((((((((((((((((((((((((..(((..........)))..))))))))))))))))))))))))))....	caaaagtagttgtggtttttgc	caaaagtagttgtggtttttgccactacttttcttggagaaaaccgtaattgcttttgca
novelMiR_144	chr13	+	20575755-20575833	20575765-20575786	tctctggtgcaaaagtaactgcagtttttgccattttaattgcaaaactgcaattactttggcgccaacctaatagcaa	....((((((.(((((((.(((((((((.((.((....)).))))))))))).))))))).))))))............	aaaagtaactgcagtttttgcc	aaaagtaactgcagtttttgccattttaattgcaaaactgcaattactttggc
novelMiR_145	chr13	+	20703696-20703770	20703741-20703760	tgcacgcgcgccccgcacccgccccccgtgcggcccccggctcggggcggcggcggcggcgggggccgggggcgc	.....((((.((((((.((((((..((((((.(((((......))))).)).)))).)))))).).)))))))))	ggcggcggcggcggcggggg	cccgccccccgtgcggcccccggctcggggcggcggcggcggcggggg
novelMiR_146	chr13	+	21399964-21400042	21400011-21400032	aaatctataaagacaggaagcagtttagtggctgcctggggctgaggcaaccactaaactgcttcctgtctttatagat	..(((((((((((((((((((((((((((((.(((((.......))))).)))))))))))))))))))))))))))))	caaccactaaactgcttcctgt	aggaagcagtttagtggctgcctggggctgaggcaaccactaaactgcttcctgt
novelMiR_147	chr13	+	26685329-26685409	26685377-26685399	cccagagagtagccactagccacatgtcagttcatgcttttaaggctatatgtgcctagtggctgctgtctgggatggtgc	((((((.((((((((((((.(((((((.((((...........))))))))))).)))))))))))).)))))).......	tatgtgcctagtggctgctgtct	agagtagccactagccacatgtcagttcatgcttttaaggctatatgtgcctagtggctgctgtct
novelMiR_148	chr13	+	29936091-29936171	29936101-29936123	ttctcggagctgcctgtttggggaagctggtcgtttccactctagctcagcctcccagaacagggaagctgcaggaaagtt	(((..(.((((.(((((((.((((.(((((..(((........)))))))).)))).)))))))..)))).)..)))....	tgcctgtttggggaagctggtcg	tgcctgtttggggaagctggtcgtttccactctagctcagcctcccagaacagggaagc
novelMiR_149	chr13	+	30114799-30114873	30114809-30114828	ggctgcgggaggcggcggcggcggcgggggtggcgggagccattagtgactctgtgaccccgttcaccgagcgcg	.(((.(((..(((((.((..((((.(..((((((....)))))).....).))))..)))))))..))))))...	ggcggcggcggcggcggggg	ggcggcggcggcggcgggggtggcgggagccattagtgactctgtgaccccgttca
novelMiR_150	chr13	+	30390936-30391016	30390946-30390968	aatctgcaaagtaggatacactggttaagcacttactatgtatcaagtgcttaaccagtgtaacctattttacattgtgta	....((.((((((((.((((((((((((((((((..........)))))))))))))))))).)))))))).)).......	gtaggatacactggttaagcact	gtaggatacactggttaagcacttactatgtatcaagtgcttaaccagtgtaacctattt
novelMiR_151	chr13	+	35695539-35695617	35695549-35695570	gctgggttccaggcgggctgttggctgagcctggctgccacaccagggctctgcttccagctcgctcacagctgctgcc	((((.......(((((((((..(((.((((((((........))).))))).)))..)))))))))..)))).......	aggcgggctgttggctgagcct	aggcgggctgttggctgagcctggctgccacaccagggctctgcttccagctcgctcac
novelMiR_152	chr13	+	50579768-50579846	50579778-50579799	agggtgagggaaggatgatccgtgcgtgagtgggaccactcttatcactctgaccataggaccctcctaacctccctgt	.(((.((((..((((.(.((((((.((((((((...........))))))..))))).))).).))))..)))))))..	aaggatgatccgtgcgtgagtg	aaggatgatccgtgcgtgagtgggaccactcttatcactctgaccataggaccctcctaac
novelMiR_153	chr13	+	51803847-51803925	51803894-51803915	cgggcattgagcggctggagtctggcgactgccccacgcccagccgtgggtcgctagacggcgggcgcacccgtcgttc	((((......(((.(((..(((((((((....((((((......)))))))))))))))..))).))).))))......	gggtcgctagacggcgggcgca	cggctggagtctggcgactgccccacgcccagccgtgggtcgctagacggcgggcgca
novelMiR_154	chr13	+	53009892-53009970	53009902-53009923	taatattgctattggactactactatgcatagtagtagtccaatagtgcatagtggtagttcgatagtgcatagtagtt	.......(((((((((((((((((((((((.((.(.....).)).)))))))))))))))))))))))...........	attggactactactatgcatag	attggactactactatgcatagtagtagtccaatagtgcatagtggtagttcgatag
novelMiR_155	chr13	+	54621156-54621236	54621166-54621188	actgggttctagagggaccagaacatactgtgttccctcgcagttccccacagtatgttctggtccctctggaaccctgta	((.(((((((((((((((((((((((((((((................))))))))))))))))))))))))))))).)).	agagggaccagaacatactgtgt	agagggaccagaacatactgtgttccctcgcagttccccacagtatgttctggtccctctgg
novelMiR_156	chr13	+	67230621-67230695	67230631-67230650	gctccccaggcccgggcggaagcggcgctcgcaggcgctgaaagcgagcgaccctctgagcccgggtggtccggc	(((..((..((((((((...((.(((((((((...........))))))).))))....))))))))))...)))	cccgggcggaagcggcgctc	cccgggcggaagcggcgctcgcaggcgctgaaagcgagcgaccctctgagcccgggtg
novelMiR_157	chr13	+	93295761-93295839	93295771-93295792	gcagtgggtgccatgtcggctcactgcaacctatgcctcctgggttcaagccattctcatgtctcagcctccagtgtag	(((.((((.((((((..((((...((.((((((.......)))))))))))).....)))).....)).)))).)))..	ccatgtcggctcactgcaacct	ccatgtcggctcactgcaacctatgcctcctgggttcaagccattctcatgtctcagcc
novelMiR_158	chr13	+	93764154-93764232	93764201-93764222	agtagaccttttgctatatgttagaccctttgctatgtattttgtaagattggaggggtctgatttgttgaggagaggg	......((((((.(((((.((((((((((((......(((...)))......)))))))))))).)))..)).))))))	gattggaggggtctgatttgtt	tatgttagaccctttgctatgtattttgtaagattggaggggtctgatttgtt
novelMiR_159	chr13	+	93764191-93764269	93764201-93764222	tattttgtaagattggaggggtctgatttgttgaggagaggggaataaacaaatcagactcctccaatcctacaaaatg	(((((((((.((((((((((((((((((((((...............)))))))))))))))))))))).)))))))))	gattggaggggtctgatttgtt	gattggaggggtctgatttgttgaggagaggggaataaacaaatcagactcctccaatcct
novelMiR_160	chr13	+	111115393-111115467	111115438-111115457	ccgcgccgagccaatcgccggcgccggccgctcgatgggcgaggcggcggcggcggcggcgggggccgcgggccg	(((((((..(((..((((((.(((((.(((((.....)))).).))))).)))))).)))...)).)))))....	ggcggcggcggcggcggggg	cgagccaatcgccggcgccggccgctcgatgggcgaggcggcggcggcggcggcggggg
novelMiR_161	chr14	+	21103764-21103842	21103774-21103795	agtcggggcctagcctggcgctttctcggacgcgaccactggccccgcgttcggggaggagccgggcgggcggtcctgc	...(((((((..(((((((.((((((((((((((...........)))))))))))))).)))))))....))))))).	tagcctggcgctttctcggacg	tagcctggcgctttctcggacgcgaccactggccccgcgttcggggaggagccgggcgggc
novelMiR_162	chr14	+	22066767-22066845	22066814-22066835	gtatcctgacttcagtgagctacagtcctttgaggaaagaagcctcttcaaaggacttcagctcactgatgaaagtatt	.....((....((((((((((..(((((((((((((........)))))))))))))..))))))))))....))....	tcaaaggacttcagctcactga	agtgagctacagtcctttgaggaaagaagcctcttcaaaggacttcagctcactga
novelMiR_163	chr14	+	24147335-24147417	24147345-24147368	gctggcgcgctctgagggaggagccaggagccatttgccttctcattggttgggacctggccctccctcttggccgcgccccc	...((((((((..((((((((.((((((..(((...(((........))))))..))))))))))))))..)).))))))...	tctgagggaggagccaggagccat	tctgagggaggagccaggagccatttgccttctcattggttgggacctggccctccctcttggc
novelMiR_164	chr14	+	31729700-31729776	31729746-31729766	aagttggtgtaaaagtaattgaagtttttgccatttttttaaaatggcaaaactacagttacttttgcaccagccta	..(((((((((((((((((((.((((((.(((((((.....))))))))))))).)))))))))))))))))))...	gcaaaactacagttacttttg	aaagtaattgaagtttttgccatttttttaaaatggcaaaactacagttacttttg
novelMiR_165	chr14	+	35005098-35005174	35005144-35005164	aaggctggaggattacttgaggccaagagttcaaaaccagtctgggcaacatagcaatactccatctctacaaacaa	.(((.(((((.(((.((((..(((.(((.(........).))).)))..)).)).))).))))))))..........	caacatagcaatactccatct	gctggaggattacttgaggccaagagttcaaaaccagtctgggcaacatagcaatactccatct
novelMiR_166	chr14	+	38500831-38500907	38500841-38500861	attagtgcaaaagtgattgcggtttttgccattactttcaatggcaaaatccacaattacttttgcacctaatagtt	(((((((((((((((((((.((.((((((((((......)))))))))).)).)))))))))))))).)))))....	aagtgattgcggtttttgcca	aagtgattgcggtttttgccattactttcaatggcaaaatccacaattactttt
novelMiR_167	chr14	+	53026980-53027054	53026990-53027009	aggttggtgcaaaagtaatcgcagtttttgccattgaaggtaatggcaaaaaccgcaataacttctgcaccaatc	.((((((((((.((((.((.((.(((((((((((((....))))))))))))).)).)).)))).))))))))))	aaaagtaatcgcagtttttg	aaaagtaatcgcagtttttgccattgaaggtaatggcaaaaaccgcaataacttctgc
novelMiR_168	chr14	+	53217728-53217804	53217774-53217794	gcgcaccctccgcagctgctggcccgggtgctaaacccctcactgcccgggccggcggtgccggcgggctgctctca	..((((((.(((..(((((((((((((((...............)))))))))))))))..))).))).))).....	ccgggccggcggtgccggcgg	tccgcagctgctggcccgggtgctaaacccctcactgcccgggccggcggtgccggcgg
novelMiR_169	chr14	+	53217764-53217840	53217774-53217794	ccctcactgcccgggccggcggtgccggcgggctgctctcagtgcgggacctcggagcctgcgcccacccggaacta	..........(((((..((((((.((((.((.((((.......))))..)))))).)))...)))..))))).....	ccgggccggcggtgccggcgg	ccgggccggcggtgccggcgggctgctctcagtgcgggacctcggagcctgcgcccacccggaa
novelMiR_170	chr14	+	60164003-60164081	60164013-60164034	gccatagttttgtagcactgctgtggcgtccatgttgtgtatttttcgtgaactcaatgtcagtgctgcacatgctata	...(((((..(((((((((((..(((.((.((((..(......)..)))).)))))..).))))))))))...))))).	tgtagcactgctgtggcgtcca	tgtagcactgctgtggcgtccatgttgtgtatttttcgtgaactcaatgtcagtgctgcaca
novelMiR_171	chr14	+	61564127-61564207	61564137-61564159	tcatgattcccctcctgcatgtgctgactctgcccagccccagtggaagagtcagcatgcaggggaggaataacgaggcag	((...(((((.((((((((..((((((((((..(((.......))).)))))))))))))))))).)))))...)).....	cctcctgcatgtgctgactctgc	cctcctgcatgtgctgactctgcccagccccagtggaagagtcagcatgcaggggagg
novelMiR_172	chr14	+	65287641-65287719	65287688-65287709	tctgggggcctgggagccgggctgcgcgctcaggtcccaacacgaggtctgaggcgctctctgcttgcttcaggggccg	......(((((.(((((.((((.((((.(((((..(.(.....).)..))))))))).....)))))))))..))))).	tctgaggcgctctctgcttgct	ccgggctgcgcgctcaggtcccaacacgaggtctgaggcgctctctgcttgct
novelMiR_173	chr14	+	65335115-65335193	65335125-65335146	cttttagtatcagagagatgccgccttgctcctcctgttcaaggagcaaggcggcatctctctcctaaatatgctgttg	..(((((....((((((((((((((((((((((........)))))))))))))))))))))).)))))..........	cagagagatgccgccttgctcc	cagagagatgccgccttgctcctcctgttcaaggagcaaggcggcatctctctcct
novelMiR_174	chr14	+	68815136-68815218	68815185-68815208	ggagtctgaaatcacagcctcaagctcggccaaggccccaggagcttccttggttggaccttggggctggacccgcagcctgc	(.((.(((...((.((((((((((.((((((((((...(....)...))))))))))..))))))))))))....))).)).)	ttggttggaccttggggctggacc	tcacagcctcaagctcggccaaggccccaggagcttccttggttggaccttggggctggacc
novelMiR_175	chr14	+	69694657-69694737	69694705-69694727	tcttttattgaacgctgtgcctcaaacatgaaaactccaggtgacaggagtttttatgtttgaggcagggtgcagtaaaag	.(((((((((..((((.(((((((((((((((((((((.(....).))))))))))))))))))))).)))))))))))))	agtttttatgtttgaggcagggt	tgtgcctcaaacatgaaaactccaggtgacaggagtttttatgtttgaggcagggt
novelMiR_176	chr14	+	69694695-69694775	69694705-69694727	aggtgacaggagtttttatgtttgaggcagggtgcagtaaaagaaagtgcttgttggctctgaggcctctggctggcattt	...........(((.....((..((((((((((((((((........))).)))..)))))...)))))..)).)))....	agtttttatgtttgaggcagggt	agtttttatgtttgaggcagggtgcagtaaaagaaagtgcttgttggctctgaggcctctggctggcatt
novelMiR_177	chr14	+	75433236-75433314	75433283-75433304	aggttggtgcaaaagtaatcgcgggttttgccattatgctcaatggcaaaaaccgtgattacttttgcaccaacctaat	((((((((((((((((((((((((.((((((((((......)))))))))).))))))))))))))))))))))))...	aaaaaccgtgattacttttgca	caaaagtaatcgcgggttttgccattatgctcaatggcaaaaaccgtgattacttttgca
novelMiR_178	chr14	+	79102367-79102447	79102377-79102399	aagcttacattttcaggaggcaagtaggtattgacagttcccaaggtcaaacttcctggcctcctgactttgttcactctg	.((...(((...(((((((((.((.((((.(((((..........))))))))).)).)))))))))...)))...))...	tttcaggaggcaagtaggtattg	tttcaggaggcaagtaggtattgacagttcccaaggtcaaacttcctggcctcctgacttt
novelMiR_179	chr14	+	80959091-80959173	80959101-80959124	tatggatgcaggggagagagttacggactgtggccctcactgaagaagtgatgctgtatcttttcctcactcctcccctccag	..((((....((((((.((((...(((.((..((..(((((.....))))).))..)).....)))..)))))))))))))).	ggggagagagttacggactgtggc	ggggagagagttacggactgtggccctcactgaagaagtgatgctgtatcttttcctcactcctcccctc
novelMiR_180	chr14	+	81220186-81220266	81220196-81220218	tctggggccggggctgcgcgcccgaccgggcccaaccgcctccgcggcccggcccggcccgcggcggccccaggccccacc	..(((((((((((((((.(((..(.(((((((...((((....))))...))))))))..))))))))))).)))))))..	gggctgcgcgcccgaccgggccc	gggctgcgcgcccgaccgggcccaaccgcctccgcggcccggcccggcccgcggcggcccca
novelMiR_181	chr14	+	90045844-90045926	90045893-90045916	tcccaggcctagaggagtactactccaagtctggcagtagtactcacacttggagtagtattcctctaggccctgggggggcc	((((((((((((((((((((((((((((((.(((.........))).))))))))))))))))))))))).))))))).....	ttggagtagtattcctctaggccc	gcctagaggagtactactccaagtctggcagtagtactcacacttggagtagtattcctctaggccc
novelMiR_182	chr14	+	95157650-95157724	95157695-95157714	ggagcagggagacagcgggcgcgcgcgcggaggccggagaggcgtttgcggcccagcgcctggactggaccttgg	....(((((...((((((((((((.((((((.(((.....))).))))))))...)))))))..)))..))))).	ttgcggcccagcgcctggac	gcgggcgcgcgcgcggaggccggagaggcgtttgcggcccagcgcctggac
novelMiR_183	chr14	+	103534459-103534537	103534506-103534527	gaccctagggtgggagtccagggatgctagggccagacgggccaggctctgccacccctgccctctgaccctcgggtcc	(((((.(((((.((((..(((((.((.(((((((..........))))))).)).)))))..)))).))))).))))).	tctgccacccctgccctctgac	gggagtccagggatgctagggccagacgggccaggctctgccacccctgccctctgac
novelMiR_184	chr14	+	105865519-105865597	105865529-105865550	gcatggtttttgtagagctgccaatcactgtgtccccagttagcacagtggttctcagctcagccaaaaccctgcggct	(((.((((((.((.((((((..(((((((((((.........)))))))))))..)))))).)).)))))).)))....	tgtagagctgccaatcactgtg	tgtagagctgccaatcactgtgtccccagttagcacagtggttctcagctcagccaa
novelMiR_185	chr14	+	105888523-105888601	105888533-105888554	gctttaggaatggggttgtgtcactgtgggaatagcagtcaccaccacaatatgctcacagtgacacgaacccccacaa	...........(((((((((((((((((((.(((...((.......))..))).))))))))))))).)))))).....	tggggttgtgtcactgtgggaa	tggggttgtgtcactgtgggaatagcagtcaccaccacaatatgctcacagtgacacgaacccccac
novelMiR_186	chr15	+	21015027-21015107	21015075-21015097	actgggggctgtgtcactgtgggcatagaaagtagtactattacaatattctcacagtgacacaagcccccacaaaatcct	..(((((((((((((((((((((.(((....(((((...)))))..))).))))))))))))).)))))))).........	ttctcacagtgacacaagccccc	gggctgtgtcactgtgggcatagaaagtagtactattacaatattctcacagtgacacaagccccc
novelMiR_187	chr15	+	21708296-21708376	21708344-21708366	agttcaaaacccaacaagggaaaaaaacattaagtctcagctataagacttaatgtttttttcctctgttgggttttgaac	.(((((((((((((((..(((((((((((((((((((........)))))))))))))))))))..)))))))))))))))	cttaatgtttttttcctctgttg	acaagggaaaaaaacattaagtctcagctataagacttaatgtttttttcctctgttg
novelMiR_188	chr15	+	22150919-22150999	22150967-22150989	agttcaaaacccaacaagggaaaaaaacattaagtctcagctataagacttaatgtttttttcctctgttgggttttgaac	.(((((((((((((((..(((((((((((((((((((........)))))))))))))))))))..)))))))))))))))	cttaatgtttttttcctctgttg	acaagggaaaaaaacattaagtctcagctataagacttaatgtttttttcctctgttg
novelMiR_189	chr15	+	23310082-23310162	23310130-23310152	acatccttccttgggagggagcatgtagcaaatgtgttactgtgattgtaagcatgctgtctttctggaggtcgcttcgtt	.....(((((..(..(((.(((((((.((((..............))))..))))))).)))..).)))))..........	taagcatgctgtctttctggagg	tccttgggagggagcatgtagcaaatgtgttactgtgattgtaagcatgctgtctttctggagg
novelMiR_190	chr15	+	25070496-25070572	25070506-25070526	cataccgtcgttctcatcggaactgaggtccagcacatttgcctctgccggggactgtaggattgagggacaacttc	......((.(((((..((((..(((.(((((.(((..........)))...))))).)))..))))))))).))...	ttctcatcggaactgaggtcc	ttctcatcggaactgaggtccagcacatttgcctctgccggggactgtaggattgagggaca
novelMiR_191	chr15	+	39934143-39934225	39934153-39934176	gggggcccaccgccgcccaggcaaggccgccctgccttgggcgcagcgctgccatggctgggggccgtggggcccccgggcgc	((((((((((.(((.(((((.((.(((.((.(((((....).)))).)).))).)).)))))))).)).))))))))......	cgccgcccaggcaaggccgccctg	cgccgcccaggcaaggccgccctgccttgggcgcagcgctgccatggctgggggccgt
novelMiR_192	chr15	+	40807083-40807161	40807130-40807151	gctagcgttccttgctgcctcgccccgcggcctctaggagacaggggccacggggagagcacagccacccggcgcgaag	....(((((....((((.(((.(((((.(((((((.(....)))))))).))))).)))..)))).....)))))....	ccacggggagagcacagccacc	ttgctgcctcgccccgcggcctctaggagacaggggccacggggagagcacagccacc
novelMiR_193	chr15	+	44537158-44537232	44537203-44537222	agctctccctctcacacacgctcacacccggctcgagatggcggcggcggcggcggcggcgggggactcggactc	...((((((.((..(.(.(((.(.(..(((.(.......).)))..).))))).)..)).)))))).........	ggcggcggcggcggcggggg	ccctctcacacacgctcacacccggctcgagatggcggcggcggcggcggcggcggggg
novelMiR_194	chr15	+	62045241-62045319	62045251-62045272	gggactgtgcaaaagtaactgcagtttttgccattacttttaatggcaaaaatgcaactacttttgcaccaacctaata	(((...(((((((((((..((((.((((((((((((....))))))))))))))))..)))))))))))...)))....	aaaagtaactgcagtttttgcc	aaaagtaactgcagtttttgccattacttttaatggcaaaaatgcaactacttttgc
novelMiR_195	chr15	+	63318629-63318707	63318639-63318660	cctttctggcctcccacccacagggcgagtccaagggaagtatggactcgccctatgggtgggagcccaggaaggtgca	(((((((((.((((((((((.((((((((((((.........)))))))))))).)))))))))).)))))))))....	ctcccacccacagggcgagtcc	ctcccacccacagggcgagtccaagggaagtatggactcgccctatgggtgggagcc
novelMiR_196	chr15	+	69685707-69685787	69685755-69685777	gctgggctgggactagggtgaggcaaacgtgcctaggcatgaaatgtaaggaggcactcaccctcagggctgtgggaatac	....((((..((...(((((((((...(((((....)))))............)).)))))))))..))))..........	aggaggcactcaccctcagggct	ctgggactagggtgaggcaaacgtgcctaggcatgaaatgtaaggaggcactcaccctcagggct
novelMiR_197	chr15	+	69685745-69685825	69685755-69685777	atgaaatgtaaggaggcactcaccctcagggctgtgggaatacaggctgagccctgagagtcagtgcctctataaatttta	.((((((.((.(((((((((.((.(((((((((((.(.....)..))..))))))))).)).))))))))).)).))))))	aggaggcactcaccctcagggct	aggaggcactcaccctcagggctgtgggaatacaggctgagccctgagagtcagtgcctctata
novelMiR_198	chr15	+	71714060-71714138	71714107-71714128	aggttggtgcaatagttattgtggtttttgacattatttttaattgcaaaaaccgtgattacttttgcaccaaccttaa	((((((((((((.(((.((..(((((((((..((((....))))..)))))))))..)).))).))))))))))))...	aaaaaccgtgattacttttgca	caatagttattgtggtttttgacattatttttaattgcaaaaaccgtgattacttttgca
novelMiR_199	chr15	+	77004731-77004813	77004780-77004803	acacctgtagtctcagctacttgggaagctggagtggaagggtcacttgagcccaggagttggaaactgtagtgactgtatga	.(((.((((((.((((((.(((((...(((.((((((.....)))))).))))))))))))))..))))))))).........	agcccaggagttggaaactgtagt	tgtagtctcagctacttgggaagctggagtggaagggtcacttgagcccaggagttggaaactgtagt
novelMiR_200	chr15	+	77004770-77004852	77004780-77004803	gggtcacttgagcccaggagttggaaactgtagtgactgtatgatcgcaccactgcactccagcctgggcaacagagcaagac	..(((.(((..(((((((...((((...(((((((..(((......))).))))))).)))).)))))))....)))...)))	agcccaggagttggaaactgtagt	agcccaggagttggaaactgtagtgactgtatgatcgcaccactgcactccagcctgggcaac
novelMiR_201	chr15	+	79236236-79236314	79236246-79236267	tccatgtagaacccgggagtaggagactcagaatcgaatctcttctccctccccctcctgttttcagctttgtgagaaa	((((.((.(((..((((((..((((....(((........))).....))))..))))))..))).))..)).))....	acccgggagtaggagactcaga	acccgggagtaggagactcagaatcgaatctcttctccctccccctcctgttttc
novelMiR_202	chr15	+	82756000-82756078	82756010-82756031	ctaaatgaaaaggtagatagaacaggtcttgtttgcaaaataaattcaagacctacttatctaccaacagcaattacac	...........(((((((((...((((((((..(.........)..))))))))..)))))))))..............	aggtagatagaacaggtcttgt	aggtagatagaacaggtcttgtttgcaaaataaattcaagacctacttatctaccaac
novelMiR_203	chr15	+	88402980-88403060	88402990-88403012	aattttacttcgtgtgtacatctgtcgcgtgcacctgtgtgtacatgtgcacccacatgtacacacaagtatatattttgt	.....(((((.(((((((((..(((.(.((((((.(((....))).))))))).)))))))))))))))))..........	cgtgtgtacatctgtcgcgtgca	cgtgtgtacatctgtcgcgtgcacctgtgtgtacatgtgcacccacatgtacacacaag
novelMiR_204	chr15	+	99308790-99308870	99308838-99308860	caatttctatggatcagcagtctaagcacagcttagctcgatctgcttagggtctcagaaggctgcagtcaaggttgggtt	((((((...(((..((((..(((.((.((..((.(((.......))).)).)))).)))..))))...)))))))))....	agggtctcagaaggctgcagtca	gatcagcagtctaagcacagcttagctcgatctgcttagggtctcagaaggctgcagtca
novelMiR_205	chr15	+	99308828-99308908	99308838-99308860	cgatctgcttagggtctcagaaggctgcagtcaaggttgggttggccagggctgcagtctcatctgaggctcaactgcaga	...(((((...(((((((((((((((((((((..((((.....))))..)))))))))))..))))))))))....)))))	agggtctcagaaggctgcagtca	agggtctcagaaggctgcagtcaaggttgggttggccagggctgcagtctcatctgaggctcaac
novelMiR_206	chr16	+	2630084-2630162	2630131-2630152	ggttcttgcatagagggcacaggccagagacagcccaggtgggaagcttactctgagtcagctgccctcaccaagatac	...(((((....((((((((.((((((((....(((....))).......))))).))).).)))))))..)))))...	ttactctgagtcagctgccctc	gggcacaggccagagacagcccaggtgggaagcttactctgagtcagctgccctc
novelMiR_207	chr16	+	3106638-3106708	3106648-3106665	gcgcaggtgagggcggcggggcggggctggggcgggggcggggccactgaggctgcggccaatcaccggcg	.(((.(((((.(((.((((..(((((((...((....))..)))).)))...)))).)))..))))).)))	gggcggcggggcggggct	gggcggcggggcggggctggggcgggggcggggccactgaggctgcggccaat
novelMiR_208	chr16	+	9475478-9475556	9475488-9475509	gggttggtgcaaaagtaatcgtggtttttgccattactttcaatggcaaaatgtatatatactttaagacatcgtgtga	.....(((((.((((((...(((..((((((((((......))))))))))..)))...))))))..).))))......	aaaagtaatcgtggtttttgcc	aaaagtaatcgtggtttttgccattactttcaatggcaaaatgtatatatactttaag
novelMiR_209	chr16	+	11666367-11666443	11666413-11666433	ggggcggagctgttctgagatgcccggctttggcctgtggggcagctggctgaagctgggctctcctctgcctttct	(((((((((.......((((.(((((((((..(((.((......)).)))..))))))))))))))))))))))...	tggctgaagctgggctctcct	gagatgcccggctttggcctgtggggcagctggctgaagctgggctctcct
novelMiR_210	chr16	+	17092767-17092843	17092813-17092833	gccactagtttaatcttagatgaacccttcactaataaaggtaagggttcatgtaagattaaactagtggttctcaa	((((((((((((((((((.((((((((((.(((......))))))))))))).))))))))))))))))))......	gttcatgtaagattaaactag	agtttaatcttagatgaacccttcactaataaaggtaagggttcatgtaagattaaactag
novelMiR_211	chr16	+	24539872-24539946	24539917-24539936	gtgctccgaggcctcgccgaggcctagcgccggctttgtgtccgaggcggcggcggcggcggggggaggcggagc	..((((((...((((((((..(((....((((.(((((....))))))))))))..)))))))).....))))))	ggcggcggcggcggcggggg	ctcgccgaggcctagcgccggctttgtgtccgaggcggcggcggcggcggggg
novelMiR_212	chr16	+	29810477-29810559	29810526-29810549	acagtgggcaggggtggcagaggacacgagcagccactgcccgtaccccctctcctctctgtaagcccatgccctgtcttccc	...((((((.((((.((.(((((..(((.((((...)))).)))....))))))).))))....)))))).............	ctctcctctctgtaagcccatgcc	agtgggcaggggtggcagaggacacgagcagccactgcccgtaccccctctcctctctgtaagcccatgcc
novelMiR_213	chr16	+	29926284-29926360	29926330-29926350	agtggcctcgctgggggatcccgtagaggtttggcgtgtggcctgcgggttccccgggcgggtcgacgtgcgctcct	.((((((.((((.(((((.(((((..(((((........)))))))))).))))).)))))))).))..........	gggttccccgggcgggtcgac	tggcctcgctgggggatcccgtagaggtttggcgtgtggcctgcgggttccccgggcgggtcgac
novelMiR_214	chr16	+	34161371-34161443	34161415-34161433	ggccttagttggtggagtgatttgtctggttaattccaataaccaacgagactctggcatgctaactagttac	....((((((((((((((..(((((.((((((.......)))))))))))))))).....)))))))))....	aacgagactctggcatgct	tggagtgatttgtctggttaattccaataaccaacgagactctggcatgct
novelMiR_215	chr16	+	47504807-47504885	47504817-47504838	cactccctggctgaggtgggatcccgaggcctctccagtcccctgagggtgcaccactggcccatctcacccagggcgg	..(.((((((.(((((((((.....(..(((((((.((....))))))).))..).....))))))))).)))))).).	ctgaggtgggatcccgaggcct	ctgaggtgggatcccgaggcctctccagtcccctgagggtgcaccactggcccatctcaccc
novelMiR_216	chr16	+	47674352-47674430	47674362-47674383	gtgttggtgcaaaagtaatcgtggtttttgccattgaaagtagtggctgaaaccacaattgctttgcactaacctaata	..(((((((((((.(((((.((((((((.(((((((....))))))).)))))))).))))))))))))))))......	aaaagtaatcgtggtttttgcc	aaaagtaatcgtggtttttgccattgaaagtagtggctgaaaccacaattgctttgc
novelMiR_217	chr16	+	53298664-53298744	53298712-53298734	aaacagaaagctactcaccaaacatatggtactgtgtttggtgactacacatggactgagtttggtgaaccctttctgtcc	..((((((((....(((((((((...((((..(((((..(....).)))))...)))).)))))))))...))))))))..	acatggactgagtttggtgaacc	ctcaccaaacatatggtactgtgtttggtgactacacatggactgagtttggtgaacc
novelMiR_218	chr16	+	53972248-53972328	53972296-53972318	aggctcggagtattggaaatttccagtacttgtattggaaagtatgatattggacaagtattttcaatacgtgtgttgaag	.(((.((..(((((((((((.(((((((.(..((((....))))..)))))))).....))))))))))).)).)))....	attggacaagtattttcaatacg	tattggaaatttccagtacttgtattggaaagtatgatattggacaagtattttcaatacg
novelMiR_219	chr16	+	53972286-53972366	53972296-53972318	aaagtatgatattggacaagtattttcaatacgtgtgttgaagatattggaaatacttgtccaatatcatccttcatctct	.(((.(((((((((((((((((((((((((((..........).)))))))))))))))))))))))))).))).......	attggacaagtattttcaatacg	attggacaagtattttcaatacgtgtgttgaagatattggaaatacttgtccaatat
novelMiR_220	chr16	+	57639439-57639517	57639449-57639470	ggctggggcttctcagcctctattccctggctgtcccctttgtttgaagctccagtgagggagcagtggctggggtggc	.......(((((((((((.((.((((((.((((....((((....))))...)))).)))))).)).)))))))).)))	tctcagcctctattccctggct	tctcagcctctattccctggctgtcccctttgtttgaagctccagtgagggagcagtggctggggtg
novelMiR_221	chr16	+	57736449-57736527	57736459-57736480	gcctagttcctagctctgtccttgggaatcgcagggagcaggagcggttcccttgccaggagctggggaattggaccat	.((...(((((((((((...(..(((((((((...........)))))))))..)...)))))))))))...)).....	tagctctgtccttgggaatcgc	tagctctgtccttgggaatcgcagggagcaggagcggttcccttgccaggagctggg
novelMiR_222	chr16	+	57760811-57760891	57760821-57760843	ccctggcgggagcgcagggcagcaatgacgtcccccagagccgacagcgacttgttgatgtgctgcgcctcccgcaggcgg	(((((.(((((((((((.(((.(((..(.(((.......((.....))))))..))).))).))))).)))))))))).).	agcgcagggcagcaatgacgtcc	agcgcagggcagcaatgacgtcccccagagccgacagcgacttgttgatgtgctgcgcctcc
novelMiR_223	chr16	+	67001597-67001677	67001645-67001667	ccaagggtacagcccctcatagccaaggatgtctcctctgttgagggatagcactgatgagaaaactgagccccaggaagg	((..((((.(((...(((((.....((..((((.((((....))))))))...)).)))))....))).))))..))....	tagcactgatgagaaaactgagc	acagcccctcatagccaaggatgtctcctctgttgagggatagcactgatgagaaaactgagc
novelMiR_224	chr16	+	68354056-68354136	68354104-68354126	agaggggcagggtgaggagcatgggccgtgctgtgtattaaggaaatgcacgtggctcctgcttgtcatcccagcactctg	((((..((.((((((.(((((.((((((...((((((((.....)))))))))))))).))))).))))))..)).)))).	cacgtggctcctgcttgtcatcc	gtgaggagcatgggccgtgctgtgtattaaggaaatgcacgtggctcctgcttgtcatcc
novelMiR_225	chr16	+	69889409-69889491	69889419-69889442	ttatatggtgagtggagattataagcatggacctgtgaatcagacagctctgggtttgaatccccccaccatgtgaccttggc	((((((((((.(.((.((((.(((((..(((.((((.......)))).)))..))))))))).))))))))))))).......	agtggagattataagcatggacct	agtggagattataagcatggacctgtgaatcagacagctctgggtttgaatccccccac
novelMiR_226	chr16	+	78380488-78380566	78380535-78380556	ccagtgacgacccattcagccgtatcagtgaagagtgaagcactgcactctttaaggatagggctgaatggtttatcac	...((((..(.((((((((((.((((..(((((((((........)))))))))..)))).)))))))))).)..))))	ctctttaaggatagggctgaat	tcagccgtatcagtgaagagtgaagcactgcactctttaaggatagggctgaat
novelMiR_227	chr16	+	79629048-79629128	79629058-79629080	ttgccaaattatgagtttgtagagtaatttggccacaaacatggccaaattactctacaaactctccaatttatatgcttt	..((.(((((..(((((((((((((((((((((((......)))))))))))))))))))))))...)))))....))...	atgagtttgtagagtaatttggc	atgagtttgtagagtaatttggccacaaacatggccaaattactctacaaactctcca
novelMiR_228	chr16	+	86510602-86510676	86510612-86510631	gcacggcggcggcggcggcggcggcgggggaggcggcgcggccatggaccccgcgtcgtccggcccgtccaaggc	((...(.(((((.(.((((((((.(((((..(((......))).....)))))))))).))).)))))))...))	ggcggcggcggcggcggggg	ggcggcggcggcggcgggggaggcggcgcggccatggaccccgcgtcgtccggcccgt
novelMiR_229	chr17	+	1730309-1730387	1730356-1730377	cgtggggtggggtgggaggggtgatgagcccctgttatctgaggagctcagggcctgctcccaccccgcagatacagcc	.(((..((((((((((((((((..(((((.(((........))).)))))..)))).))))))))))))...)))....	tcagggcctgctcccaccccgc	ggggtgggaggggtgatgagcccctgttatctgaggagctcagggcctgctcccaccccgc
novelMiR_230	chr17	+	1732442-1732522	1732452-1732474	ggccacctttttccaggtcttctctcagctgcatgagcttcggcaacaggtgggcagatctgctgggccagggcgggctgg	((((.((((..(((((....(((((((.(((.....((....))..))).)))).)))....)))))..))))..))))..	ttccaggtcttctctcagctgca	ttccaggtcttctctcagctgcatgagcttcggcaacaggtgggcagatctgctgggcca
novelMiR_231	chr17	+	2362919-2362999	2362967-2362989	cacaggcacagtgggtacggggcaggtgctgagggagcatcgtctgggctggctgtctctgtctccacagtgggaccctgt	.((((((((.((((..(((((((((.((((.((((.....).))).))).).))))).))))..)))).)))....)))))	ctggctgtctctgtctccacagt	agtgggtacggggcaggtgctgagggagcatcgtctgggctggctgtctctgtctccacagt
novelMiR_232	chr17	+	3032743-3032825	3032792-3032815	cttctgacccaggagggaggagttcctgagggctcccttgctcccctgccctcaggcagctgttccctccttgtgtctttggc	.....((((.(((((((((.(((((((((((((..............))))))))).)))).))))))))).).)))......	cctcaggcagctgttccctccttg	aggagggaggagttcctgagggctcccttgctcccctgccctcaggcagctgttccctccttg
novelMiR_233	chr17	+	4717820-4717898	4717867-4717888	ccgtgcgggggaggagtagggttggggtgtgtgaggaatgacccctcctgcccctactctgatcccaggaactctgtgc	..(..(((((..(((.((((((.((((((.(.((((.......))))))))))).)))))).)))......)))))..)	ctgcccctactctgatcccagg	gaggagtagggttggggtgtgtgaggaatgacccctcctgcccctactctgatcccagg
novelMiR_234	chr17	+	13500259-13500335	13500269-13500289	aggttggtgcaaaagtaattgtggcttttgcaattattggcaaaaccgcaattacttttgcatcaacctaacacttt	((((((((((((((((((((((((.((((((........))))))))))))))))))))))))))))))........	aaaagtaattgtggcttttgc	aaaagtaattgtggcttttgcaattattggcaaaaccgcaattacttttgc
novelMiR_235	chr17	+	17836422-17836500	17836432-17836453	agtcaccggtcgggcggcacccggcctgggacgcgtagaggcgcacgtgtcccggcccggagccgccaagggaccccgg	.(((.((.....((((((.((.((((.(((((((((........))))))))))))).)).))))))..))))).....	cgggcggcacccggcctgggac	cgggcggcacccggcctgggacgcgtagaggcgcacgtgtcccggcccggagccgccaagg
novelMiR_236	chr17	+	19061908-19061988	19061956-19061978	cattaagactatactttcagggatcatttctatagtgtgttactagagaagtttctctgaacgtgtagagcaccgaaaacc	........((((((.((((((((..((((((.(((((...))))).)))))).)))))))).)))))).............	aagtttctctgaacgtgtagagc	actatactttcagggatcatttctatagtgtgttactagagaagtttctctgaacgtgtagagc
novelMiR_237	chr17	+	19062058-19062138	19062106-19062128	ccgtcagccattgatgatcgttcttctctccgtattggggagtgagagggagagaacgcggtctgagtggtttttccttct	.....(((((((.(.((((((..((((((((.(.((.......)).).)))))))).))))))).))))))).........	ggagagaacgcggtctgagtggt	cattgatgatcgttcttctctccgtattggggagtgagagggagagaacgcggtctgagtggt
novelMiR_238	chr17	+	19188012-19188092	19188060-19188082	cgttaagactatactttcagggatcatttctatagtgtgttactagagaagtttctctgaacgtgtagagcaccgaaaacc	........((((((.((((((((..((((((.(((((...))))).)))))).)))))))).)))))).............	aagtttctctgaacgtgtagagc	actatactttcagggatcatttctatagtgtgttactagagaagtttctctgaacgtgtagagc
novelMiR_239	chr17	+	19188162-19188242	19188210-19188232	ccgtcagccattgatgatcgttcttctctccgtattggggagtgagagggagagaacgcggtctgagtggtttttccttct	.....(((((((.(.((((((..((((((((.(.((.......)).).)))))))).))))))).))))))).........	ggagagaacgcggtctgagtggt	cattgatgatcgttcttctctccgtattggggagtgagagggagagaacgcggtctgagtggt
novelMiR_240	chr17	+	20263177-20263259	20263187-20263210	cgctgccgaggacacgggaaagaataagaagccataagaaccaatagctatgacttcttattctttcctgtgtccttggcagc	.((((((((((((((((((((((((((((((.((((............)))).))))))))))))))))))))))))))))))	gacacgggaaagaataagaagcca	gacacgggaaagaataagaagccataagaaccaatagctatgacttcttattctttcctgtgtcct
novelMiR_241	chr17	+	28744299-28744381	28744348-28744371	gggggcgccgcctggggagggtctcgggcccggggcaaggcgggcctttgtctgcgctgcgaccctgtgacctcaggggcgcc	...((((((.(((((((((((((.(((((...((((((((....)).)))))))).))).))))))....)))))))))))))	gtctgcgctgcgaccctgtgacct	gagggtctcgggcccggggcaaggcgggcctttgtctgcgctgcgaccctgtgacct
novelMiR_242	chr17	+	37148098-37148178	37148146-37148168	aaagtaccattatctatgagaacagaatttttaaaatctttcaaaaattctgttctcatagataatggtacctaaaattat	...(((((((((((((((((((((((((((((.((....)).)))))))))))))))))))))))))))))..........	tctgttctcatagataatggtac	accattatctatgagaacagaatttttaaaatctttcaaaaattctgttctcatagataatggtac
novelMiR_243	chr17	+	42311190-42311268	42311237-42311258	aagggaggctggggttcattttcgagtagtattttatactttagtgaacgtggactccagactctctgtgaaccctatg	.((((((.(((((((((((.((((...(((((...)))))....)))).))))))))))).))))))............	acgtggactccagactctctgt	agggaggctggggttcattttcgagtagtattttatactttagtgaacgtggactccagactctctgt
novelMiR_244	chr17	+	42311227-42311305	42311237-42311258	actttagtgaacgtggactccagactctctgtgaaccctatgagagcgcgtctgggcccggccatgtccttagcacagg	......(((.((((((..(((((((.(((((((.....))).))))...))))))).....))))))......)))...	acgtggactccagactctctgt	acgtggactccagactctctgtgaaccctatgagagcgcgtctgggcccggccatgtcc
novelMiR_245	chr17	+	44266954-44267032	44266964-44266985	tgtactgccttaactcttagaatccccaaagcattctgtgaagtggtttggggattctaagaggaagaagagtaatgtc	.....((((((..(((((((((((((((((.((((......)))).)))))))))))))))))....))).))).....	taactcttagaatccccaaagc	taactcttagaatccccaaagcattctgtgaagtggtttggggattctaagaggaagaag
novelMiR_246	chr17	+	45317334-45317414	45317382-45317404	gggcggactgacagaaggcggaggcgactagggtgttggtggaaccacacatgcgccctcggcttctggcagtcttaccag	((..((((((.((((((.((..((((.(....((((.((.....))))))..)))))..)).)))))).))))))..))..	acatgcgccctcggcttctggca	acagaaggcggaggcgactagggtgttggtggaaccacacatgcgccctcggcttctggca
novelMiR_247	chr17	+	47650741-47650817	47650787-47650807	agggaagttaggttgcgcggcgctgcgtgttcagcaggggtgggggcgggggagtcgggcctaggggccatgtggaa	..((...(((((((...((((.((.(((.((((.(...).)))).))).))..)))))))))))...))........	cgggggagtcgggcctagggg	gttaggttgcgcggcgctgcgtgttcagcaggggtgggggcgggggagtcgggcctagggg
novelMiR_248	chr17	+	47650777-47650853	47650787-47650807	ggggtgggggcgggggagtcgggcctaggggccatgtggaagctccgggcccggccgcccgccctgtctgaccccgg	(((((.((((((((.(.(((((((((.(((((.........))))))))))))))).)))))))).....)))))..	cgggggagtcgggcctagggg	cgggggagtcgggcctaggggccatgtggaagctccgggcccggccgcccgcc
novelMiR_249	chr17	+	48122175-48122255	48122223-48122245	acagccagagggaacagtaacagcccaggggcctttattttgggaaaggctgtcccgggctgttactgtctcttctggtta	..(((((((((..(((((((((((((.(((((((((........))))))...))))))))))))))))..))))))))).	gctgtcccgggctgttactgtct	acagtaacagcccaggggcctttattttgggaaaggctgtcccgggctgttactgtct
novelMiR_250	chr17	+	48908650-48908728	48908697-48908718	ggcggcagcgggcggggccgggggcccggggagcggcctggctccgctgcccgggctcccgccctcagccgctgcccac	.(.((((((((..(((((.(((((((((((.(((((.......))))).))))))))))))))))...)))))))))..	tgcccgggctcccgccctcagc	gcggggccgggggcccggggagcggcctggctccgctgcccgggctcccgccctcagc
novelMiR_251	chr17	+	58335299-58335375	58335309-58335329	tcatcaggatagagggatctgggcttggaatcctggagggctccaggctcatggtccctcactgccacccccacctt	......((...((((((((((((((((((..((....))..)))))))))).))))))))....))...........	agagggatctgggcttggaat	agagggatctgggcttggaatcctggagggctccaggctcatggtccctcact
novelMiR_252	chr17	+	59274094-59274174	59274104-59274126	tacatcatctacagaaatcttgatcaataacctagaaactaggttatctaggttattgatcaagatttctgtagatgatgc	..(((((((((((((((((((((((((((((((((((((...))).)))))))))))))))))))))))))))))))))).	acagaaatcttgatcaataacct	acagaaatcttgatcaataacctagaaactaggttatctaggttattgatcaagatttctgtag
novelMiR_253	chr17	+	63699634-63699716	63699683-63699706	gcttggggtgaggggaggtcggggccggcggggccgcgatgagaagccgctgccccgacctgaccccggccctcgctgccctg	....(((((.((.(..(((((((((.((((((((.(((.........))).)))))).)).).))))))))..).))))))).	ctgccccgacctgaccccggccct	ggtcggggccggcggggccgcgatgagaagccgctgccccgacctgaccccggccct
novelMiR_254	chr17	+	63699673-63699755	63699683-63699706	tgagaagccgctgccccgacctgaccccggccctcgctgccctgcgccgcgcccgggcgtccaggcctaggctgcgcagcccc	......(((((.(((..(.(((((((((((....(((.((.....)).))).))))).)).)))).)..))).)))..))...	ctgccccgacctgaccccggccct	ctgccccgacctgaccccggccctcgctgccctgcgccgcgcccgggcgtccaggcctaggctgcg
novelMiR_255	chr17	+	75810968-75811046	75811015-75811036	cgctctgttgccgaggctggaatgggcacctgcttccactggcacttccatgtcggctcactgcaacctccacctctcg	......(((((.(.(((((..(((((....((((......))))..)))))..)))))..).)))))............	ccatgtcggctcactgcaacct	gttgccgaggctggaatgggcacctgcttccactggcacttccatgtcggctcactgcaacct
novelMiR_256	chr17	+	77482207-77482289	77482256-77482279	agcaggcgcctgcatcacggaacgagaaggccccggtggacttcggctacgtggggattgactccatcctggagcagatgcgc	.....((((((((..((.(((..(((....(((((((((.(....))))).))))).....)))..)))))..))))..))))	cgtggggattgactccatcctgga	cacggaacgagaaggccccggtggacttcggctacgtggggattgactccatcctgga
novelMiR_257	chr17	+	77679365-77679443	77679375-77679396	tgcatgacagtagcacctgccgagcactgagaacaaggaagccctcagtgcacgttagctgtcattgtcatcactgtct	((.((((((((..((.(((.((.((((((((..(......)..)))))))).)).))).))..))))))))))......	tagcacctgccgagcactgaga	tagcacctgccgagcactgagaacaaggaagccctcagtgcacgttagctgtcatt
novelMiR_258	chr17	+	78127502-78127582	78127550-78127572	ccagggcggccggctgggggtggccaggacctcaacaggcctcctttgtcctggctctgccgtcacccggcacaactggaa	((((....(((((.(((.((((((((((((......(((...)))..)))))))))..))).))).)))))....))))..	tcctggctctgccgtcacccggc	cggctgggggtggccaggacctcaacaggcctcctttgtcctggctctgccgtcacccggc
novelMiR_259	chr17	+	78134796-78134876	78134844-78134866	gggcactgtggggggcggggagcagacaggggccccccagcacgcgggctcccctgacctgccttttcccgcaggagtccc	((((.((((((((((((((...(((...(((((((.(......).))))))).))).)))))))...)))))))..)))).	ctcccctgacctgccttttcccg	gggggcggggagcagacaggggccccccagcacgcgggctcccctgacctgccttttcccg
novelMiR_260	chr17	+	78140744-78140826	78140793-78140816	catgggccgcagagttgctgccgctgctgtcctcacacccgctcgtgggaagcagcgcctgtcgcaactcgccacttgttctc	.(..((..((.(((((((.(((((((((.(((.(((........)))))))))))))...)).)))))))))..))..)....	aagcagcgcctgtcgcaactcgcc	cagagttgctgccgctgctgtcctcacacccgctcgtgggaagcagcgcctgtcgcaactcgcc
novelMiR_261	chr17	+	80363541-80363623	80363551-80363574	agccggggcctctggtgggccggtgggaggggcaccgctcagccacgccctgctgtccgtctccccagaccctggacgcattt	.(((((((..(((((.(((.(((..((.(((((...((...))...))))).))..))).))).))))))))))).)......	tctggtgggccggtgggaggggca	tctggtgggccggtgggaggggcaccgctcagccacgccctgctgtccgtctccccagacc
novelMiR_262	chr17	+	81095566-81095646	81095614-81095636	gtcatgcgctgactcaggctctgccatagccagatgctcatgtgggggctccaaggcaggaggtgtcagctccccccgtcc	.......((((((.(...(.(((((..((((...(((....)))..))))....))))))..).))))))...........	ctccaaggcaggaggtgtcagct	ctgactcaggctctgccatagccagatgctcatgtgggggctccaaggcaggaggtgtcagct
novelMiR_263	chr17	+	81095604-81095684	81095614-81095636	catgtgggggctccaaggcaggaggtgtcagctccccccgtccttcgggggctggccatccctgccttgctgctctgggaa	..(.(.(((((..(((((((((.(((((((((...(((((.....)))))))))).)))))))))))))..))))).).).	ctccaaggcaggaggtgtcagct	ctccaaggcaggaggtgtcagctccccccgtccttcgggggctggccatccctgccttgctgct
novelMiR_264	chr17	+	81429480-81429562	81429490-81429513	gggccagggtgagaggctggctggctgcccgggcagcatgcctggctgctagtttgacagggtgccagctggctccccgtgcg	..((..(((.((...((..((((((.((((.((((((.......)))))).........))))))))))..)))))))..)).	gagaggctggctggctgcccgggc	gagaggctggctggctgcccgggcagcatgcctggctgctagtttgacagggtgccagctggctccc
novelMiR_265	chr17	+	81451108-81451184	81451118-81451138	cctggttccaaagccatctctccgcgtgactttgaacttggttgaagccacgtagacagacgcctgttggaaccgca	...((((((((.((..(((.((..((((.(((..(......)..))).))))..)).))).))...))))))))...	aagccatctctccgcgtgact	aagccatctctccgcgtgactttgaacttggttgaagccacgtagacagacgcctgttg
novelMiR_266	chr17	+	82830475-82830553	82830485-82830506	gcctgtgggtggggccccgtcaccgtcgaggctgcctggcttggtctcagggtggctgggcccatcctcagaaccttct	..(((.(((((((.(((.((((((.(.((((((((...))..))))))).)))))).)))))))))).)))........	ggggccccgtcaccgtcgaggc	ggggccccgtcaccgtcgaggctgcctggcttggtctcagggtggctgggcccat
novelMiR_267	chr18	+	3451643-3451719	3451689-3451709	aaggccagcggggttccttcggctgcgtttctgtgggaggccctgaaacgcgcggagcttccctctgcctccaggct	.((((.((.((((...(((((.(.(((((((...(((...))).)))))))))))))..)))).)))))).......	aacgcgcggagcttccctctg	gcggggttccttcggctgcgtttctgtgggaggccctgaaacgcgcggagcttccctctg
novelMiR_268	chr18	+	7783775-7783845	7783785-7783802	tgtgtgtgtgtgtgtagagacagggccttgctatcttgcccaggctggtcttgaactcctggactcaagca	....(((.((.((.(((((.(((((((..(((..........))).)))))))..)).))).)).)).)))	tgtgtagagacagggcct	tgtgtagagacagggccttgctatcttgcccaggctggtcttgaactcctggactca
novelMiR_269	chr18	+	8609440-8609512	8609484-8609502	atgctgctgccgctactgcggagtagctgcttcccttcctcctctcccggcggcggcggcggcagcggcggag	.((((((((((((..((((((((.((..(.........)..))))))..))))..))))))))))))......	tcccggcggcggcggcggc	tgccgctactgcggagtagctgcttcccttcctcctctcccggcggcggcggcggc
novelMiR_270	chr18	+	13613657-13613735	13613704-13613725	tagtggatgaaggcttgggctttcataaagtgaggagatgccactccagctggacgggctcgtggagtctgcattcgag	...((((((.((((((((((((((....(((..((((......)))).))).)).))))))...)))))).))))))..	agctggacgggctcgtggagtc	cttgggctttcataaagtgaggagatgccactccagctggacgggctcgtggagtc
novelMiR_271	chr18	+	13613694-13613772	13613704-13613725	atgccactccagctggacgggctcgtggagtctgcattcgagggattccctagtccgtccagtcatcacgggctgctgc	..(((......((((((((((((.(.(((((((.(....)..)))))))).)))))))))))).......)))......	agctggacgggctcgtggagtc	agctggacgggctcgtggagtctgcattcgagggattccctagtccgtccagtcat
novelMiR_272	chr18	+	14891965-14892041	14891975-14891995	aggttggtgcaaaagtaattgtggcttttgccattacttttatgacaaaaactgtaattacctttgcaccaaactaa	((.((((((((((.(((((((..(.(((((.(((.......))).))))).)..))))))).)))))))))).))..	aaaagtaattgtggcttttgc	aaaagtaattgtggcttttgccattacttttatgacaaaaactgtaattacctttgc
novelMiR_273	chr18	+	32020531-32020609	32020541-32020562	tgaatgcaagtgcacaacatgtttttgaggaccacttttgaaaggatttaggtagtccttaaaaacatgttgtgcactt	.......(((((((((((((((((((((((((.((((............)))).)))))))))))))))))))))))))	tgcacaacatgtttttgaggac	tgcacaacatgtttttgaggaccacttttgaaaggatttaggtagtccttaaaaacatgttgtgcact
novelMiR_274	chr18	+	37464914-37464994	37464924-37464946	aatctcagcaaatggacaggtctgtgaggagtctccttgggtctcctgactcctcaggatgctgccatgtgctggatcacc	.(((.(((((.((((.(((((((.(((((((((.....((....)).))))))))))))).))))))).))))))))....	aatggacaggtctgtgaggagtc	aatggacaggtctgtgaggagtctccttgggtctcctgactcctcaggatgctgccatgtg
novelMiR_275	chr18	+	47644353-47644433	47644401-47644423	gcgaaggggagatggcatgtacagcctgaggctttcatcagacacagatgcccaatcttgaacttttcagccatcagaatc	((((((((((((((((((.(...(.((((........)))).)..).)))))..)))))...)))))).))..........	tgcccaatcttgaacttttcagc	cgaaggggagatggcatgtacagcctgaggctttcatcagacacagatgcccaatcttgaacttttcagc
novelMiR_276	chr18	+	55095733-55095811	55095780-55095801	gtacaggataataagcacagcaggatgtccctcaaggtgcttcagactccggctgtgtttattatcccatatcagtatg	.....((((((((((((((((.(((.(((((....)).......)))))).))))))))))))))))............	tccggctgtgtttattatccca	ggataataagcacagcaggatgtccctcaaggtgcttcagactccggctgtgtttattatccca
novelMiR_277	chr18	+	70870418-70870496	70870428-70870449	taggtcaggacctttttccttgactgccttcagtaaggttgtgaactgaagggggtcatggaaaaaggtgctgacctaa	((((((((.((((((((((.(((((.((((((((..........)))))))).))))).)))))))))).)))))))).	cctttttccttgactgccttca	cctttttccttgactgccttcagtaaggttgtgaactgaagggggtcatggaaaaaggtg
novelMiR_278	chr18	+	74148948-74149028	74148958-74148980	atcaaaagaaaacgctgcgacctagatgtattcttggagtcacccagaaaaccatctggacgcagggaccgagcccccgaa	............(.(((((..(((((((..((((.((......))))))...))))))).))))).)..............	aacgctgcgacctagatgtattc	aacgctgcgacctagatgtattcttggagtcacccagaaaaccatctggacgcagggaccg
novelMiR_279	chr19	+	1081753-1081833	1081801-1081823	gaagcggctcacagcgaggaggcgggagtgggccgaggctgatgggcctccccacccccgggctcccgcagggcatctacc	......((((...(((.((((.((((.(((((..((((((....))))))))))).))).).))))))).)))).......	tccccacccccgggctcccgcag	gcgaggaggcgggagtgggccgaggctgatgggcctccccacccccgggctcccgcag
novelMiR_280	chr19	+	3201455-3201533	3201502-3201523	gggcggaggtcatggggtgcgggagccgggcgggggtgactgtggccttgcctctcccgtccctgtagtggctgtcgct	.((((..((((((((((.(((((((..((((((((.(......).)))))))))))))))))))...))))))..))))	ttgcctctcccgtccctgtagt	catggggtgcgggagccgggcgggggtgactgtggccttgcctctcccgtccctgtagt
novelMiR_281	chr19	+	3201492-3201570	3201502-3201523	gactgtggccttgcctctcccgtccctgtagtggctgtcgctgggcgcggactccaacgggagcggcgtctctgtgctg	.((.(.(((...(((.(((((((....((.(((.((......)).)))..))....))))))).)))))).).))....	ttgcctctcccgtccctgtagt	ttgcctctcccgtccctgtagtggctgtcgctgggcgcggactccaacgggagcggcgtct
novelMiR_282	chr19	+	5978295-5978377	5978305-5978328	gcgcacgagccatctcccgcctccttttcccgccgactgagagggcggggaaagggccgggaagggcgcatgcgcagtggcag	(((((.(.(((...(((((.(.((((((((((((.........))))))))))))).)))))..))).).)))))........	catctcccgcctccttttcccgcc	catctcccgcctccttttcccgccgactgagagggcggggaaagggccgggaagggc
novelMiR_283	chr19	+	7141820-7141890	7141863-7141880	taaggagaggaagtgagaggcagggatgtaactcttggatgagatcccacttctgccacctgtccatggtg	...(((.(((..((.(((((..(((((....(((......)))))))).)))))))..))).)))......	atcccacttctgccacct	gaagtgagaggcagggatgtaactcttggatgagatcccacttctgccacct
novelMiR_284	chr19	+	7441842-7441922	7441890-7441912	atgtctacgggagggaattggggtggcatggctctgggcccccagcagccacacctcgctcttccctcagatccctacacc	..((((..(((((((...(((((((...(((((((((....)))).)))))))))))).)))))))..)))).........	ccacacctcgctcttccctcaga	tacgggagggaattggggtggcatggctctgggcccccagcagccacacctcgctcttccctcaga
novelMiR_285	chr19	+	7441880-7441960	7441890-7441912	cccccagcagccacacctcgctcttccctcagatccctacaccgcctcgctgaggagtgagattgagtcagacggccacga	.........(((....((((.(((((((((((.................)))))).).)))).))))......))).....	ccacacctcgctcttccctcaga	ccacacctcgctcttccctcagatccctacaccgcctcgctgaggagtgagattgagtcagacggcc
novelMiR_286	chr19	+	7468757-7468835	7468804-7468825	ctcgggggctctccagaggccgcacagcaggaacctcacattggatgtatctgctgttgtcccctcaggcccagccccc	...(((((((..((.((((..((((((((((.((.((......)).)).))))))).)))..)))).))...)))))))	tatctgctgttgtcccctcagg	agaggccgcacagcaggaacctcacattggatgtatctgctgttgtcccctcagg
novelMiR_287	chr19	+	7910190-7910270	7910238-7910260	gagcgccagtggggggcagggggcggtggcagaggccccagggaccctccaaccctccctctcctcccagcgctaccaggc	.(((((...(((((((.((((((.(((((.((.((((....)).)))))))..)).)))))))))))))))))).......	ccaaccctccctctcctcccagc	tggggggcagggggcggtggcagaggccccagggaccctccaaccctccctctcctcccagc
novelMiR_288	chr19	+	8825326-8825402	8825336-8825356	gttggtgcaaaagtgattgcggtttttgccattactttcgatggcaaaacctgcaattacttttgcagcaacttaat	((((.(((((((((((((((((.((((((((((......)))))))))).))))))))))))))))).)))).....	aagtgattgcggtttttgcca	aagtgattgcggtttttgccattactttcgatggcaaaacctgcaattactttt
novelMiR_289	chr19	+	9236539-9236615	9236549-9236569	aggttggtgcaaaagtcattgcagttttgccatcaaaagtaatggccaaaactgcaatgacttttgcacccacctaa	((((.((((((((((((((((((((((((((((........)))).)))))))))))))))))))))))).))))..	aaaagtcattgcagttttgcc	aaaagtcattgcagttttgccatcaaaagtaatggccaaaactgcaatgacttttgc
novelMiR_290	chr19	+	10817419-10817499	10817429-10817451	aagcccagcctaaccaatgtgcagactactgtacacattgagagcctcctgaacaggtagtctgaacactgggttggcggg	...(((.(((...(((.(((.(((((((((((.((....(((...))).)).))).)))))))).))).)))...))))))	taaccaatgtgcagactactgta	taaccaatgtgcagactactgtacacattgagagcctcctgaacaggtagtctgaacactgggttgg
novelMiR_291	chr19	+	12952621-12952699	12952668-12952689	gtgatgacctggggagaggaggggaccagggctgtgaattaccttcccttccccaccctctcctgcagcaaatcagccg	.((((...(((((((((((.(((((..((((..(........)..)))))))))..)))))))).)))...))))....	cttccccaccctctcctgcagc	tggggagaggaggggaccagggctgtgaattaccttcccttccccaccctctcctgcagc
novelMiR_292	chr19	+	13157121-13157197	13157131-13157151	agtccctgccttttaggtttgttgtaaggattgagattacacatgtaatccttacaacaaacctagcagagtgctgg	((..(((((....((((((((((((((((((((............)))))))))))))))))))))))).)..))..	ttttaggtttgttgtaaggat	ttttaggtttgttgtaaggattgagattacacatgtaatccttacaacaaacctagcaga
novelMiR_293	chr19	+	14470698-14470780	14470747-14470770	gtggggcgggcctggggaggggcagtggggcccaggaggggacagatcctgacacagtgctccttcctccaagctgcttcgga	.((((((((.(.((((((((((((.((.(...((((((....)...))))).).)).))).)))))).))).)))))))))..	tgacacagtgctccttcctccaag	tggggaggggcagtggggcccaggaggggacagatcctgacacagtgctccttcctccaag
novelMiR_294	chr19	+	16087959-16088037	16088006-16088027	tctgcagtggatgggagaggacacggctggtggggatcgggctcagctgggcctttctgtctctgcaggtagctcgtaa	(((((((.((((((.(((((...((((((((.........)).))))))..))))))))))))))))))..........	tgggcctttctgtctctgcagg	tgcagtggatgggagaggacacggctggtggggatcgggctcagctgggcctttctgtctctgcagg
novelMiR_295	chr19	+	18284673-18284755	18284683-18284706	gtgtgtgtctgtgtgtgcacctgtgtctgtctgtattcgtgttgtatagacagacgcaggtacacacagatacatactcagat	((((((((((((((((..((((((((((((((((((.......))))))))))))))))))))))))))))))))))......	gtgtgtgcacctgtgtctgtctgt	gtgtgtgcacctgtgtctgtctgtattcgtgttgtatagacagacgcaggtacacacag
novelMiR_296	chr19	+	35015756-35015834	35015803-35015824	gaggcgtggcccgcagagggagggaggagtggaggcagtcatcatcctcggctctcctctgtctccagcggacttggct	..(((..((.((((.((((.((((..((((.((((..(....)..)))).))))..)))).))))..)))).))..)))	tcggctctcctctgtctccagc	cagagggagggaggagtggaggcagtcatcatcctcggctctcctctgtctccagc
novelMiR_297	chr19	+	35161516-35161594	35161526-35161547	agtcacatgctcatgtctgaaccaatgagagcctgagaaatgagctgctctcattggtcaggcctgagtcttgtgcccc	.(.((((.(((((.((((((.(((((((((((((.(....).))..))))))))))))))))).)))))..)))))...	tcatgtctgaaccaatgagagc	tcatgtctgaaccaatgagagcctgagaaatgagctgctctcattggtcaggcctgagt
novelMiR_298	chr19	+	38043616-38043698	38043665-38043688	acttagcctagtacctggcacatagtaaatgctgtgtcaatgttaaccatttactgttgctactattactagttaaagtgctt	((((...((((((..(((((.((((((((((..((..........)))))))))))))))))....))))))...))))....	tttactgttgctactattactagt	tagtacctggcacatagtaaatgctgtgtcaatgttaaccatttactgttgctactattactagt
novelMiR_299	chr19	+	39412240-39412310	39412250-39412267	aaccgattgcgccactggagctccggccgcacccctgcgccggggtcttcttcagtggttcatagccacgt	.......((.(((((((((((((((((.(((....))))))))))....)))))))))).)).........	gccactggagctccggcc	gccactggagctccggccgcacccctgcgccggggtcttcttcagtggttc
novelMiR_300	chr19	+	41397834-41397904	41397844-41397861	gtagcgatcgctgcagcgagggtctggcggctaaaccgtggtttgagccaggctgccctcctgctgctgcg	((((((......((((.(((((((((((...(((((....))))).)))))...)))))))))))))))).	ctgcagcgagggtctggc	ctgcagcgagggtctggcggctaaaccgtggtttgagccaggctgccctcctgctgct
novelMiR_301	chr19	+	42133365-42133437	42133375-42133393	ggtcacacaaaggcgcaggactcccggcgcaccgcagctcagacaaaggcgcgcccgagtccgctgccctctt	...........(((((.((((((..(((((.((..............)).))))).)))))))).))).....	aggcgcaggactcccggcg	aggcgcaggactcccggcgcaccgcagctcagacaaaggcgcgcccgagtccgctgccctc
novelMiR_302	chr19	+	42333535-42333615	42333583-42333605	tgggaggctgcagggaggtgtggggagaaggtccgctttagagcttggtccctctgtgctcacctcccagccccaagcccc	..((.((((((.((((((((.(.(.(((.((.(((((....)))..)).)).))).).).)))))))).))....))))))	tccctctgtgctcacctcccagc	agggaggtgtggggagaaggtccgctttagagcttggtccctctgtgctcacctcccagc
novelMiR_303	chr19	+	43663182-43663260	43663192-43663213	aggttggtgcaaaagtaattgtggtttctgccattgcttttaatggcaaaagccacaattacttttgcattaacctaat	(((((((((((((((((((((((((((.((((((((....)))))))).)))))))))))))))))))))))))))...	aaaagtaattgtggtttctgcc	aaaagtaattgtggtttctgccattgcttttaatggcaaaagccacaattacttttgc
novelMiR_304	chr19	+	44989367-44989449	44989377-44989400	agcagggggcgcaggcctcacttggcaccagtgctgtgtggcctccctggtctaaggagaggcttgggcccaactgctcccac	(((((.((((.((((((((.(((((.(((((.(((....)))....))))))))))..)))))))).))))..))))).....	gcaggcctcacttggcaccagtgc	gcaggcctcacttggcaccagtgctgtgtggcctccctggtctaaggagaggcttgggc
novelMiR_305	chr19	+	45526071-45526151	45526081-45526103	aagagccctgttttggaagggaggaggcagagactctgcccctgacctctgctccttgtttccttccagccttcgtccagg	..(((..(((....(((((.((((((.(((((..((.......)).))))))))))).)))))...)))..))).......	ttttggaagggaggaggcagaga	ttttggaagggaggaggcagagactctgcccctgacctctgctccttgtttccttccag
novelMiR_306	chr19	+	48051428-48051506	48051438-48051459	caggttggcgcaaaagtagttgtggtttttgccattacttttagttgcaaaaccgcaattacttttgcaccaacctaat	.(((((((.((((((((((((((((((((.((.((((....)))).)))))))))))))))))))))).)))))))...	caaaagtagttgtggtttttgc	caaaagtagttgtggtttttgccattacttttagttgcaaaaccgcaattacttttgca
novelMiR_307	chr19	+	48478205-48478285	48478253-48478275	cctggggctgagggaggtggggtggggtgaggacttggaagtctgagttctgtccaccttgcttcttcaggacaaggagcc	(((.(..((((((.(((..(((((((...((((((..(....)..)))))).)))))))..)))))))))..).)))....	tctgtccaccttgcttcttcagg	tgagggaggtggggtggggtgaggacttggaagtctgagttctgtccaccttgcttcttcagg
novelMiR_308	chr19	+	51643438-51643516	51643448-51643469	tcagttctaattccaggtggggctgagctgtcctggggcaggacagctcagccccacctggaactcaggagcttcctgg	..........(((((((((((((((((((((((((...)))))))))))))))))))))))))................	ttccaggtggggctgagctgtc	ttccaggtggggctgagctgtcctggggcaggacagctcagccccacctggaact
novelMiR_309	chr19	+	51904419-51904499	51904467-51904489	tcacaactcaaccccagccaggggcctgggcttgtaaaataccagattttacaagcctctgagccccacatgcctgggcct	............(((((.((((((((.(((((((((((((.....)))))))))))))..).)))))...)).)))))...	ttacaagcctctgagccccacat	caggggcctgggcttgtaaaataccagattttacaagcctctgagccccacat
novelMiR_310	chr19	+	53982532-53982612	53982542-53982564	gggctggcgggggccggcggcggcggcggcggcgccgtgggggcgttcggcggcgcggccgggggcgccgggggcggcggc	..((((.((....((((((.(..((((.(((.(((((..........))))).))).))))..).))))))...)).))))	gggccggcggcggcggcggcggc	gggccggcggcggcggcggcggcgccgtgggggcgttcggcggcgcggccgggggcgccgggggcg
novelMiR_311	chr19	+	55640180-55640260	55640228-55640250	ggctggaggaggagctgcagctgccccgagtgctgccgcgtgtgcagctctccagtgcggctgcagcgccaccgcgcgttg	.(((((.((....((((((((((((..(((.((((((....).))))).)))..).))))))))))).)).))).))....	tctccagtgcggctgcagcgcca	gaggagctgcagctgccccgagtgctgccgcgtgtgcagctctccagtgcggctgcagcgcca
novelMiR_312	chr19	+	57439101-57439179	57439111-57439132	gacccaggttttagtggctccctctgcctgcagaatggaagaccacgtgcaggtgagggtggagccaccgatacctggg	..(((((((.(..(((((((((((((((((((...(((....)))..))))))).)))).))))))))..).)))))))	ttagtggctccctctgcctgca	ttagtggctccctctgcctgcagaatggaagaccacgtgcaggtgagggtggagccaccgata
novelMiR_313	chr2	+	9423641-9423723	9423690-9423713	gctccggagtgacggaagttgtgctcttggtgaatggggttcttccttttttatttaccggtggctgtgcttccaatttagga	..(((.((((...((((((...(((.(((((((((((((.....)))....)))))))))).)))...)))))).)))).)))	tttatttaccggtggctgtgcttc	agttgtgctcttggtgaatggggttcttccttttttatttaccggtggctgtgcttc
novelMiR_314	chr2	+	21506022-21506102	21506032-21506054	cagattcagatgcccaatcttgaacttttcagctgtcggaattgtgagttgaaaagttcacgattgagcatctgcgtcagg	..(((.(((((((.(((((.((((((((((((((..((....))..)))))))))))))).))))).))))))).)))...	tgcccaatcttgaacttttcagc	tgcccaatcttgaacttttcagctgtcggaattgtgagttgaaaagttcacgattgagcatc
novelMiR_315	chr2	+	36435600-36435674	36435610-36435629	aggttggtgcaaaagtaatcgcagtttttgtcattactttcaatggcaaaaacagcgattgcttttgcaccaacc	.(((((((((((((((((((((.((((((((((((......)))))))))))).)))))))))))))))))))))	aaaagtaatcgcagtttttg	aaaagtaatcgcagtttttgtcattactttcaatggcaaaaacagcgattgcttttgc
novelMiR_316	chr2	+	44168869-44168945	44168915-44168935	ggggttgcaaaaggagccgagcggcttctgctcaatggcggaaaagccgccggtgctctgacggcctcgttccccta	(((((((....(((.((((.((((((((((((....))))))..))))))))))..)))..))))))).........	ccgccggtgctctgacggcct	gttgcaaaaggagccgagcggcttctgctcaatggcggaaaagccgccggtgctctgacggcct
novelMiR_317	chr2	+	54557974-54558054	54557984-54558006	cagcagacgctagagagtgaatgagccgcgcgggcccgggacccttggggctcttcactctccaggccgtcccgtgggcgc	..((.((((((.(((((((((.(((((.((.((((....).))).)).))))))))))))))..)).))))......))..	tagagagtgaatgagccgcgcgg	tagagagtgaatgagccgcgcgggcccgggacccttggggctcttcactctccaggc
novelMiR_318	chr2	+	54579036-54579116	54579084-54579106	aggctggtgcaaaagtaattgtggcttttgcaattaaaagtaatgacaaaactacaattacttctgcaccaacctaatata	(((.(((((((.((((((((((((.(((((..((((....))))..))))))))))))))))).))))))).)))......	aaactacaattacttctgcacca	gtgcaaaagtaattgtggcttttgcaattaaaagtaatgacaaaactacaattacttctgcacca
novelMiR_319	chr2	+	59887230-59887308	59887277-59887298	aaaatttgaagcactccaataattttaaattgcaatgcacagtgtagagtgatttaaaattattggactgcttcaattt	.....((((((((.((((((((((((((((..(..(((.....)))..)..)))))))))))))))).))))))))...	agtgatttaaaattattggact	tccaataattttaaattgcaatgcacagtgtagagtgatttaaaattattggact
novelMiR_320	chr2	+	61538801-61538881	61538811-61538833	tgagctggtggcggcgcgagtttgatcggggcgcgcggcagcgttctctttgcttcccccggactcggccggcccgccccc	......(((((((((.((((((....(((((.(...(((((.(....).))))).))))))))))))))))..)))))...	gcggcgcgagtttgatcggggcg	gcggcgcgagtttgatcggggcgcgcggcagcgttctctttgcttcccccggactcggccggcccg
novelMiR_321	chr2	+	68825915-68825997	68825964-68825987	tgtgagcaagggggaaggaagagtctagaatgaatgccacattctttcattcttttctttccttccttgtagccttgagaagg	.((..((((((((((((((((((....(((.(((((...))))).)))...))))))))))).))))))).))..........	ttcttttctttccttccttgtagc	agcaagggggaaggaagagtctagaatgaatgccacattctttcattcttttctttccttccttgtagc
novelMiR_322	chr2	+	69175533-69175609	69175543-69175563	agggtcacttaagcccagaagctggaaactgcagtgaaccatgttcatgccactgcactctagcctgggcaacagag	............((((((..((((((...(((((((...(((....))).))))))).)))))))))))).......	aagcccagaagctggaaactg	aagcccagaagctggaaactgcagtgaaccatgttcatgccactgcactctagcctgggcaaca
novelMiR_323	chr2	+	71212994-71213068	71213039-71213058	ctcctgcctccgcctcccaaagtgccagattacagatgtgagccactgtgcctggcctggggagcagtggggaaa	.......(((((((((((..((.(((((..(((((.((.....))))))).))))))).)))))..))))))...	ctgtgcctggcctggggagc	tcccaaagtgccagattacagatgtgagccactgtgcctggcctggggagc
novelMiR_324	chr2	+	84833733-84833815	84833743-84833766	ccagtgctagatgggggctcacagcccctgggcacttcgggcatcaggagtgcccaggggctgtcagccccaatctagccctg	.(((.(((((((.((((((.((((((((((((((((((........)))))))))))))))))).)))))).))))))).)))	atgggggctcacagcccctgggca	atgggggctcacagcccctgggcacttcgggcatcaggagtgcccaggggctgtcagccccaatct
novelMiR_325	chr2	+	86720355-86720433	86720365-86720386	aaacaaaaacaatcggccgcgccgtcgcaggcacccgaacgtcgcgagcggggcctggggacgcggagccgagtgcagc	.........((.(((((((((...((.(((((.((((..((...))..))))))))).)).))))..))))).))....	aatcggccgcgccgtcgcaggc	aatcggccgcgccgtcgcaggcacccgaacgtcgcgagcggggcctggggacgcggagccgagtgc
novelMiR_326	chr2	+	88691827-88691909	88691876-88691899	gccggggcgtgcacagtctgggacccgtggcggtgctggcaacacaagcaccagctgcggggactccaacagcatctgcccgg	.(((((..((((...((.((((.((((..(((((((((....)...)))))).))..))))...)))))).))))...)))))	accagctgcggggactccaacagc	agtctgggacccgtggcggtgctggcaacacaagcaccagctgcggggactccaacagc
novelMiR_327	chr2	+	95051219-95051299	95051267-95051289	aggtgtgcagttacaagcccacagcttgatggatttcatacagcgaactccctgtgtggatggtgtctggactaagaatta	....((.(((.(((...(((((((......(((.(((.......))).)))))))).))...))).))).)).........	tccctgtgtggatggtgtctgga	cagttacaagcccacagcttgatggatttcatacagcgaactccctgtgtggatggtgtctgga
novelMiR_328	chr2	+	97122072-97122150	97122119-97122140	tcgtgtcagaatctcagatgacaatgtcaggtgctcaggtgctcaggagctcctgacattgtcacctgagattcttaca	...(((.((((((((((.(((((((((((((.((((..(....)..)))).))))))))))))).)))))))))).)))	agctcctgacattgtcacctga	agatgacaatgtcaggtgctcaggtgctcaggagctcctgacattgtcacctga
novelMiR_329	chr2	+	103062578-103062656	103062625-103062646	ctcactccactgaacaaaatctctgggaaaaatctggccaaaaagagattttttctggagattctgttcagttgagtga	.((((((.((((((((.((((((..((((((((((..........))))))))))..)))))).)))))))).))))))	attttttctggagattctgttc	acaaaatctctgggaaaaatctggccaaaaagagattttttctggagattctgttc
novelMiR_330	chr2	+	104568825-104568901	104568835-104568855	aggttggtgcaaaagtaattgtggcttttgccattacttttgattgcaaaaaccgcaattacttttgcaccaaccta	((((((((((((((((((((((((.((((((.((((....)))).)))))).)))))))))))))))))))))))).	aaaagtaattgtggcttttgc	aaaagtaattgtggcttttgccattacttttgattgcaaaaaccgcaattacttttgc
novelMiR_331	chr2	+	104855254-104855328	104855299-104855318	cgcgccctgccgagcggccttgcagctgcagccgggggccgcggcggcggcggcggcggcgggggcggaggcggc	(((.((((((((.((.(((..((.(((((.(((...))).))))).))))).))..)))))))))))........	ggcggcggcggcggcggggg	cctgccgagcggccttgcagctgcagccgggggccgcggcggcggcggcggcggcggggg
novelMiR_332	chr2	+	104855571-104855645	104855616-104855635	attgtgcactcggacgcggcaggggctggcggcggcgggggtggcggcggcggcggcggcgggggcggcgcaggg	.((((((.(((.(.(((.((....((((.(.((.((....)).)).))))).)).))).).)))...))))))..	ggcggcggcggcggcggggg	tcggacgcggcaggggctggcggcggcgggggtggcggcggcggcggcggcggggg
novelMiR_333	chr2	+	107149661-107149737	107149671-107149691	agattggtgcaaaagtaattgtggcttttgccattgaaatagcaaaaaccacaattacttttgcactaatctaatat	((((((((((((((((((((((((.((((((.((....)).)))))).)))))))))))))))))))))))).....	aaaagtaattgtggcttttgc	aaaagtaattgtggcttttgccattgaaatagcaaaaaccacaattacttttgc
novelMiR_334	chr2	+	109253960-109254038	109254007-109254028	attgggaatggggcctggcccctgagatgtgtaggttatacatcatacaactcaggggccaggcaccattcacatcaca	..((.((((((.((((((((((((((.(((((.(((.....)))))))).)))))))))))))).)))))).)).....	caactcaggggccaggcaccat	ggggcctggcccctgagatgtgtaggttatacatcatacaactcaggggccaggcaccat
novelMiR_335	chr2	+	110858626-110858708	110858675-110858698	aacagagagatgtttgtaaccagaacagagagtcagatgtaacaagctgactctgggctgcgttgcaaacacatgtactttcc	....(((((.(((((((((((((..((((..(((((.(......).)))))))))..))).))))))))))......))))).	actctgggctgcgttgcaaacaca	tgtttgtaaccagaacagagagtcagatgtaacaagctgactctgggctgcgttgcaaacaca
novelMiR_336	chr2	+	112645915-112645997	112645964-112645987	taggggccggcggggtgctccgctggagtgatggctgccggcgctctctgcgtggttcttcttctcggccgctgaaacccccg	(((.((((((..(((.((..(((.((((((.(((...))).))))))..)))..))...)))..)))))).))).........	gcgtggttcttcttctcggccgct	gggccggcggggtgctccgctggagtgatggctgccggcgctctctgcgtggttcttcttctcggccgct
novelMiR_337	chr2	+	113990017-113990093	113990027-113990047	aggttgttgcaaaagtaattgtggcttttgctatcaccttcaatggcaaaaaccacaattacttttgcaccaaccta	((((((.(((((((((((((((((.(((((((((........))))))))).))))))))))))))))).)))))).	aaaagtaattgtggcttttgc	aaaagtaattgtggcttttgctatcaccttcaatggcaaaaaccacaattacttttgc
novelMiR_338	chr2	+	122732982-122733060	122732992-122733013	aggttggtgcaaaagtaactgcagtttttgccatttaaagtaatggcaaaaccattatgtagtaatggcattactttaa	((((.(((((....((.((((((..((((((((((......))))))))))......)))))).)).)))))))))...	aaaagtaactgcagtttttgcc	aaaagtaactgcagtttttgccatttaaagtaatggcaaaaccattatgtagtaatggcatt
novelMiR_339	chr2	+	124133686-124133766	124133696-124133718	gcagttggaacagatctgtgattatgtcagggatcagctatcagacccctgacatggtgacagatctgttctaactgcaga	(((((((((((((((((((.((((((((((((.((........)).)))))))))))).)))))))))))))))))))...	cagatctgtgattatgtcaggga	cagatctgtgattatgtcagggatcagctatcagacccctgacatggtgacagatctgtt
novelMiR_340	chr2	+	127635050-127635126	127635096-127635116	gggtggcagggggtcagggctggtgtacctgctgggacaggcttggtgcccactgctggccctcgcccaggggcccc	(((((((.(((((((((.(.(((.(((((.(((......)))..)))))))).).)))))))))))).....)))).	tgcccactgctggccctcgcc	cagggggtcagggctggtgtacctgctgggacaggcttggtgcccactgctggccctcgcc
novelMiR_341	chr2	+	127811282-127811360	127811329-127811350	cctgcagagcgcttcctttgttccggagcgagtaggacgcgctacctcctggaggaaagaagcgactgcgtttcgcagt	...((((..((((((.(((.((((((((...((((......)))))))).)))).))))))))).))))..........	cctggaggaaagaagcgactgc	agagcgcttcctttgttccggagcgagtaggacgcgctacctcctggaggaaagaagcgactgc
novelMiR_342	chr2	+	128775724-128775800	128775734-128775754	tgtccctgtgctctagtgcctgtgtgctggaaagacggaggtctgtggctcacatgcactagctgacagtggcagct	((((.((((...(((((((.((((.((((...((((....)))).)))).)))).)))))))...)))).))))...	ctctagtgcctgtgtgctgga	ctctagtgcctgtgtgctggaaagacggaggtctgtggctcacatgcactagctga
novelMiR_343	chr2	+	135136617-135136695	135136627-135136648	gaaaatccaactgcacttatgtatgtttttgtttaacttgtggacaaagacttatggataggtgcaaaaaataaatcct	...........(((((((((.((((((((((((((.....)))))))))))..))).))))))))).............	ctgcacttatgtatgtttttgt	ctgcacttatgtatgtttttgtttaacttgtggacaaagacttatggataggtgcaaaa
novelMiR_344	chr2	+	137909114-137909192	137909124-137909145	aggttggtgcaaaagtaactgcagtttttgccattaaaattgatgtcaaaagccacaaattacttttgcaccaacctaa	((((((((((((((((((.((..(((((((.(((((....))))).)))))))..))..))))))))))))))))))..	aaaagtaactgcagtttttgcc	aaaagtaactgcagtttttgccattaaaattgatgtcaaaagccacaaattacttttgc
novelMiR_345	chr2	+	139826701-139826779	139826711-139826732	agaatggtgcaaaagtaattgttgttcttgcctttgaaagtaatggcaaaaacgacaattacttttgtgccaacctaat	....(((..(((((((((((((((((.(((((.(((....))).))))).)))))))))))))))))..))).......	aaaagtaattgttgttcttgcc	aaaagtaattgttgttcttgcctttgaaagtaatggcaaaaacgacaattacttttgt
novelMiR_346	chr2	+	140496207-140496283	140496217-140496237	aggttggtacaaaagtaattgtggcttttgcaattacctttaatggcaagaatcacaattacttttgtaccaatcta	(((((((((((((((((((((((..((((((.((((....)))).))))))..))))))))))))))))))))))).	aaaagtaattgtggcttttgc	aaaagtaattgtggcttttgcaattacctttaatggcaagaatcacaattacttttgt
novelMiR_347	chr2	+	154231731-154231805	154231741-154231760	aggttggtgcaaaagtaatcgcagtttttgccattactttcaatggcaaaaactgtgattacttttgcaccaacc	.((((((((((((((((((((((((((((((((((......))))))))))))))))))))))))))))))))))	aaaagtaatcgcagtttttg	aaaagtaatcgcagtttttgccattactttcaatggcaaaaactgtgattacttttgc
novelMiR_348	chr2	+	155747189-155747269	155747199-155747221	ttataactggcatgtaaaaatccattctagcctacaggagaatcaaggctagaatggatttttacatgtcagttataaggc	(((((((((((((((((((((((((((((((((............)))))))))))))))))))))))))))))))))...	catgtaaaaatccattctagcct	catgtaaaaatccattctagcctacaggagaatcaaggctagaatggatttttacatgtc
novelMiR_349	chr2	+	165389505-165389583	165389552-165389573	tgaaacgcaaacaagaggaggtgtctgctattattatccagagggcttacagacgctacctcttgaagcaaaaagttaa	......((...(((((((.((((((((.((.......((....))..)))))))))).)))))))..))..........	tacagacgctacctcttgaagc	aacaagaggaggtgtctgctattattatccagagggcttacagacgctacctcttgaagc
novelMiR_350	chr2	+	172504529-172504605	172504539-172504559	tgtgttggggaagggcctgcccagttgcactcaggtgacatcctccagatagtgtagctgaggaggcacctacactc	.((((.(((.....((((.((((((((((((..((.(.....).))....)))))))))).)))))).)))))))..	aagggcctgcccagttgcact	aagggcctgcccagttgcactcaggtgacatcctccagatagtgtagctgaggaggcacctac
novelMiR_351	chr2	+	207166680-207166758	207166690-207166711	gacagtggccaccccgcctccgcctgggcacggggcagggacccgcgcgaggcggtgccggggaggtcctcacgtactc	...((.((((.(((((.(.((((((.(.(.((((.......)))).)).)))))).).))))).)))))).........	accccgcctccgcctgggcacg	accccgcctccgcctgggcacggggcagggacccgcgcgaggcggtgccggggagg
novelMiR_352	chr2	+	215878840-215878916	215878886-215878906	aatttggtgcaaaagtaattgcggtttttgccattgaaagtaagggcaaaaatcgcaattacttttgcaccaagcta	..((((((((((((((((((((((((((((((.(((....))).))))))))))))))))))))))))))))))...	caaaaatcgcaattacttttg	aaagtaattgcggtttttgccattgaaagtaagggcaaaaatcgcaattacttttg
novelMiR_353	chr2	+	219951969-219952047	219951979-219952000	gaggttggtgcaaaagtagttgtggtttttgccattaaaagtcatgacaaaaacctcaattacctttgcaccaacctga	.(((((((((((((.(((((((.((((((((.(((........))).)))))))).))))))).)))))))))))))..	caaaagtagttgtggtttttgc	caaaagtagttgtggtttttgccattaaaagtcatgacaaaaacctcaattacctttgca
novelMiR_354	chr2	+	231684540-231684618	231684587-231684608	aggggcccagagaggtggtgctggcaggggatggcagctctggtgccctccccaccgcgctgcctcctagttcccttgc	((((..(.((.((((..((((.((..(((((.((((.(...).)))).))))).))))))..)))))).)..))))...	ctccccaccgcgctgcctccta	gagaggtggtgctggcaggggatggcagctctggtgccctccccaccgcgctgcctccta
novelMiR_355	chr2	+	233288730-233288808	233288777-233288798	agttatccccagctgcctctcctccatcgcacttcagaagtgctgcgatgggcagaagggcagctgacactccgtgatg	.........((((((((..((.((((((((((.........).)))))))))..))..)))))))).............	atgggcagaagggcagctgaca	ccagctgcctctcctccatcgcacttcagaagtgctgcgatgggcagaagggcagctgaca
novelMiR_356	chr2	+	241734590-241734670	241734638-241734660	ggcggagccgtcaatgcgcaggcgcggcgtcgccccgcccactccggctcggcggctctgggcctgcggcgggcgctgcgg	.((((.(((((.....(((((((.(((.((((((..(((......)))..)))))).))).))))))))).))).))))..	tcggcggctctgggcctgcggcg	tcaatgcgcaggcgcggcgtcgccccgcccactccggctcggcggctctgggcctgcggcg
novelMiR_357	chr2	+	242088644-242088726	242088693-242088716	gggcggggcttccctgaggcgcgccgagaggcggtggcccacttccggcaataatcgcctggtcgccgtcaggtgccggccca	((((..(((...(((((((((.(((...(((((((.(((.......)))....)))))))))))))).))))).))).)))).	aataatcgcctggtcgccgtcagg	tgaggcgcgccgagaggcggtggcccacttccggcaataatcgcctggtcgccgtcagg
novelMiR_358	chr20	+	299493-299573	299503-299525	aatctagaatattcctgctggaaagaacctgagagttggtttggaccaattccctggttttccagcagatgaaacaggccc	..............((((((((..(((((.(.((((((((....)))))))).).))))))))))))).............	attcctgctggaaagaacctgag	attcctgctggaaagaacctgagagttggtttggaccaattccctggttttccagcagatgaaa
novelMiR_359	chr20	+	1061957-1062035	1061967-1061988	aattgtggtgcaaaagtagttgtggtttttgccattactttcaatggaaaaaacagcaattacttttgcaccaacagca	..(((((((((((((((((((((.((((((.(((((......))))).)))))).))))))))))))))))).))))..	caaaagtagttgtggtttttgc	caaaagtagttgtggtttttgccattactttcaatggaaaaaacagcaattacttttgca
novelMiR_360	chr20	+	3820779-3820857	3820826-3820847	ccatttctctagtagaggcgggacgcggcggcgcggagtgatgacgcgctctgctggcggctggagggttgcggaggtc	((..(((((((((...(((((..((((.((.(((...))).)).))))..)))))....)))))))))....)).....	gctctgctggcggctggagggt	tctctagtagaggcgggacgcggcggcgcggagtgatgacgcgctctgctggcggctggagggt
novelMiR_361	chr20	+	34112924-34113002	34112934-34112955	ctctccagccaaagaccatcgagaacactcctgtagctggacaaagtggagtttatggtcttgcaagtagggcagtacg	.......(((.((((((((.(((..((((..(((......))).))))...)))))))))))........)))......	aaagaccatcgagaacactcct	aaagaccatcgagaacactcctgtagctggacaaagtggagtttatggtcttgca
novelMiR_362	chr20	+	35226849-35226923	35226894-35226913	gctgctgctgcccgcgctctgctgcctcccgggcgccgcgcgggcggcggcggcggcggcgggggcagggaaccg	.(((((.(((((.((.(.((((((((.((((.((...)).)))).)))))))).)))))))).))))).......	ggcggcggcggcggcggggg	gctgcccgcgctctgctgcctcccgggcgccgcgcgggcggcggcggcggcggcggggg
novelMiR_363	chr20	+	43458584-43458662	43458631-43458652	cccgggcaggcgcgagggccgggggtcgtttgacttgggtgtccccgagccccgctgccttcacgtctgcccggggcag	((((((((((((.(((((((((((.(((...(((......)))..))).)))))..)))))).))))))))))))....	agccccgctgccttcacgtctg	ggcgcgagggccgggggtcgtttgacttgggtgtccccgagccccgctgccttcacgtctg
novelMiR_364	chr20	+	43458621-43458699	43458631-43458652	ggtgtccccgagccccgctgccttcacgtctgcccggggcagccatgggacgccggagcgcggggattgggtttgggtg	......((((((((((.((((((((.(((...((((((....)).)))))))..)))).)))).)...)))))))))..	agccccgctgccttcacgtctg	agccccgctgccttcacgtctgcccggggcagccatgggacgccggagcgcggggattgggtttg
novelMiR_365	chr20	+	44644083-44644161	44644093-44644114	acctccaaggcaaacctagtcagattagttctccctggtgagccttggggacaactaatctgactgggtttaccttgga	...(((((((.(((((((((((((((((((.(((((((....))..))))).))))))))))))))))))).)))))))	caaacctagtcagattagttct	caaacctagtcagattagttctccctggtgagccttggggacaactaatctgactgggtttacc
novelMiR_366	chr20	+	49889749-49889829	49889797-49889819	tgcctgcccctgggcgagtgcgggcagggatctgagaccagattgttctcgcacccctgccagaactcactctcccctgaa	...........(((.(((((..(((((((...(((((.(.....).)))))...)))))))......))))).))).....	tcgcacccctgccagaactcact	tgcgggcagggatctgagaccagattgttctcgcacccctgccagaactcact
novelMiR_367	chr20	+	61252185-61252255	61252195-61252212	gcgcaggggccgggcggcggggcggggcctcggcggggcggccgcggcttcacctgcagctccgagcgcgc	((((....(((((((.(((((..((((((.((((......)))).)))))).))))).)).))).))))))	cgggcggcggggcggggc	cgggcggcggggcggggcctcggcggggcggccgcggcttcacctgcagctccgag
novelMiR_368	chr20	+	61554770-61554848	61554817-61554838	tgcatggtgtgaacatgttttcacacgtgcacatgtatgcacatgcgtgtgagagtatgttcgcatctgtgcatgtatg	(((((((((((((((((((((((((((((((......)))....))))))))))))))))))))))).)))))......	tgtgagagtatgttcgcatctg	ggtgtgaacatgttttcacacgtgcacatgtatgcacatgcgtgtgagagtatgttcgcatctg
novelMiR_369	chr20	+	62166256-62166338	62166266-62166289	gtccctggggagaggggcctcgtgtctgctgacgctgaccggcaggcagcagtggctgaggccttcccactgcagggctgcaa	(((((((.((.(..(((((((((..((((((..(((....)))...))))))..)).)))))))..)..)).)))))..))..	agaggggcctcgtgtctgctgacg	agaggggcctcgtgtctgctgacgctgaccggcaggcagcagtggctgaggccttcccac
novelMiR_370	chr20	+	63016801-63016879	63016811-63016832	actggaggggcacagggcagcctggcacctgctgagcccttgctggggccatgctgtcctgagcccctgctgagcacct	...(.((((((.(((((((((.((((.(((((.........)).))))))).))))))))).)))))).).........	cacagggcagcctggcacctgc	cacagggcagcctggcacctgctgagcccttgctggggccatgctgtcctgagcc
novelMiR_371	chr21	+	8209949-8210027	8209996-8210017	cgccccccgtggcggcgacgacccattcgaacgtctgccctatcaactttcgatggtagtcgccgtgcctaccatggtg	......(((((((((((((.(((...(((((.((.((......)))).))))).))).)))))))......))))))..	tttcgatggtagtcgccgtgcc	ggcggcgacgacccattcgaacgtctgccctatcaactttcgatggtagtcgccgtgcc
novelMiR_372	chr21	+	8210968-8211040	8211012-8211030	gttcttagttggtggagcgatttgtctggttaattccgataacgaacgagactctggcatgctaactagttac	((..((((((((((..((.(...((((.(((.............))).))))..).)).))))))))))..))	aacgagactctggcatgct	tggagcgatttgtctggttaattccgataacgaacgagactctggcatgct
novelMiR_373	chr21	+	8213984-8214060	8213994-8214014	gaacagggaagagcccagcgccgaatccccgccccgcggcggggcgcgggacatgtggcgtacggaagacccgctcc	.....(((.....((..((((((..(((((((((((...))))))).))))....))))))..))....))).....	gagcccagcgccgaatccccg	gagcccagcgccgaatccccgccccgcggcggggcgcgggacatgtggcgtacggaagac
novelMiR_374	chr21	+	8214504-8214580	8214550-8214570	gcgggcggggccgggggtggggtcggcgggggaccgtcccccgaccggcgaccggccgccgccgggcgcatttccac	((((((((((((((..((.((.....((((((.....)))))).)).))..)))))).)))))...)))........	ggcgaccggccgccgccgggc	cgggcggggccgggggtggggtcggcgggggaccgtcccccgaccggcgaccggccgccgccgggc
novelMiR_375	chr21	+	8214540-8214616	8214550-8214570	tcccccgaccggcgaccggccgccgccgggcgcatttccaccgcggcggtgcgccgcgaccggctccgggacggctg	..(((.((((((((..((((((((((((((.(......).)).)))))))).)))))).)))).)).))).......	ggcgaccggccgccgccgggc	ggcgaccggccgccgccgggcgcatttccaccgcggcggtgcgccgcgaccgg
novelMiR_376	chr21	+	8214673-8214753	8214721-8214743	tcctcctcccccgtctccgccccccggccccgcgtcctccctcgggagggcgcgcgggtcggggcggcggcggcggtggcg	........(((((((.((((((((((((((((((((((((....)))))))))).))))))))).))))).))))).))..	ggcgcgcgggtcggggcggcggc	cgccccccggccccgcgtcctccctcgggagggcgcgcgggtcggggcggcggc
novelMiR_377	chr21	+	8214868-8214944	8214914-8214934	cctcccggcgcccacccccgcggggaatcccccgcgaggggggtctcccccgcgggggcgcgccggcgtctcctcgt	....(((((((...(((((((((((.(((((((....)))))))...))))))))))).)))))))...........	cccccgcgggggcgcgccggc	cggcgcccacccccgcggggaatcccccgcgaggggggtctcccccgcgggggcgcgccggc
novelMiR_378	chr21	+	8216024-8216098	8216034-8216053	tgcgtcggagggcggcggcggcggcgggggtgtgtggggtcctcccccgccccccccccacgcctcctcccctcc	......((((((.((.((((..((.(((((.(((.((((....))))))).))))).)).)))).))..))))))	ggcggcggcggcggcggggg	ggcggcggcggcggcgggggtgtgtggggtcctcccccgccccccccccacgcctcctcccct
novelMiR_379	chr21	+	8217365-8217435	8217375-8217392	cggcggcggcggcgggcggcggaggggccgcgggccggtcccccccgccgggtccgcccccggggccgcgg	((((..(((.((((((((((((.(((((((.....))).)))).)))))..))))))).)))..))))...	ggcgggcggcggaggggc	ggcgggcggcggaggggccgcgggccggtcccccccgccgggtccgcccc
novelMiR_380	chr21	+	8254159-8254237	8254206-8254227	cgccccccgtggcggcgacgacccattcgaacgtctgccctatcaactttcgatggtagtcgccgtgcctaccatggtg	......(((((((((((((.(((...(((((.((.((......)))).))))).))).)))))))......))))))..	tttcgatggtagtcgccgtgcc	ggcggcgacgacccattcgaacgtctgccctatcaactttcgatggtagtcgccgtgcc
novelMiR_381	chr21	+	8255176-8255248	8255220-8255238	gttcttagttggtggagcgatttgtctggttaattccgataacgaacgagactctggcatgctaactagttac	((..((((((((((..((.(...((((.(((.............))).))))..).)).))))))))))..))	aacgagactctggcatgct	tggagcgatttgtctggttaattccgataacgaacgagactctggcatgct
novelMiR_382	chr21	+	8258205-8258281	8258215-8258235	gaacagggaagagcccagcgccgaatccccgccccgcggcggggcgcgggacatgtggcgtacggaagacccgctcc	.....(((.....((..((((((..(((((((((((...))))))).))))....))))))..))....))).....	gagcccagcgccgaatccccg	gagcccagcgccgaatccccgccccgcggcggggcgcgggacatgtggcgtacggaagac
novelMiR_383	chr21	+	8258727-8258803	8258773-8258793	gcgggcggggccgggggtggggtcggcgggggaccgtcccccgaccggcgaccggccgccgccgggcgcatttccac	((((((((((((((..((.((.....((((((.....)))))).)).))..)))))).)))))...)))........	ggcgaccggccgccgccgggc	cgggcggggccgggggtggggtcggcgggggaccgtcccccgaccggcgaccggccgccgccgggc
novelMiR_384	chr21	+	8258763-8258839	8258773-8258793	tcccccgaccggcgaccggccgccgccgggcgcatttccaccgcggcggtgcgccgcgaccggctccgggacggctg	..(((.((((((((..((((((((((((((.(......).)).)))))))).)))))).)))).)).))).......	ggcgaccggccgccgccgggc	ggcgaccggccgccgccgggcgcatttccaccgcggcggtgcgccgcgaccgg
novelMiR_385	chr21	+	8258896-8258976	8258944-8258966	tcctcctcccccgtctccgccccccggccccgcgtcctccctcgggagggcgcgcgggtcggggcggcggcggcggcggcg	........(((((((.((((((((((((((((((((((((....)))))))))).))))))))).))))).))))).))..	ggcgcgcgggtcggggcggcggc	cgccccccggccccgcgtcctccctcgggagggcgcgcgggtcggggcggcggc
novelMiR_386	chr21	+	8259097-8259173	8259143-8259163	cctcccggcgcccacccccgcggggaatcccccgcgaggggggtctcccccgcgggggcgcgccggcgtctcctcgt	....(((((((...(((((((((((.(((((((....)))))))...))))))))))).)))))))...........	cccccgcgggggcgcgccggc	cggcgcccacccccgcggggaatcccccgcgaggggggtctcccccgcgggggcgcgccggc
novelMiR_387	chr21	+	8260253-8260327	8260263-8260282	tgcgtcggagggcggcggcggcggcgggggtgtgtggggtcctcccccgccccccccccacgcctcctcccctcc	......((((((.((.((((..((.(((((.(((.((((....))))))).))))).)).)))).))..))))))	ggcggcggcggcggcggggg	ggcggcggcggcggcgggggtgtgtggggtcctcccccgccccccccccacgcctcctcccct
novelMiR_388	chr21	+	8391563-8391645	8391612-8391635	gagggccggtcggccgccccgggtgccgcgcggtgccgccggcggcggtgaggccccgcgcgtgtgtcccggctgcggtcggc	........(((((((((.(((((((((((((((.(((((((....))))..))).))))))).))).)))))..)))))))))	gaggccccgcgcgtgtgtcccggc	cgggtgccgcgcggtgccgccggcggcggtgaggccccgcgcgtgtgtcccggc
novelMiR_389	chr21	+	8391602-8391684	8391612-8391635	cggcggcggtgaggccccgcgcgtgtgtcccggctgcggtcggccgcgctcgagggtcccgtgcgtcccctttccccgccggc	((((((.((.((((...((((((.(..(((((((.((((....)))))).)).)))..)))))))...)))).))))))))..	gaggccccgcgcgtgtgtcccggc	gaggccccgcgcgtgtgtcccggctgcggtcggccgcgctcgagggtcccgtgcgtcccctttc
novelMiR_390	chr21	+	8392984-8393062	8393031-8393052	cgccccccgtggcggcgacgacccattcgaacgtctgccctatcaactttcgatggtagtcgccgtgcctaccatggtg	......(((((((((((((.(((...(((((.((.((......)))).))))).))).)))))))......))))))..	tttcgatggtagtcgccgtgcc	ggcggcgacgacccattcgaacgtctgccctatcaactttcgatggtagtcgccgtgcc
novelMiR_391	chr21	+	8394003-8394075	8394047-8394065	gttcttagttggtggagcgatttgtctggttaattccgataacgaacgagactctggcatgctaactagttac	((..((((((((((..((.(...((((.(((.............))).))))..).)).))))))))))..))	aacgagactctggcatgct	tggagcgatttgtctggttaattccgataacgaacgagactctggcatgct
novelMiR_392	chr21	+	8397022-8397098	8397032-8397052	gaacagggaagagcccagcgccgaatccccgccccgcggcggggcgcgggacatgtggcgtacggaagacccgctcc	.....(((.....((..((((((..(((((((((((...))))))).))))....))))))..))....))).....	gagcccagcgccgaatccccg	gagcccagcgccgaatccccgccccgcggcggggcgcgggacatgtggcgtacggaagac
novelMiR_393	chr21	+	8397542-8397618	8397588-8397608	gcgggcggggccgggggtggggtcggcgggggaccgtcccccgaccggcgaccggccgccgccgggcgcatttccac	((((((((((((((..((.((.....((((((.....)))))).)).))..)))))).)))))...)))........	ggcgaccggccgccgccgggc	cgggcggggccgggggtggggtcggcgggggaccgtcccccgaccggcgaccggccgccgccgggc
novelMiR_394	chr21	+	8397578-8397654	8397588-8397608	tcccccgaccggcgaccggccgccgccgggcgcatttccaccgcggcggtgcgccgcgaccggctccgggacggctg	..(((.((((((((..((((((((((((((.(......).)).)))))))).)))))).)))).)).))).......	ggcgaccggccgccgccgggc	ggcgaccggccgccgccgggcgcatttccaccgcggcggtgcgccgcgaccgg
novelMiR_395	chr21	+	8397707-8397787	8397755-8397777	tcctcctcctccccgtctccgccccggccccgcgtcctccctcgggagggcgcgcgggtcggggcggcggcggcggtggcg	.......((.(((((((.((((((((((((((((((((((....)))))))))).)))))))))))).))))).)).))..	ggcgcgcgggtcggggcggcggc	ctccgccccggccccgcgtcctccctcgggagggcgcgcgggtcggggcggcggc
novelMiR_396	chr21	+	8397902-8397978	8397948-8397968	cctcccggcgcccacccccgcggggaatcccccgcgaggggggtctcccccgcgggggcgcgccggcgtctccttgt	....(((((((...(((((((((((.(((((((....)))))))...))))))))))).)))))))...........	cccccgcgggggcgcgccggc	cggcgcccacccccgcggggaatcccccgcgaggggggtctcccccgcgggggcgcgccggc
novelMiR_397	chr21	+	8399058-8399132	8399068-8399087	tgcgtcggagggcggcggcggcggcgggggtgtgtggggtcctcccccgccccccccccacgcctcctcccctcc	......((((((.((.((((..((.(((((.(((.((((....))))))).))))).)).)))).))..))))))	ggcggcggcggcggcggggg	ggcggcggcggcggcgggggtgtgtggggtcctcccccgccccccccccacgcctcctcccct
novelMiR_398	chr21	+	8435750-8435832	8435799-8435822	gagggccggtcggccgccccgggtgccgcgcggtgccgccggcggcggtgaggccccgcgcgtgtgtcccggccgcggtcggc	........(((((((((.(((((((((((((((.(((((((....))))..))).))))))).))).)))))..)))))))))	gaggccccgcgcgtgtgtcccggc	cgggtgccgcgcggtgccgccggcggcggtgaggccccgcgcgtgtgtcccggc
novelMiR_399	chr21	+	8437194-8437272	8437241-8437262	cgccccccgtggcggcgacgacccattcgaacgtctgccctatcaactttcgatggtagtcgccgtgcctaccatggtg	......(((((((((((((.(((...(((((.((.((......)))).))))).))).)))))))......))))))..	tttcgatggtagtcgccgtgcc	ggcggcgacgacccattcgaacgtctgccctatcaactttcgatggtagtcgccgtgcc
novelMiR_400	chr21	+	8438213-8438285	8438257-8438275	gttcttagttggtggagcgatttgtctggttaattccgataacgaacgagactctggcatgctaactagttac	((..((((((((((..((.(...((((.(((.............))).))))..).)).))))))))))..))	aacgagactctggcatgct	tggagcgatttgtctggttaattccgataacgaacgagactctggcatgct
novelMiR_401	chr21	+	8441242-8441318	8441252-8441272	gaacagggaagagcccagcgccgaatccccgccccgcggcggggcgcgggacatgtggcgtacggaagacccgctcc	.....(((.....((..((((((..(((((((((((...))))))).))))....))))))..))....))).....	gagcccagcgccgaatccccg	gagcccagcgccgaatccccgccccgcggcggggcgcgggacatgtggcgtacggaagac
novelMiR_402	chr21	+	8441762-8441838	8441808-8441828	gcgggcggggccgggggtggggtcggcgggggaccgtcccccgaccggcgaccggccgccgccgggcgcatttccac	((((((((((((((..((.((.....((((((.....)))))).)).))..)))))).)))))...)))........	ggcgaccggccgccgccgggc	cgggcggggccgggggtggggtcggcgggggaccgtcccccgaccggcgaccggccgccgccgggc
novelMiR_403	chr21	+	8441798-8441874	8441808-8441828	tcccccgaccggcgaccggccgccgccgggcgcatttccaccgcggcggtgcgccgcgaccggctccgggacggctg	..(((.((((((((..((((((((((((((.(......).)).)))))))).)))))).)))).)).))).......	ggcgaccggccgccgccgggc	ggcgaccggccgccgccgggcgcatttccaccgcggcggtgcgccgcgaccgg
novelMiR_404	chr21	+	8441931-8442011	8441979-8442001	tcctcctcccccgtctccgccccccggccccgcgtcctccctcgggagggcgcgcgggtcggggcggcggcggcggcggcg	........(((((((.((((((((((((((((((((((((....)))))))))).))))))))).))))).))))).))..	ggcgcgcgggtcggggcggcggc	cgccccccggccccgcgtcctccctcgggagggcgcgcgggtcggggcggcggc
novelMiR_405	chr21	+	8442132-8442208	8442178-8442198	cctcccggcgcccacccccgcggggaatcccccgcgaggggggtctcccccgcgggggcgcgccggcgtctcctcgt	....(((((((...(((((((((((.(((((((....)))))))...))))))))))).)))))))...........	cccccgcgggggcgcgccggc	cggcgcccacccccgcggggaatcccccgcgaggggggtctcccccgcgggggcgcgccggc
novelMiR_406	chr21	+	8443258-8443332	8443303-8443322	gggcggcgcgcgcgcgcgcgcgtgtggtgtgcgtcggagggcggcggcggcggcggcggcgggggtgtggggtcc	((((..(((((.(.(((.(((.(((.((((.(((((.....))))))).)).))))))))).).)))))..))))	ggcggcggcggcggcggggg	cgcgcgcgcgtgtggtgtgcgtcggagggcggcggcggcggcggcggcggggg
novelMiR_407	chr21	+	8443293-8443367	8443303-8443322	ggagggcggcggcggcggcggcggcgggggtgtggggtccttcccccgcccccccccccacgcctcctcccctcc	((((((.((.((((..((.((.((.(((((((.((((.....))))))))))))))))).)))).))..))))))	ggcggcggcggcggcggggg	ggcggcggcggcggcgggggtgtggggtccttcccccgcccccccccccacgcctc
novelMiR_408	chr21	+	8444635-8444705	8444645-8444662	cggcggcggcggcgggcggcggaggggccgcgggccggtcccccccgccgggtccgcccccggggccgcgg	((((..(((.((((((((((((.(((((((.....))).)))).)))))..))))))).)))..))))...	ggcgggcggcggaggggc	ggcgggcggcggaggggccgcgggccggtcccccccgccgggtccgcccc
novelMiR_409	chr21	+	8988490-8988568	8988537-8988558	cgccccccgtggcggcgacgacccattcgaacgtctgccctatcaactttcgatggtagtcgccgtgcctaccatggtg	......(((((((((((((.(((...(((((.((.((......)))).))))).))).)))))))......))))))..	tttcgatggtagtcgccgtgcc	ggcggcgacgacccattcgaacgtctgccctatcaactttcgatggtagtcgccgtgcc
novelMiR_410	chr21	+	20998382-20998458	20998428-20998448	agtgcggcaagagcggagcttgcagtcactttgcgaggaggagcgcgcgggctgcgggcggctggggcaccgcggga	.(((..((...(((...((((((((((....((((........))))..)))))))))).)))...))..)))....	gcgggctgcgggcggctgggg	agagcggagcttgcagtcactttgcgaggaggagcgcgcgggctgcgggcggctgggg
novelMiR_411	chr21	+	20998418-20998494	20998428-20998448	ggaggagcgcgcgggctgcgggcggctggggcaccgcgggagcggcggcggcggctctagcagaggcggccggggca	........((.(.((((((...(.((((((((.((((.(......).))))..)))))))).)..)))))).).)).	gcgggctgcgggcggctgggg	gcgggctgcgggcggctggggcaccgcgggagcggcggcggcggctctagcagaggcggccggggc
novelMiR_412	chr21	+	21774582-21774660	21774592-21774613	gagtttggtacaaaagtagttgtggtttttgccattgaaagtaatggaaaaacctcaagtacttttgcaacaacctaat	.((.(((...((((((((.(((.(((((((.((((((....))))))))))))).))).))))))))...))).))...	caaaagtagttgtggtttttgc	caaaagtagttgtggtttttgccattgaaagtaatggaaaaacctcaagtacttttgca
novelMiR_413	chr21	+	33186945-33187023	33186955-33186976	atgttggtgcaaaagtaactgtagtttttgccattacattttttttaaatgacaaaaactgcaattagttttgcaccaa	...(((((((((((.(((.(((((((((((.((((............)))).))))))))))).))).)))))))))))	aaaagtaactgtagtttttgcc	aaaagtaactgtagtttttgccattacattttttttaaatgacaaaaactgcaattagttttgc
novelMiR_414	chr21	+	33188022-33188100	33188069-33188090	tgcaaaactaattgcagtttttgtcttttttttttttaatgtaatggcaaaaactacagttacttttgcaccaacataa	(((((((.((((((.((((((((((....................)))))))))).)))))).))))))).........	caaaaactacagttacttttgc	aaaactaattgcagtttttgtcttttttttttttaatgtaatggcaaaaactacagttacttttgc
novelMiR_415	chr21	+	33551817-33551895	33551827-33551848	ttcccagatgttagcatctggcactatggactctcaaatgttagcttctggcaccatggatgctcagatgttagcgtct	.....((((((((((((((((((((((((.........((((((...)))))))))))).))).)))))))))))))))	ttagcatctggcactatggact	ttagcatctggcactatggactctcaaatgttagcttctggcaccatggatgctcagatgttagcg
novelMiR_416	chr21	+	33894127-33894203	33894137-33894157	gttggtgcaaaagtgattgcggtttttgccattgcttttgatggcaaactaactttaagtcattaaaataagaccca	...(((.....(((((((..(((((((((((((......)))))))))..))))...)))))))........)))..	aagtgattgcggtttttgcca	aagtgattgcggtttttgccattgcttttgatggcaaactaactttaagtcattaaa
novelMiR_417	chr21	+	33895278-33895358	33895326-33895348	caagcgttctaggagttacggtgtgctctattgggattggattacagtctctacttgtagactttgacttctggaatttta	.....(((((((((((((.(((.(((......(((((((.....))))))).....))).))).)))))))))))))....	ctctacttgtagactttgacttc	agttacggtgtgctctattgggattggattacagtctctacttgtagactttgacttc
novelMiR_418	chr21	+	42643672-42643744	42643682-42643700	tgctttgggtctgtttgcttgtgttttcagaaagcaatagaagaagcgggctggcaggagccctgtgctctcc	.((...((((((((..((((((.(((((...........))))).))))))..))))..))))...)).....	ctgtttgcttgtgttttca	ctgtttgcttgtgttttcagaaagcaatagaagaagcgggctggcagga
novelMiR_419	chr21	+	44321953-44322031	44322000-44322021	gctgctggaggtggaggctgagacctgggtccgcgtgtcggtgcccacccgggcctgggtactcagctctgcctgcagc	...((((.(((..(((.((((((((..((((((.(((........))).))))))..))).))))))))..))).))))	cccgggcctgggtactcagctc	ggctgagacctgggtccgcgtgtcggtgcccacccgggcctgggtactcagctc
novelMiR_420	chr22	+	17638760-17638840	17638808-17638830	ctccaacatggcggcggcggtagattagggccgcgggtcggagcactcaccgccgctgggggaccctgtcggaagcaactg	.(((.(((.((((((((((((((.((..((((...)))).))...)).)))))))))).....)).))).)))........	accgccgctgggggaccctgtcg	acatggcggcggcggtagattagggccgcgggtcggagcactcaccgccgctgggggaccctgtcg
novelMiR_421	chr22	+	17707389-17707467	17707436-17707457	gcgacttcgaggcctcagaaatataaaactagctggttgatcccggctagttttatatttttgagccctcaaagttaca	(..((((.((((.(((((((((((((((((((((((......))))))))))))))))))))))).)))).))))..).	tagttttatatttttgagccct	gcctcagaaatataaaactagctggttgatcccggctagttttatatttttgagccct
novelMiR_422	chr22	+	19957643-19957719	19957689-19957709	gatgccctcacacgtgcatctgcatgtggcgtgcatgtggcaagcatgtgcaggtgctgtgtgggcacgatcatgcc	..(((((.((((...(((((((((((((.(.(((.....))).)))))))))))))))))).)))))..........	tgtgcaggtgctgtgtgggca	ccctcacacgtgcatctgcatgtggcgtgcatgtggcaagcatgtgcaggtgctgtgtgggca
novelMiR_423	chr22	+	20065170-20065248	20065180-20065201	gtctttgttctggtccaacgacaggagtaggcttgtatttaaaagcggcccctcctctcctgtggccacagaacacagg	..((.((((((((.(((..((.(((((..((((.((........)))))).))))).))...))).).))))))).)).	tggtccaacgacaggagtaggc	tggtccaacgacaggagtaggcttgtatttaaaagcggcccctcctctcctgtggccacaga
novelMiR_424	chr22	+	20148958-20149036	20149005-20149026	gagtgtccaggctgagggcagggatccctggctttgggaaaccctcctcagacagggctccccgcaccgcagccctggc	......((((((((.((((.((((.(((((..(((((((.....))).))))))))).)))).)).)).))).))))).	tcagacagggctccccgcaccg	ggcagggatccctggctttgggaaaccctcctcagacagggctccccgcaccg
novelMiR_425	chr22	+	22712348-22712430	22712358-22712381	gggataagagaggcctgggaggaacctgctcagtctgggcctaaggaagcagcactggtggtgcctcagccatggcctggacc	..........((((((((((((.(((.((.(((((((..((...))...))).))))))))).))))..))).))))).....	aggcctgggaggaacctgctcagt	aggcctgggaggaacctgctcagtctgggcctaaggaagcagcactggtggtgcctcagccatggcctgg
novelMiR_426	chr22	+	23698771-23698851	23698819-23698841	agctgggcaggcactgacaggggacctgatgtgtggctcatggtggcctcacagctgcttctctgtcctgcagctacaagc	.(((.(((..(((..(((((((((.(...((((.((((......)))).))))...).))))))))).))).)))...)))	tcacagctgcttctctgtcctgc	actgacaggggacctgatgtgtggctcatggtggcctcacagctgcttctctgtcctgc
novelMiR_427	chr22	+	24437944-24438024	24437954-24437976	tgcctgggaatgtgggcgacaaggtttgctgctgagaacagtttgaaaaccagcaaagcaggtggcccagggcccaggcag	((((((((..(.(((((.((..(.((((((((((....))).........))))))).)..)).))))).).)))))))).	tgtgggcgacaaggtttgctgct	tgtgggcgacaaggtttgctgctgagaacagtttgaaaaccagcaaagcaggtggcccagggc
novelMiR_428	chr22	+	31944040-31944118	31944087-31944108	gcgggacggctggggcggggctgggcggacccgcccctcggggcacgcggtctcccggcttctccgccagtatgtttgc	(((((...(((((((.(((((((((.((((((((((....))))..).)))))))))))))).)).)))))...)))))	cggtctcccggcttctccgcca	gggcggggctgggcggacccgcccctcggggcacgcggtctcccggcttctccgcca
novelMiR_429	chr22	+	36340168-36340246	36340178-36340199	ggctagtgcaaaagtaatcgcggtctttgccattacttttaatggcaaagaccgcgattacttttgcagcaacctaata	((....(((((((((((((((((((((((((((((....)))))))))))))))))))))))))))))....)).....	aaagtaatcgcggtctttgcca	aaagtaatcgcggtctttgccattacttttaatggcaaagaccgcgattacttttg
novelMiR_430	chr22	+	37802612-37802690	37802659-37802680	gggaggcgaggcgaggcgaggcgaggcgaggccaagccaattggaggccgtctttcctcgtcttgcccgcctcggcttc	.((((.(((((((.((((((((((((.(((((...(((.......))).))))).))))))))))))))))))).))))	ccgtctttcctcgtcttgcccg	ggcgaggcgaggcgaggccaagccaattggaggccgtctttcctcgtcttgcccg
novelMiR_431	chr22	+	37802649-37802727	37802659-37802680	caattggaggccgtctttcctcgtcttgcccgcctcggcttcggcctctgcgcccaagccccagggaaccccctccctt	.....(((((..(..((((((.(.((((..(((...(((....)))...)))..))))..).))))))..))))))...	ccgtctttcctcgtcttgcccg	ccgtctttcctcgtcttgcccgcctcggcttcggcctctgcgcccaagccccagggaaccccctc
novelMiR_432	chr22	+	39414401-39414481	39414449-39414471	taaaagccagtctcagttactctccctggtacttggaggtcccagtgccagagagagtgactgaggctagcttataagtcg	...((((.((((((((((((((((.((((((((.((....)).)))))))).)))))))))))))))).))))........	cagagagagtgactgaggctagc	cagtctcagttactctccctggtacttggaggtcccagtgccagagagagtgactgaggctagc
novelMiR_433	chr22	+	42615320-42615400	42615368-42615390	ttttgagcgggtaaaggtcgccctcaaggtgacccgcctactttgcgggatgcctgggagttgcgatctgcccgaccttat	...(((((((((..(((((((.(((.(((((.(((((.......))))).)))))..)))..))))))))))))..)))).	gatgcctgggagttgcgatctgc	aggtcgccctcaaggtgacccgcctactttgcgggatgcctgggagttgcgatctgc
novelMiR_434	chr22	+	46588271-46588351	46588319-46588341	gatgaggagccagtaggtcaggaggggcagagctgaggtcagcacacctccgtccctgtctggctgtccgtcttccatccc	((((.(.((((((((((...(((((....(.((((....)))).).)))))...)))).)))))).).)))).........	tccgtccctgtctggctgtccgt	gaggagccagtaggtcaggaggggcagagctgaggtcagcacacctccgtccctgtctggctgtccgt
novelMiR_435	chr22	+	46588309-46588389	46588319-46588341	tcagcacacctccgtccctgtctggctgtccgtcttccatccctccaggcagcaccacgcaagggcagggaggtggcaggc	...((.(((((((.(((((((.(((.(((..((((...........)))).)))))).)).)))).).)))))))))....	tccgtccctgtctggctgtccgt	tccgtccctgtctggctgtccgtcttccatccctccaggcagcaccacgcaagggcagggagg
novelMiR_436	chr22	+	46771408-46771484	46771454-46771474	gatttgtgagatttgggtgcacctgagcagtatacactgaacagtgtatactgaacagtgcacccgagcagtataca	....((((...(((((((((((.((..(((((((((((....)))))))))))..)))))))))))))...))))..	tatactgaacagtgcacccga	gggtgcacctgagcagtatacactgaacagtgtatactgaacagtgcacccga
novelMiR_437	chr22	+	49961374-49961448	49961384-49961403	ttggggcacgggcggcggcggcggcggggggcgggcgcggggcttttgctgaccgccgtgtcccccagggcggcg	((((((....((((.(((((((((((((((.(........).))))))))).)))))))))))))))).......	ggcggcggcggcggcggggg	ggcggcggcggcggcggggggcgggcgcggggcttttgctgaccgccgtgtccc
novelMiR_438	chr22	+	50674571-50674647	50674617-50674637	cgccgcgcgcggagtccccgggcgctccgttccccggcgcgagcggccccggcccgggccccggcgcggggatggac	(.((((((.(((.(((((((((((((((((......))).)))))..)))))...)))).))))))))).)......	ccccggcccgggccccggcgc	gcgcggagtccccgggcgctccgttccccggcgcgagcggccccggcccgggccccggcgc
novelMiR_439	chr22	+	50674607-50674683	50674617-50674637	gcgcgagcggccccggcccgggccccggcgcggggatggacggccccggggccagcgccgtggtcgtgcgcgtcggc	(((((.((((((.((((.(.((((((((.((.(.......).)).)))))))).).)))).)))))).)))))....	ccccggcccgggccccggcgc	ccccggcccgggccccggcgcggggatggacggccccggggccagcgccgtggtc
novelMiR_440	chr3	+	4451425-4451503	4451435-4451456	ggttgctgcaaaagtaatcgcggtctttgccattaaaagtaatgacaaaaaccgtaattacttttgtaccaacttataa	(((((.((((((((((((..((((.((((.(((((....))))).)))).))))..)))))))))))).))))).....	aaagtaatcgcggtctttgcca	aaagtaatcgcggtctttgccattaaaagtaatgacaaaaaccgtaattacttttg
novelMiR_441	chr3	+	14394687-14394769	14394736-14394759	aagctaagcaggtttgggcctggttagtacttagatgggagaccacctgggaataacgggtgctgtaggcttttggcttggct	.((((((((.(((((((((((.((((...(((((.(((....))).)))))..)))).)).))).))))))....))))))))	ggaataacgggtgctgtaggcttt	ggtttgggcctggttagtacttagatgggagaccacctgggaataacgggtgctgtaggcttt
novelMiR_442	chr3	+	14394726-14394808	14394736-14394759	agaccacctgggaataacgggtgctgtaggcttttggcttggctgggcgcagtggctcacacctataatcccagcactttggg	...(((.((((((.((..(((((.((..((((.(((((((....)))).))).))))))))))).)).)))))).....))).	ggaataacgggtgctgtaggcttt	ggaataacgggtgctgtaggcttttggcttggctgggcgcagtggctcacacctataatccca
novelMiR_443	chr3	+	14858104-14858184	14858114-14858136	aagacttcactctgtactctctctgggctcagaagtaatttgcactgtactgtgtctgaggccagagagagtacttgagtc	........((((.(((((((((((((.(((((.........((((......))))))))).)))))))))))))..)))).	tctgtactctctctgggctcaga	tctgtactctctctgggctcagaagtaatttgcactgtactgtgtctgaggccagagagagtacttgagt
novelMiR_444	chr3	+	38142533-38142611	38142543-38142564	aagcacagagagaggaagagagctgcttaaactcacacaacaatgaactgcagacacagctgttctctccctctctcct	.......((((((((.(((((((.(((....((((..((....))...)).))....))).))))))).))))))))..	agaggaagagagctgcttaaac	agaggaagagagctgcttaaactcacacaacaatgaactgcagacacagctgttctctccctctct
novelMiR_445	chr3	+	39413469-39413545	39413515-39413535	atcacctgaggccaggagttggaggctgcagtgagctgtgattgagcccctgtatactctagcctgggtgacgaagt	.((((((.((((..(((((.((.((((((((....)))).....)))))).....))))).))))))))))......	cccctgtatactctagcctgg	aggccaggagttggaggctgcagtgagctgtgattgagcccctgtatactctagcctgg
novelMiR_446	chr3	+	43061316-43061394	43061363-43061384	gccaccctgacagttcctcttctgctaatccctttggattcagaaggattagcaggagaagaactttctgttaaagatg	........((.(((((.((((((((((((((.((((....)))).)))))))))))))).))))).))...........	attagcaggagaagaactttct	acagttcctcttctgctaatccctttggattcagaaggattagcaggagaagaactttct
novelMiR_447	chr3	+	43716505-43716583	43716515-43716536	ctactttattaaaaagattgaggccatggtagctatttataggtagctgtagcctcagtctttttaataaagtaggtta	((((((((((((((((((((((((....(((((((((....))))))))).))))))))))))))))))))))))....	aaaaagattgaggccatggtag	aaaaagattgaggccatggtagctatttataggtagctgtagcctcagtctttttaa
novelMiR_448	chr3	+	49020623-49020701	49020633-49020654	ggagagcaggggacgaaatccaagcgcagctggaatgctctggagacaacagctgcttttgggattccgttgcccgctg	....(((.((.((((.((((((((.(((((((...((((....)).)).))))))).))).))))).)))).)).))).	ggacgaaatccaagcgcagctg	ggacgaaatccaagcgcagctggaatgctctggagacaacagctgcttttgggattccgttgcc
novelMiR_449	chr3	+	49805655-49805731	49805701-49805721	gggggctgtgcagcatgtggggagcccatggggctggccaaataggcagctcctgaagactcctcctcaggctctcg	(((((((........((.(((((((....(((((((.((.....)))))))))....).)))).)).))))))))).	cagctcctgaagactcctcct	gggagcccatggggctggccaaataggcagctcctgaagactcctcct
novelMiR_450	chr3	+	52253603-52253685	52253613-52253636	ctttcagttgcgagcaggacagagaccagagtggctgctctaagggcagccatgcttacctacttgttcatgtctcccagcag	......((((.((((((((((.((...((.(((((((((.....))))))))).))...))...))))).)).))).))))..	cgagcaggacagagaccagagtgg	cgagcaggacagagaccagagtggctgctctaagggcagccatgcttacctacttgttcatgtctccca
novelMiR_451	chr3	+	52358535-52358617	52358584-52358607	tcctgctcctccactgcttgcagctgctattccaggaggacctggagatcacgcacatgtactcagccgagggggaggaggta	.(((.(((((((.(.(((((((..(((..(((((((....))))))).....)))..))))...))).).))))))).)))..	cacgcacatgtactcagccgaggg	cactgcttgcagctgctattccaggaggacctggagatcacgcacatgtactcagccgaggg
novelMiR_452	chr3	+	52523355-52523435	52523403-52523425	gtgtgggcagagcagagcctgcattggccatctccatctggcccaggccaacaggccttgctctgctcacagacgctgagt	.((((((((((((((.(((((..((((((....((....))....))))))))))).))))))))))))))..........	caacaggccttgctctgctcaca	tgggcagagcagagcctgcattggccatctccatctggcccaggccaacaggccttgctctgctcaca
novelMiR_453	chr3	+	71093460-71093536	71093506-71093526	ctagccacatttcaagttctgttcctgtgtgtgttcccagtttaggaacagaacttgaaatgtggctagtacagatt	(((((((((((((((((((((((((((..((......))...)))))))))))))))))))))))))))........	aacagaacttgaaatgtggct	ccacatttcaagttctgttcctgtgtgtgttcccagtttaggaacagaacttgaaatgtggct
novelMiR_454	chr3	+	104315699-104315777	104315709-104315730	taggttggtgcaaaggtaattgtggtttttgtattactctcgatggcaaaattgcagttacttttgcaccaacctaata	((((((((((((((((((((((..(((((..((((......))))..)))))..))))))))))))))))))))))...	caaaggtaattgtggtttttgt	caaaggtaattgtggtttttgtattactctcgatggcaaaattgcagttacttttgca
novelMiR_455	chr3	+	108855601-108855681	108855611-108855633	ttcttatgtttttgagctatgtagctgaaaactaacttgatagtttgttttcagtgacatagctaactgaaaactatcaag	.......((((((.((((((((.(((((((((.((((....)))).))))))))).))))))))....)))))).......	tttgagctatgtagctgaaaact	tttgagctatgtagctgaaaactaacttgatagtttgttttcagtgacatagctaactgaaaa
novelMiR_456	chr3	+	109476075-109476151	109476085-109476105	tattgtgcaaaagtgattgcggtttttgccattattttcaattgtaaaacctgcaattacttttgcatcaaccgaat	..((((((((((((((((((((.((((((.(((......))).)))))).))))))))))))))))).)))......	aagtgattgcggtttttgcca	aagtgattgcggtttttgccattattttcaattgtaaaacctgcaattactttt
novelMiR_457	chr3	+	112167637-112167715	112167684-112167705	acatggcagaaagaaagtttaatgaaaagagtatttcaaaatattcttttcattaaactttctttctgccatatagaaa	..(((((((((((((((((((((((((((((((((....))))))))))))))))))))))))))))))))).......	tttcattaaactttctttctgc	agaaagaaagtttaatgaaaagagtatttcaaaatattcttttcattaaactttctttctgc
novelMiR_458	chr3	+	112473083-112473161	112473130-112473151	ctgtttctctatttcagaacaaactcaaaactccccctaacttattttgagtttgttctgaaatagagaaacaaggtaa	.(((((((((((((((((((((((((((((..............)))))))))))))))))))))))))))))......	tgagtttgttctgaaatagaga	tctatttcagaacaaactcaaaactccccctaacttattttgagtttgttctgaaatagaga
novelMiR_459	chr3	+	143418085-143418165	143418133-143418155	atctctggaccagatgcccagattatcactcactagtcacaaaactagtaagtgataatccgggcatctggtccagagatt	(((((((((((((((((((.((((((((((.((((((......)))))).)))))))))).))))))))))))))))))).	taagtgataatccgggcatctgg	agatgcccagattatcactcactagtcacaaaactagtaagtgataatccgggcatctgg
novelMiR_460	chr3	+	150603553-150603633	150603601-150603623	ttggctacgcgaggccccggcttcgcggcctaaatggccgcatcttcgctggcctcgtagaactgtgccggcgcccttcca	.((((.((((((((((.(((....((((((.....))))))....)))..))))))))......))))))...........	ctggcctcgtagaactgtgccgg	ggctacgcgaggccccggcttcgcggcctaaatggccgcatcttcgctggcctcgtagaactgtgccgg
novelMiR_461	chr3	+	150603591-150603671	150603601-150603623	cgcatcttcgctggcctcgtagaactgtgccggcgcccttccacagccagccttctcgcggccccttagcgcggtcaggcc	.((..((.((((((((.((.((((..(.((.(((...........))).))))))))).))))....)))).))....)).	ctggcctcgtagaactgtgccgg	ctggcctcgtagaactgtgccggcgcccttccacagccagccttctcgcggccccttagcg
novelMiR_462	chr3	+	163243318-163243394	163243364-163243384	taggttggtgcaaaagaaattgcagtttttgcaattaaaataatggcaaaaatcgcaattacttttgcgccaaccta	((((((((((((((((.((((((.((((((((.((((...)))).)))))))).)))))).))))))))))))))))	caaaaatcgcaattacttttg	aaagaaattgcagtttttgcaattaaaataatggcaaaaatcgcaattacttttg
novelMiR_463	chr3	+	164341323-164341393	164341366-164341383	ggggagcctggagcgagaccggatctcacacggtggtgttaatatctcgctggggcctccaaaatgttgtg	((((.((((.(.((((((...(((..(((...)))..)))....))))))).))))))))...........	atctcgctggggcctcca	gggagcctggagcgagaccggatctcacacggtggtgttaatatctcgctggggcctcca
novelMiR_464	chr3	+	183697777-183697853	183697823-183697843	cgcgccgccgcgcgcgccccgacgcgcccagctgctgacgtgcggggcggaacgcgccgggcgggctccaccgcgcc	.((.(((((((((((((((((.((((..(((...))).)))))))))))...)))))..)))))))...........	gcggaacgcgccgggcgggct	cgccgccgcgcgcgccccgacgcgcccagctgctgacgtgcggggcggaacgcgccgggcgggct
novelMiR_465	chr3	+	185562134-185562210	185562144-185562164	ctagcctcttactgccacttgtagtcttccttccttcctcttagggtaaggacagcaacaagtggcaggctattaaa	.((((((......(((((((((.((..(((((((((......)))).)))))..)).))))))))))))))).....	actgccacttgtagtcttcct	actgccacttgtagtcttccttccttcctcttagggtaaggacagcaacaagtggcaggct
novelMiR_466	chr3	+	186734601-186734679	186734611-186734632	taggttggtgcaaaagtagttgtggtttttgccaaagtaatggcaaaatcacaattacttttgcaccaacctaataaaa	(((((((((((((((((((((((((((((.((((......)))))))))))))))))))))))))))))))))......	caaaagtagttgtggtttttgc	caaaagtagttgtggtttttgccaaagtaatggcaaaatcacaattacttttgca
novelMiR_467	chr3	+	186787289-186787371	186787299-186787322	gatttccactaaagcaggattcagactacaatatagctgctaagtgctgtgttgtcgttccccctgcttaaaataaagttgtt	...........(((((((.....(((.((((((((((........)))))))))).)))...)))))))..............	aaagcaggattcagactacaatat	aaagcaggattcagactacaatatagctgctaagtgctgtgttgtcgttccccctgcttaaa
novelMiR_468	chr3	+	188630649-188630727	188630659-188630680	aagttggtgcaaaagtaattgtggtttctgccattaaaagtaatggcagaaacctaatgaaaagacaaatgcacttgta	.....((((((...((.((((.((((((((((((((....))))))))))))))))))......))...))))))....	aaaagtaattgtggtttctgcc	aaaagtaattgtggtttctgccattaaaagtaatggcagaaacctaatgaaaagacaaatgc
novelMiR_469	chr3	+	193612994-193613064	193613037-193613054	aggtcacctggtgttccagggggttgccagagtttttcttcaaatcccacttctgacaccagatctgttaa	(((((...(((((((..((((((((...((((...))))...)))))).))...)))))))))))).....	atcccacttctgacacca	gtgttccagggggttgccagagtttttcttcaaatcccacttctgacacca
novelMiR_470	chr3	+	197293874-197293950	197293920-197293940	taccaactcagaagacagagtgccacttactgagagaaaaaacctttcagtaagtggcactctgtcttctgagtcgg	..((.(((((((((((((((((((((((((((((((.......))))))))))))))))))))))))))))))).))	tcagtaagtggcactctgtct	acagagtgccacttactgagagaaaaaacctttcagtaagtggcactctgtct
novelMiR_471	chr4	+	1249924-1250004	1249972-1249994	gaaagtcccttcagggagaggccgcactgggcctgctcacccaggggctgcccctgcagactctcccgaggggcccaggga	....(((((((..(((((((.(.(((..((((..((((......)))).)))).))).).)))))))))))))).......	tgcccctgcagactctcccgagg	ttcagggagaggccgcactgggcctgctcacccaggggctgcccctgcagactctcccgagg
novelMiR_472	chr4	+	2833956-2834034	2833966-2833987	ctgtgatggacatctcgtaggacccagccagtctcatccagcaggttgggttctagggctgaaccaggcgccaggctcc	(((((.(((.((.(((.((((((((((((.((........)).))))))))))))))).))..)))..)).))).....	catctcgtaggacccagccagt	catctcgtaggacccagccagtctcatccagcaggttgggttctagggctgaa
novelMiR_473	chr4	+	7085377-7085457	7085387-7085409	gcttttcatgaactgggcatgttggaactaagctgacatggggttgttagctgattgtaatgtgcccagaattagaatgct	((..(((.....((((((((((((.((...((((((((......))))))))..)).)))))))))))).....))).)).	aactgggcatgttggaactaagc	aactgggcatgttggaactaagctgacatggggttgttagctgattgtaatgtgcccagaatt
novelMiR_474	chr4	+	12602587-12602665	12602597-12602618	ataatcagtacaaaagtagttgtggtttttgccattgctttcaatggcaaaaaccacaatacttttgcacggatatatt	...(((.((.((((((((.((((((((((((((((((....)))))))))))))))))))))))))).)).))).....	caaaagtagttgtggtttttgc	caaaagtagttgtggtttttgccattgctttcaatggcaaaaaccacaatacttttgca
novelMiR_475	chr4	+	22497847-22497929	22497896-22497919	aggtgggggattgtttgagcccaggagctcaaggctacagtgagctatgatcaaaccacttcactccagcctgggcaatagaa	((((((((((..((((((...((..((((((..(...)..)))))).)).))))))....)).))))).)))...........	atcaaaccacttcactccagcctg	ggtgggggattgtttgagcccaggagctcaaggctacagtgagctatgatcaaaccacttcactccagcctg
novelMiR_476	chr4	+	40151616-40151696	40151626-40151648	gcccaaaattataggtatatagtgcaaaaactttgtaaaaagttcgtaaaaaggttttacactatatacctagaattttgt	...(((((((.(((((((((((((..((((((((................)))))))).))))))))))))).))))))).	ataggtatatagtgcaaaaactt	ataggtatatagtgcaaaaactttgtaaaaagttcgtaaaaaggttttacactatatacctagaa
novelMiR_477	chr4	+	77059378-77059454	77059424-77059444	attcagtattctccttacagctctttcaaactgtagtttcaaacagtttgaaagagctgtaaggagaatactcaaat	....((((((((((((((((((((((((((((((........)))))))))))))))))))))))))))))).....	tttgaaagagctgtaaggaga	tccttacagctctttcaaactgtagtttcaaacagtttgaaagagctgtaaggaga
novelMiR_478	chr4	+	80102107-80102185	80102154-80102175	aggttggtacaaaagaaatcccgggttttgccattactttccatggcaaaaaccgtgattacttttgcaccaacttaat	((((((((.((((((.((((.(((.(((((((((........))))))))).))).)))).)))))).))))))))...	aaaaaccgtgattacttttgca	caaaagaaatcccgggttttgccattactttccatggcaaaaaccgtgattacttttgca
novelMiR_479	chr4	+	85673649-85673729	85673659-85673681	aaagtcatcctctcaatgcttagatctccccactggtaaagtgaaacaccagtggggggatctaagcattgagaggatgac	...((((((((((((((((((((((((((((((((((..........))))))))))))))))))))))))))))))))))	tctcaatgcttagatctccccac	tctcaatgcttagatctccccactggtaaagtgaaacaccagtggggggatctaagcattgagagg
novelMiR_480	chr4	+	85796072-85796150	85796119-85796140	aggttggtgcaaaagttatcacagtttttgccattaaaagtaatagtaaaaaccgtgattacttttgcaccaacctata	((((((((((((((((.(((((.((((((((.((((....)))).)))))))).))))).))))))))))))))))...	aaaaaccgtgattacttttgca	caaaagttatcacagtttttgccattaaaagtaatagtaaaaaccgtgattacttttgca
novelMiR_481	chr4	+	106316628-106316710	106316677-106316700	gatcgccgattgcgatcgtaggggtcttccttctctaacttgcctccaggagagaggacctggcctgcgctgctaatgggtag	....(((.((((((..((((((((((((((((((.............))))).)))))))...)))))).))).))).)))..	gagagaggacctggcctgcgctgc	gatcgtaggggtcttccttctctaacttgcctccaggagagaggacctggcctgcgctgc
novelMiR_482	chr4	+	106316667-106316749	106316677-106316700	ttgcctccaggagagaggacctggcctgcgctgctaatgggtagtccgttcgcagcaggaccagccctggcctaaggaaacag	...(((..(((..((.((..(((((((((..(((.(((((.....))))).)))))))).))))))))..))).)))......	gagagaggacctggcctgcgctgc	gagagaggacctggcctgcgctgctaatgggtagtccgttcgcagcaggaccagccctggcct
novelMiR_483	chr4	+	112357235-112357317	112357245-112357268	ggaccagatcatccagcatctggcaggacgtgctggggtgttcgccaacacagccggactgcagaagctggcggatattgtcc	((((...(((..(((((.((((.(((..((.((((.(((....)))....))))))..))))))).)))))..)))...))))	atccagcatctggcaggacgtgct	atccagcatctggcaggacgtgctggggtgttcgccaacacagccggactgcagaagctggcgga
novelMiR_484	chr4	+	119604825-119604899	119604835-119604854	aggttggtgcaaaagtaatcgcagtttttgccattaaaagtaatgacaattacttttgcaccaacctaatacttc	(((((((((((((((((((....(((.((((........)))).))).)))))))))))))))))))........	aaaagtaatcgcagtttttg	aaaagtaatcgcagtttttgccattaaaagtaatgacaattacttttgc
novelMiR_485	chr4	+	123666610-123666688	123666620-123666641	gctgctggaggaggaggtagagctcaggcagtaatacccccttgcctgctgttcacctcctgctgtgtggcctggttcc	((..(.(.((.(((((((.((((.(((((((..........)))))))..))))))))))).)).))..))........	gaggaggtagagctcaggcagt	gaggaggtagagctcaggcagtaatacccccttgcctgctgttcacctcctgct
novelMiR_486	chr4	+	140152280-140152356	140152326-140152346	ctcagcccaaagggggtgagctggggagaggaggcgagaggctctccttccccgcttcccccctaggggttgagggc	((((((((..((((((..(((.((((((..(((.(....).)))..)))))).)))..))))))..))))))))...	cttccccgcttcccccctagg	aagggggtgagctggggagaggaggcgagaggctctccttccccgcttcccccctagg
novelMiR_487	chr4	+	141707984-141708062	141708031-141708052	gctgctgcaggactggatgtcgggctgcatgtgaatgtttgtgggtgcagcaaggccatgcagctctgcagtggccttt	((..((((((..(((.(((((..(((((((.((........)).)))))))..)).))).)))..))))))..))....	cagcaaggccatgcagctctgc	aggactggatgtcgggctgcatgtgaatgtttgtgggtgcagcaaggccatgcagctctgc
novelMiR_488	chr4	+	153174143-153174221	153174190-153174211	cttgcattgcctatgggttttatttctccttctccttacacttctggggattctaagtcaatggcactgcagtttgaag	.(((((.((((..(((.((.....(((((................)))))....)).)))..)))).))))).......	ggattctaagtcaatggcactg	ttgcctatgggttttatttctccttctccttacacttctggggattctaagtcaatggcactg
novelMiR_489	chr4	+	153174180-153174258	153174190-153174211	acacttctggggattctaagtcaatggcactgcagtttgaagatgtggcagtgccattgacttagagtcaccagaagtg	.(((((((((.((((((((((((((((((((((.(((....)))...)))))))))))))))))))))).)))))))))	ggattctaagtcaatggcactg	ggattctaagtcaatggcactgcagtttgaagatgtggcagtgccattgacttagagtcacc
novelMiR_490	chr4	+	153919320-153919394	153919365-153919384	cattaggattcttggttctagactcaaaagatctagagcagtttgagtctagaaccaagaagcctaatgatttgt	(((((((.((((((((((((((((((((....(....)...)))))))))))))))))))).)))))))......	agtctagaaccaagaagcct	gattcttggttctagactcaaaagatctagagcagtttgagtctagaaccaagaagcct
novelMiR_491	chr4	+	154218913-154218987	154218923-154218942	aggttgttgcaaaagtaatcgctgtttttgctggtactttcaatggcaaaaactgtgattacttttgcaccaacc	.(((((.(((((((((((((((.((((((((((..........)))))))))).))))))))))))))).)))))	aaaagtaatcgctgtttttg	aaaagtaatcgctgtttttgctggtactttcaatggcaaaaactgtgattacttttgc
novelMiR_492	chr4	+	156548508-156548584	156548518-156548538	aggttggtacaaaagtaattgtggcttttgccattataagtaataataaaaatcacaattacttttgcaacaaccta	((((((...((((((((((((((..(((((..((((....))))..)))))..))))))))))))))...)))))).	aaaagtaattgtggcttttgc	aaaagtaattgtggcttttgccattataagtaataataaaaatcacaattacttttgc
novelMiR_493	chr4	+	156972178-156972260	156972227-156972250	agagcacgatgggtggtgaagggtgctgcagaagtaagtgggaaagaacttcctgcagctctccttctcccgccccctgtcgc	...(((((..((((((.((((((.(((((((((((............)))).))))))).).)))))..))))))..))).))	ttcctgcagctctccttctcccgc	ggtgaagggtgctgcagaagtaagtgggaaagaacttcctgcagctctccttctcccgc
novelMiR_494	chr4	+	174243507-174243583	174243517-174243537	gttggtgcgaaagtgattgcggtttttgccattaaaagtaatgtcaaaaaaccgcaatcactttcgcaccaacgtac	(((((((((((((((((((((((((((..(((((....)))))...)))))))))))))))))))))))))))....	aagtgattgcggtttttgcca	aagtgattgcggtttttgccattaaaagtaatgtcaaaaaaccgcaatcactttc
novelMiR_495	chr4	+	174715781-174715861	174715791-174715813	aggctggtgctaaagtaatcgtgggttttgccattaaaagtgctggcaaaacagcaattacttttgcactaacctaaatat	(((.((((((.((((((((.((..(((((((((.((....)).))))))))).)).)))))))).)))))).)))......	taaagtaatcgtgggttttgcca	taaagtaatcgtgggttttgccattaaaagtgctggcaaaacagcaattacttttgc
novelMiR_496	chr5	+	671983-672065	671993-672016	gatggacagacaggaggacgtcacacacagtgctctgaggacctcacttgccctgtggcggctgccctccaaacacactgtga	.....((((...(((((.((((.(.(((((.((..((((...))))...)).)))))).))).).))))).......))))..	caggaggacgtcacacacagtgct	caggaggacgtcacacacagtgctctgaggacctcacttgccctgtggcggctgccctccaaac
novelMiR_497	chr5	+	1309303-1309385	1309352-1309375	actcttctgaatacgccagtcaataccttgtgaattgagcttttctaactcacacggtattgactggagtactccaaagagtc	((((((..((.(((.((((((((((((.(((((.(((........))).))))).)))))))))))).))).))..)))))).	tcacacggtattgactggagtact	tacgccagtcaataccttgtgaattgagcttttctaactcacacggtattgactggagtact
novelMiR_498	chr5	+	61332285-61332359	61332330-61332349	ggacagcagcctcctcccgcgaaacggctttgctgccggccgggcggcggcggcggcggcgggggcagcagcggc	.....((.((((((..((((....((.(.((((((((.....)))))))).).)))))).)))))).))......	ggcggcggcggcggcggggg	tcctcccgcgaaacggctttgctgccggccgggcggcggcggcggcggcggggg
novelMiR_499	chr5	+	78282488-78282566	78282535-78282556	tatttttatgtggtgcacattaaaggtactttgtattaagctggtgcaaaagtaactgcagtttttgccattaaaagta	((((((((.((((((.(.(((..((.(((((((((((.....))))).)))))).))..))).).))))))))))))))	aaaagtaactgcagtttttgcc	tgcacattaaaggtactttgtattaagctggtgcaaaagtaactgcagtttttgcc
novelMiR_500	chr5	+	78985054-78985136	78985064-78985087	ggagccgtggaagccgacgtcgttccagcctaggtcgtctgccagcaagaagaccaggtggggcggccggctggccccggcgc	...((((.((.(((((..(((((((((.(((.((((.(((.......))).)))))))))))))))))))))..)).))))..	aagccgacgtcgttccagcctagg	aagccgacgtcgttccagcctaggtcgtctgccagcaagaagaccaggtggggcggccggctggc
novelMiR_501	chr5	+	81750090-81750172	81750139-81750162	agccgccgccgcggagttgggtccgctgcgagaggcagaaacgccagcctcctccagcggatcccgctcctcgccaacacact	.......(.((.(((((.((((((((((.(((((((..........)))).))))))))))))).))))).)).)........	tcctccagcggatcccgctcctcg	cggagttgggtccgctgcgagaggcagaaacgccagcctcctccagcggatcccgctcctcg
novelMiR_502	chr5	+	81972229-81972311	81972239-81972262	cccagctctcctccccctggccccgtcgccccgccctcgccgggctgggctgcggggtcaggggccgagcggagaggggtgag	(((..((((.((((((((((((((((.((((.((((.....)))).)))).)))))))))))))..))).))))..)))....	ctccccctggccccgtcgccccgc	ctccccctggccccgtcgccccgccctcgccgggctgggctgcggggtcaggggccgagcg
novelMiR_503	chr5	+	88666859-88666935	88666869-88666889	agtttttactttcggttatctagctttatgaagaccaatacactcatacagctagataaccaaagataacaactcgc	((((.(((((((.((((((((((((.(((((............))))).)))))))))))))))).))).))))...	ttcggttatctagctttatga	ttcggttatctagctttatgaagaccaatacactcatacagctagataaccaaag
novelMiR_504	chr5	+	96936069-96936147	96936116-96936137	tgggcatgctcagtcagctgggccgcctcagctctcggagtaggaagctcgggcgctccggctgtaaggagccgcggcg	...((..((((...(((((((..(((((.((((..(......)..)))).)))))..)))))))....))))....)).	ctcgggcgctccggctgtaagg	agtcagctgggccgcctcagctctcggagtaggaagctcgggcgctccggctgtaagg
novelMiR_505	chr5	+	106546655-106546737	106546665-106546688	tagacaattaatgcatctatttgacagacctggagcagttagtgtgtgctgctaaggtttctacctctagatgcaagaaaggg	...........((((((((......((((((..((((((........)))))).)))))).......))))))))........	atgcatctatttgacagacctgga	atgcatctatttgacagacctggagcagttagtgtgtgctgctaaggtttctacctctagatgcaaga
novelMiR_506	chr5	+	111813998-111814076	111814045-111814066	aattattttcttctttctcaaacatttgtatagtttagaactgtactatacaaatgtttgagaaagaagacagttttaa	........((((((((((((((((((((((((((.((....)).)))))))))))))))))))))))))).........	atacaaatgtttgagaaagaag	tctttctcaaacatttgtatagtttagaactgtactatacaaatgtttgagaaagaag
novelMiR_507	chr5	+	119329781-119329861	119329791-119329813	gcagcaggatttccccagccttgtctagacatggaccatgcaagtccatgtccagacaaggtttggggaaatcctgtgctg	(((.((((((((((((((((((((((.(((((((((.......))))))))).)))))))).)))))))))))))))))..	ttccccagccttgtctagacatg	ttccccagccttgtctagacatggaccatgcaagtccatgtccagacaaggtttggggaaat
novelMiR_508	chr5	+	132464379-132464459	132464389-132464411	gctgcttctaaattgaaactggaaaatgaaactggaaatcacagtttcattttccagtttcactcgctccccctactgttg	.............(((((((((((((((((((((.......)))))))))))))))))))))...................	aattgaaactggaaaatgaaact	aattgaaactggaaaatgaaactggaaatcacagtttcattttccagtttcactcgc
novelMiR_509	chr5	+	134526113-134526191	134526123-134526144	ttgctcgctcgctccctctctctcctgctggctgcctgttctaggaagccagcgcggagaggggggggatgcacagcac	.((((.(..((..((((((((((((((((((((.((((...)))).)))))))).))))))))))))..))..))))).	gctccctctctctcctgctggc	gctccctctctctcctgctggctgcctgttctaggaagccagcgcggagaggggggggatgc
novelMiR_510	chr5	+	139664754-139664834	139664802-139664824	ggggaagaagtgtgggctctagagttgggccagccttcttttcagcctcacctccactgtccacacttgcttgaccttgac	((..(((((((((((((....(((.(((((..............))).)).)))....)))))))))).)))..)).....	cacctccactgtccacacttgct	gaagtgtgggctctagagttgggccagccttcttttcagcctcacctccactgtccacacttgct
novelMiR_511	chr5	+	139710716-139710792	139710726-139710746	caggtgcgccattcgcggttgggacctggcagagtcatatggctggggcctgagccgcgagcagggcggagcggggg	..(.(.((((.((((((((((((.((..((...........))..)).))).)))))))))...)))).).).....	attcgcggttgggacctggca	attcgcggttgggacctggcagagtcatatggctggggcctgagccgcgagcag
novelMiR_512	chr5	+	140711337-140711419	140711347-140711370	ggttgttcgagacccgcgggcgctctccagtccttttacctctctgggcggttcgagacccgcgggagctctccagtcctttt	(((((...(((.((((((((..(((.((.((((............))))))...))).))))))))..)))..))).))....	gacccgcgggcgctctccagtcct	gacccgcgggcgctctccagtccttttacctctctgggcggttcgagacccgcgggagctc
novelMiR_513	chr5	+	141849985-141850067	141849995-141850018	ccccttatcctatccagttccgcaattcacactcgttgccaaagagtggggagcgggaatggatacacccgggaacgactgca	.(((......((((((.((((((..(((.(((((.........))))).))))))))).)))))).....)))..........	tatccagttccgcaattcacactc	tatccagttccgcaattcacactcgttgccaaagagtggggagcgggaatggataca
novelMiR_514	chr5	+	143752019-143752095	143752065-143752085	aagaagggagacaggccctggggtcacttgtttccagcccttgatgaccccaagacctgttccccacactgtacata	.....(((..(((((.(.(((((((((..((.....))....).)))))))).).)))))..)))............	accccaagacctgttccccac	gggagacaggccctggggtcacttgtttccagcccttgatgaccccaagacctgttccccac
novelMiR_515	chr5	+	151150973-151151053	151150983-151151005	gctgcagcccaggcccatctggaggagctcccctttccaaggagagatggcttcaaggaggggcctcttactgtttgggaa	...((((...((((((.(((...((((((...(((((....)))))..))))))..))).))))))....)))).......	aggcccatctggaggagctcccc	aggcccatctggaggagctcccctttccaaggagagatggcttcaaggaggggcctct
novelMiR_516	chr5	+	157309981-157310061	157310029-157310051	cgcgagggtgctctgagcccttttgtatccgccctctgctgccagcttcaaaagggctcagagcacagccacgccccttgt	.(((.((((((((((((((((((((.....((........))......))))))))))))))))))..)).))).......	caaaagggctcagagcacagcca	ggtgctctgagcccttttgtatccgccctctgctgccagcttcaaaagggctcagagcacagcca
novelMiR_517	chr5	+	173691197-173691271	173691242-173691261	atgtaagtgtcagcttatttggcctccgatatgtggcatgccacatatcggagaccaaataagtatgtgcataag	......((((((((((((((((.(((((((((((((....))))))))))))).)))))))))).)).))))...	tatcggagaccaaataagta	cttatttggcctccgatatgtggcatgccacatatcggagaccaaataagta
novelMiR_518	chr5	+	177133754-177133834	177133802-177133824	gtgggggtgtgaggaggaggaggcggcggcggaataggccggggcaggtcgcgctcgctgccttctcccctgaagagagac	.........(.(((.((((((((((((((((((....((....))...)).))).)))))))))))))))).)........	tcgcgctcgctgccttctcccct	gaggaggaggcggcggcggaataggccggggcaggtcgcgctcgctgccttctcccct
novelMiR_519	chr5	+	177133792-177133872	177133802-177133824	ccggggcaggtcgcgctcgctgccttctcccctgaagagagacgcggggggaggggggtgcggcgagcggccccgctctct	.((((((.(.((((.(.((((.((((((((((((........)).)))))))))).)))).))))).).))))))......	tcgcgctcgctgccttctcccct	tcgcgctcgctgccttctcccctgaagagagacgcggggggaggggggtgcggcgagc
novelMiR_520	chr5	+	177434956-177435038	177435005-177435028	ggggtgggtcagggtggggtgagatgcagaggcctggcctgttaacgggtccacctgtttctccacccacactcaggccacat	...(((((((.(((((((((((((.((((..(...((((((....)))))))..)))).))).))))).))))).)))).)))	tccacctgtttctccacccacact	tggggtgagatgcagaggcctggcctgttaacgggtccacctgtttctccacccacact
novelMiR_521	chr5	+	178249447-178249521	178249492-178249511	ggatcatgtgagcctggagctgcccctctgggggcactcatggggccagctctgtgctcacatctcagaagctag	.((..((((((((.((((((((((((..((((....)))).)))).)))))))).)))))))).)).........	ccagctctgtgctcacatct	atgtgagcctggagctgcccctctgggggcactcatggggccagctctgtgctcacatct
novelMiR_522	chr5	+	179494600-179494674	179494610-179494629	ctcaaaaaaaaaaagtaatcgcagtttttgctattgaaagtaatggcaaaagctgcgattacttttgcaccaacc	..........((((((((((((((((((((((((((....)))))))))))))))))))))))))).........	aaaagtaatcgcagtttttg	aaaagtaatcgcagtttttgctattgaaagtaatggcaaaagctgcgattacttttgc
novelMiR_523	chr5	+	181206858-181206938	181206868-181206890	gagagtaggtggggatgtagctcagtggtagagcgcatgctttgcatgtatgaggccccgggttcgatccccggcatctcc	((((...(.(((((((..(((((.(.(((...(..(((((...)))))..)...)))).)))))..))))))).).)))).	ggggatgtagctcagtggtagag	ggggatgtagctcagtggtagagcgcatgctttgcatgtatgaggccccgggttcgatccccgg
novelMiR_524	chr6	+	1611745-1611819	1611790-1611809	cctccggtcaccagcagcagctcgtcgtccctgagtcacggcggcggcggcggcggcggcgggggaggccaggag	.((((((((.((.((.((.((.(((((((.(((........))).))))))))).)).))...)).)))).))))	ggcggcggcggcggcggggg	ccagcagcagctcgtcgtccctgagtcacggcggcggcggcggcggcggcggggg
novelMiR_525	chr6	+	1611780-1611854	1611790-1611809	tcacggcggcggcggcggcggcggcgggggaggccaggaggccggccaccaccctgcggcccaccaaggccgcct	....((((((((.(((.((((.((.((((..((((....))))..)).)).)))))).)))..))...)))))).	ggcggcggcggcggcggggg	ggcggcggcggcggcgggggaggccaggaggccggccaccaccctgcggcccaccaa
novelMiR_526	chr6	+	2854031-2854107	2854041-2854061	tgatagagaaaccaggcaagaactactgtctcgtcgcaacttgaggagacaatatttcttgcctggtttccctatca	.(((((.(((((((((((((((.((.((((((.(((.....))).)))))).)).))))))))))))))).))))).	accaggcaagaactactgtct	accaggcaagaactactgtctcgtcgcaacttgaggagacaatatttcttgcctggttt
novelMiR_527	chr6	+	5773627-5773705	5773674-5773695	gggaacagaggactgaagaagtcacaggagttggccatgacttaagctatgacttcttcaggcctctgttcccttgtct	(((((((((((.((((((((((((.(((((((......)))))...)).)))))))))))).)))))))))))......	tatgacttcttcaggcctctgt	agaggactgaagaagtcacaggagttggccatgacttaagctatgacttcttcaggcctctgt
novelMiR_528	chr6	+	10426346-10426428	10426356-10426379	ggcggttcacgctgcgctcgggcctctgccgggagggcgccctggcgccaaacccgggcgggcaggggggtggagagccgatt	..((((((...(..(.(((..((((...(((((..(((((....)))))...)))))..))))..))).)..).))))))...	gctgcgctcgggcctctgccggga	gctgcgctcgggcctctgccgggagggcgccctggcgccaaacccgggcgggcaggggggtggaga
novelMiR_529	chr6	+	13815402-13815482	13815412-13815434	cataggttggtgcaaaagtagttgcggcttttgccattgcaagtaatggcaaaaaccgcaattacttttgcaccaacctaa	..(((((((((((((((((((((((((.(((((((((((....))))))))))).))))))))))))))))))))))))).	tgcaaaagtagttgcggcttttg	tgcaaaagtagttgcggcttttgccattgcaagtaatggcaaaaaccgcaattacttttgcacc
novelMiR_530	chr6	+	18836150-18836220	18836193-18836210	gaataaaacagcagggaggagggttccatggtgtaatggttagcactctggactctgaatccagcgatccg	..........((..(((..(((((.(((.(((((........))))).))))))))...))).))......	cactctggactctgaatc	aggagggttccatggtgtaatggttagcactctggactctgaatc
novelMiR_531	chr6	+	20567182-20567260	20567192-20567213	tgttggtgcaaaagtaatcgtggtctttgccattgaaagtaatggcaaagaccacgattacttttgcaccagcctgtat	.((((((((((((((((((((((((((((((((((....))))))))))))))))))))))))))))))))))......	aaagtaatcgtggtctttgcca	aaagtaatcgtggtctttgccattgaaagtaatggcaaagaccacgattacttttg
novelMiR_532	chr6	+	21685789-21685867	21685799-21685820	gcttacccaccactcacttcctgttctgtggcctgttaggaatcgggccacacagcagagggtgagcagcaagcaggca	((((........((((((..(((((.(((((((((........))))))))).)))))..))))))........)))).	cactcacttcctgttctgtggc	cactcacttcctgttctgtggcctgttaggaatcgggccacacagcagagggtgagcagc
novelMiR_533	chr6	+	24495006-24495088	24495016-24495039	tgcatttggctgcggagctgtggggcccggcgcctcgggtcgacgtttccaggctgccgcctccgcccccgcgccggcggcct	.......((((((((.((.(.(((((.((((((((.(((........))))))).)))).....)))))))).)).)))))).	tgcggagctgtggggcccggcgcc	tgcggagctgtggggcccggcgcctcgggtcgacgtttccaggctgccgcctccgcccccgcgccggcggc
novelMiR_534	chr6	+	24818801-24818879	24818811-24818832	ttcaataaattgatcccttatgttctcctagatctactatgactctaggagaacataagggatcaatttattgagtaac	((((((((((((((((((((((((((((((((((......)).))))))))))))))))))))))))))))))))....	tgatcccttatgttctcctaga	tgatcccttatgttctcctagatctactatgactctaggagaacataagggatcaat
novelMiR_535	chr6	+	25150285-25150359	25150295-25150314	aggttggtgcaaaagtaatcgcagtttttgccattacttttcaagataaaaaccatgattacttttgcaccaacc	.((((((((((((((((((((..(((((((.(............).)))))))..))))))))))))))))))))	aaaagtaatcgcagtttttg	aaaagtaatcgcagtttttgccattacttttcaagataaaaaccatgattacttttgc
novelMiR_536	chr6	+	27824377-27824453	27824423-27824443	atggatgtggtctacgcgctcaagcgccagggccgcaccctctacggtttcggtggttgagcgtccctttctatcaa	(((((...((.....((((((((.((((..(((((.........)))))..)))).)))))))).))..)))))...	gtttcggtggttgagcgtccc	cgcgctcaagcgccagggccgcaccctctacggtttcggtggttgagcgtccc
novelMiR_537	chr6	+	36053174-36053250	36053184-36053204	ctatattatgagaatatgggagtctgtggctattaaaagacaaaatagccacagactcccatattctcataatatag	((((((((((((((((((((((((((((((((((.........))))))))))))))))))))))))))))))))))	agaatatgggagtctgtggct	agaatatgggagtctgtggctattaaaagacaaaatagccacagactcccatattctca
novelMiR_538	chr6	+	38662691-38662769	38662738-38662759	taggttggggcaaaggtaattgcggttttttccattgaaagtaatggcaaaaaccttaattacctttgcaccaagctaa	(((.((((.(((((((((((((.(((((((.((((((....)))))).))))))).))))))))))))).)))).))).	caaaaaccttaattacctttgc	aaaggtaattgcggttttttccattgaaagtaatggcaaaaaccttaattacctttgc
novelMiR_539	chr6	+	39074312-39074392	39074360-39074382	ctggaaatgttctagccaaaaaagtttgccaagaaccattgtgtctttttttttgctggaacatttctggttgtgcttctg	(..(((((((((((((.(((((((...(((((......))).))..))))))).)))))))))))))..)...........	ttttttgctggaacatttctggt	tggaaatgttctagccaaaaaagtttgccaagaaccattgtgtctttttttttgctggaacatttctggt
novelMiR_540	chr6	+	44183032-44183110	44183042-44183063	caggagtgggccttggggcagggaagaggatggcagtgtccagaggcccagacttttcccctccccacttctctctccc	..((((.(((...(((((..((((((((..(((....(((....))))))..))))))))..)))))...))).)))).	ccttggggcagggaagaggatg	ccttggggcagggaagaggatggcagtgtccagaggcccagacttttcccctccccacttct
novelMiR_541	chr6	+	44815818-44815896	44815865-44815886	gttgatgcaaaagtaatcatggtttttcccattactatttcaaaggcaaaaaccgtgattacttttgcaccaacatatc	((((.((((((((((((((((((((((.((..............)).)))))))))))))))))))))).)))).....	aaaaaccgtgattacttttgca	caaaagtaatcatggtttttcccattactatttcaaaggcaaaaaccgtgattacttttgca
novelMiR_542	chr6	+	79785375-79785453	79785385-79785406	aggttggtgcaaaagtaactgcagtttttgccattacttttaatggggaaaaccacaattacttttgtgccaatttaat	(((((((..(((((((((.((..((((((.((((((....)))))).))))))..)).)))))))))..)))))))...	aaaagtaactgcagtttttgcc	aaaagtaactgcagtttttgccattacttttaatggggaaaaccacaattacttttgt
novelMiR_543	chr6	+	82247881-82247959	82247891-82247912	tccctggcgccccaaaggaacttgacctcgccggccttggggccgctgactcaggccaggggcggggaaaagaaaaagg	((((...((((((...((..(((((..(((.(((((....))))).))).))))))).))))))))))...........	cccaaaggaacttgacctcgcc	cccaaaggaacttgacctcgccggccttggggccgctgactcaggccaggggc
novelMiR_544	chr6	+	89081619-89081697	89081629-89081650	aggggaggcatgcgctggcgcttctgattggctcccaggagtcggccaatgagaagcgccgctgcgccccagcaacagc	.((((..(((.((...(((((((((.(((((((..(....)..))))))).)))))))))))))).)))).........	tgcgctggcgcttctgattggc	tgcgctggcgcttctgattggctcccaggagtcggccaatgagaagcgccgctgc
novelMiR_545	chr6	+	89721108-89721186	89721155-89721176	agcctaggcaacaaagtcagaccctgcctcaaaaaaaataagaacagcttttcgaggtaggagtcgactcctgtgaggt	.((((..(((....((((.(((((((((((.((((.............)))).)))))))).)))))))..))).))))	cttttcgaggtaggagtcgact	tcagaccctgcctcaaaaaaaataagaacagcttttcgaggtaggagtcgact
novelMiR_546	chr6	+	91681790-91681868	91681837-91681858	tagggcagtaactgggctgagcctctggatctcatagagagcacttcgatgggactatgaggcttgacatagttttgcc	...(((((.(((((.(..((((((((((.((((((.(((.....))).))))))))).)))))))..).))))))))))	gatgggactatgaggcttgaca	ctgagcctctggatctcatagagagcacttcgatgggactatgaggcttgaca
novelMiR_547	chr6	+	119823098-119823178	119823108-119823130	gtgtaggcattgagcaagtgaagtatgtggtagcagtgaagtatctaccacatacttcacttgctcagtgcctacaccaac	(((((((((((((((((((((((((((((((((.(........))))))))))))))))))))))))))))))))))....	tgagcaagtgaagtatgtggtag	tgagcaagtgaagtatgtggtagcagtgaagtatctaccacatacttcacttgctcagt
novelMiR_548	chr6	+	134257076-134257154	134257123-134257144	ctaagcaggatcggacctggctggtacttggatgggagactgtttgggaataccaggtgctgtaggcttcgctgggcgt	((.((((((..(((((((((...((.((..(((((....)))))..)).)).)))))).)))....))).))).))...	gaataccaggtgctgtaggctt	gatcggacctggctggtacttggatgggagactgtttgggaataccaggtgctgtaggctt
novelMiR_549	chr6	+	136868679-136868751	136868689-136868707	ggttggtgcaagagtagttgcagtttttgccattactttcaatggcaaaaactgcaactacttttgcgccaac	.(((((((((((((((((((((((((((((((((......)))))))))))))))))))))))))))))))))	agagtagttgcagtttttg	agagtagttgcagtttttgccattactttcaatggcaaaaactgcaactacttttg
novelMiR_550	chr6	+	142926556-142926638	142926566-142926589	gcctcctgaggtcagcgctcctgggcaccatcaggccccacttcgggagcccccggtgctccgggcccacctgactgggcgtc	((((.....((((((....((((((((((....((((((.....))).)))...))))).))))).....))))))))))...	gtcagcgctcctgggcaccatcag	gtcagcgctcctgggcaccatcaggccccacttcgggagcccccggtgctccgggcccacctgactg
novelMiR_551	chr6	+	147204161-147204241	147204209-147204231	agtccgcccgcggccaggtgaggctgggctgagcgggctcgggcgccgccgccactgctgctgctgctgctgccgggccgc	.....(((((((((..((((.(((..(((.(.((((((....)).))))))))...)))..))))...)))).)))))...	ccgccactgctgctgctgctgct	ccaggtgaggctgggctgagcgggctcgggcgccgccgccactgctgctgctgctgct
novelMiR_552	chr6	+	149794637-149794715	149794684-149794705	ataaaggcccgggcagctctagtagccacagccatcccctagagggatctggctgaggaggaagtggaggtgttgcttg	....((((...((((.(((((.(..((.((((((((((.....))))..)))))).))....).))))).)))))))).	tctggctgaggaggaagtggag	ctagtagccacagccatcccctagagggatctggctgaggaggaagtggag
novelMiR_553	chr6	+	150840129-150840207	150840139-150840160	tctcttcaaacctctgaccctctgccaggctctgtgcagagatgcagcgtggtagtaagtcagcccaacaaagagaact	((((((.......(((((...((((((.(((....(((....)))))).))))))...))))).......))))))...	cctctgaccctctgccaggctc	cctctgaccctctgccaggctctgtgcagagatgcagcgtggtagtaagtcagcccaa
novelMiR_554	chr6	+	153052464-153052540	153052510-153052530	ttaggttggtgcaaaagtaattgtggttttttgccattaaaagtagcaaaaatcgcaattacttttgcaccaaccta	.((((((((((((((((((((((((((((((.((.((.....)).))))))))))))))))))))))))))))))))	caaaaatcgcaattacttttg	aaagtaattgtggttttttgccattaaaagtagcaaaaatcgcaattacttttg
novelMiR_555	chr6	+	156779257-156779331	156779267-156779286	ccagcgcgccgccgccgccgccgtcgcagccccagtcccaggcggcggcggcgggggcggcggcgggcggccagc	((.((.((((((((((.((((((((((.(((.........))).)))))))))).)))))))))).)))).....	gccgccgccgccgtcgcagc	gccgccgccgccgtcgcagccccagtcccaggcggcggcggcgggggcggcgg
novelMiR_556	chr6	+	163139693-163139771	163139740-163139761	gctaaagtaattgcaattgccaaagtaattgccgttaaaagtaattacaaaaactgcagttacttctgcccccacctaa	((..(((((((((((.((......((((((((........))))))))...)).)))))))))))..))..........	caaaaactgcagttacttctgc	taaagtaattgcaattgccaaagtaattgccgttaaaagtaattacaaaaactgcagttacttctgc
novelMiR_557	chr7	+	5299130-5299208	5299177-5299198	agtgcggggagtcctctgctgccctggctctggcacccaggcagggggtgggggaggcaggcaggggtccccgtgggcg	.(((((((((.(((((((((.((((.(((((.((......))..))))).)))).)))))..)))).)))))))..)).	gtgggggaggcaggcaggggtc	gtcctctgctgccctggctctggcacccaggcagggggtgggggaggcaggcaggggtc
novelMiR_558	chr7	+	5299167-5299245	5299177-5299198	caggcagggggtgggggaggcaggcaggggtccccgtgggcgctgcctctgacccccgcccgccaccctccagccctgt	...((((((.(.(((((.(((.(((.((((((.....((((...))))..)))))).))).))).))))))..))))))	gtgggggaggcaggcaggggtc	gtgggggaggcaggcaggggtccccgtgggcgctgcctctgacccccgcccgccaccctccag
novelMiR_559	chr7	+	5531223-5531305	5531272-5531295	ggtagagtgtggtgttgggggagtcaggtggcttgcggccacttagaagtcgcaggaccacactccccaggacagggcagggg	.......(((..((((.(((((((...((((((((((((.........)))))))).)))))))))))..))))..)))....	tcgcaggaccacactccccaggac	tgggggagtcaggtggcttgcggccacttagaagtcgcaggaccacactccccaggac
novelMiR_560	chr7	+	5531262-5531344	5531272-5531295	cacttagaagtcgcaggaccacactccccaggacagggcaggggccagcggtccagtggctggaggtggcccgtgatgaaggc	..(((....(((((.((.((((.(((((((((((..(((....)))....))))..)))..)))))))))).))))).)))..	tcgcaggaccacactccccaggac	tcgcaggaccacactccccaggacagggcaggggccagcggtccagtggctggaggtggcccgtgatg
novelMiR_561	chr7	+	6615457-6615531	6615502-6615521	ggttaagcccaccgagctgcggctgcctagagcggcggcggcgacggcggcggcggcggcgggggccggggcgcg	.(((..((((.(((.(((((.((((((..(.((....))..)...)))))).)))))..)))))))...)))...	ggcggcggcggcggcggggg	caccgagctgcggctgcctagagcggcggcggcgacggcggcggcggcggcggggg
novelMiR_562	chr7	+	25264808-25264884	25264818-25264838	actgtcacttgccattgatgatcgttcttctcttcctttgggagaggaagagggggagaaagcagttggagtggttc	....(((((..((((((....((.((((((((((((((.....))))))))))))))))...))).))))))))...	gccattgatgatcgttcttct	gccattgatgatcgttcttctcttcctttgggagaggaagagggggagaaagcagttggagt
novelMiR_563	chr7	+	31954696-31954772	31954706-31954726	gttggtgcaaaagtgattgcggtttttgccattactcttcatgcagaatagcagtagaggctgtctcatatgatgcc	......(((...((((..(((((((((((..(((.(((......))).)))..))))))))))).))))....))).	aagtgattgcggtttttgcca	aagtgattgcggtttttgccattactcttcatgcagaatagcagtagaggctgtctcatatga
novelMiR_564	chr7	+	34312963-34313039	34312973-34312993	aggttggtgcaaaagtaattgtggcttttgccattactttcaaaggcagaaaacacaattactattgcaccaactta	((((((((((((.((((((((((..(((((((............)))))))..)))))))))).)))))))))))).	aaaagtaattgtggcttttgc	aaaagtaattgtggcttttgccattactttcaaaggcagaaaacacaattactattgc
novelMiR_565	chr7	+	35801822-35801898	35801868-35801888	ctgaggctgtggtggaggcggcggcggcggctgcagccgcagctccagtcaccgcgtcgcctccccgctcctcctcc	..((((..((((.((((((((((.(((.(((((.(((....))).))))).))))))))))))))))).))))....	agtcaccgcgtcgcctccccg	gtggaggcggcggcggcggctgcagccgcagctccagtcaccgcgtcgcctccccg
novelMiR_566	chr7	+	36058579-36058657	36058626-36058647	ttaggttggtgcaaaagtaatcgcagttttgccattaaaagtcatggcagaaactgtgattgcttttgcatcaacctaa	.((((((((((((((((((((((((((((((((((........))))))).))))))))))))))))))))))))))).	cagaaactgtgattgcttttgc	aaaagtaatcgcagttttgccattaaaagtcatggcagaaactgtgattgcttttgc
novelMiR_567	chr7	+	37784890-37784972	37784939-37784962	cctcaggctacctctctgggttctgtttcttccctgtaaaatactttagcaacagaacccagagagtcagcctgagtggaaag	.((((((((..((((((((((((((((.((.....(((...)))...)).))))))))))))))))..)))))))).......	caacagaacccagagagtcagcct	gctacctctctgggttctgtttcttccctgtaaaatactttagcaacagaacccagagagtcagcct
novelMiR_568	chr7	+	38300465-38300547	38300475-38300498	tcaaatcaggctagcaatctcgatggtgttctctgcacgaatgtgagggggccatgggggttgcttaatttctgtggaaatga	((....((((..(((((((((.(((((.(((((.(((....)))))))).))))).))))))))).....))))..)).....	ctagcaatctcgatggtgttctct	ctagcaatctcgatggtgttctctgcacgaatgtgagggggccatgggggttgcttaat
novelMiR_569	chr7	+	63558793-63558871	63558840-63558861	ggtccctctgcagccctggggctggcacccaggcagggggtgagggggtgggggaggcaggcaggggtccccgtgggcg	(..((((((((..((((.(..((..(((((.......)))))..))..).))))..))))..))))..)..........	gtgggggaggcaggcaggggtc	tccctctgcagccctggggctggcacccaggcagggggtgagggggtgggggaggcaggcaggggtc
novelMiR_570	chr7	+	65771405-65771483	65771415-65771436	cgtctctacgaaagatacaaagattagccaggcgcggtgcacgcttggcctaatttttgtatcttccgtagagatgggg	((((((((((.(((((((((((((((((((((((.......))))))).)))))))))))))))).))))))))))...	aaagatacaaagattagccagg	aaagatacaaagattagccaggcgcggtgcacgcttggcctaatttttgtatcttccg
novelMiR_571	chr7	+	65873220-65873300	65873268-65873290	ccaccgagccaatggggcgcggcggcggcggcggcggtggtggcggcggcggcggaggcggcggtggcggcggtggcggct	((((((.((((....(.(((..(.((.((.((.((.......)).)).)).)).)..))).)..))))..)))))).....	gcggcggaggcggcggtggcggc	agccaatggggcgcggcggcggcggcggcggtggtggcggcggcggcggaggcggcggtggcggc
novelMiR_572	chr7	+	66932144-66932222	66932154-66932175	aggttggtacaaaagtaatcgtggtttttgccattatgtattggtgaaaaccgcgattccttttgcaccaacacaatta	..((((((.((((((.((((((((((((..(((........)))..)))))))))))).)))))).)))))).......	aaaagtaatcgtggtttttgcc	aaaagtaatcgtggtttttgccattatgtattggtgaaaaccgcgattccttttgc
novelMiR_573	chr7	+	74404451-74404533	74404500-74404523	caggttcaaggtgttggcgggggcggagggcaggggaacgggatccttctcccgctgcccaccaacaccaacacacacacacc	.........((((((((...((((((.(((..(((((......)))))..))).)))))).))))))))..............	tcccgctgcccaccaacaccaaca	aaggtgttggcgggggcggagggcaggggaacgggatccttctcccgctgcccaccaacaccaaca
novelMiR_574	chr7	+	74657298-74657380	74657308-74657331	caagtggcggacttggacggcggctggcgctcggtggggacgacgccggagccaccacccgtccagatttccgtttctgcacc	..((..(((((.((((((((.((.((((..((((((.......)))))).))))))..))))))))...)))))..)).....	acttggacggcggctggcgctcgg	acttggacggcggctggcgctcggtggggacgacgccggagccaccacccgtccagatttcc
novelMiR_575	chr7	+	75237211-75237289	75237221-75237242	cgaggcgcggcggcgaggacagcggcccggggtgcgccccctttgtctgtccccggccggcgccgcgtccccgcgcgct	...((((((.(((...((((.(((((((((((.(((..(.....)..))))))))).....))))))))))))))))))	cggcgaggacagcggcccgggg	cggcgaggacagcggcccggggtgcgccccctttgtctgtccccggccggcgccgcgtccccgcg
novelMiR_576	chr7	+	99019705-99019781	99019715-99019735	ctcacagacatcagagcgcaggactgtgtctgctggctaagcttacagacacacactgcattctagtgactgtgcca	..(((((.(((.((((.((((...((((((((..(((...)))..))))))))..)))).)))).))).)))))...	tcagagcgcaggactgtgtct	tcagagcgcaggactgtgtctgctggctaagcttacagacacacactgcattctagtg
novelMiR_577	chr7	+	102041871-102041941	102041914-102041931	gttggccaggctggtgtcaaactcctagctcaggtgatccgcctagtggttaggatttggcgctatctctc	.......(((.((((((((((.((((((((((((((...))))).).)))))))))))))))))))))...	tagtggttaggatttggc	caaactcctagctcaggtgatccgcctagtggttaggatttggc
novelMiR_578	chr7	+	102256155-102256233	102256202-102256223	aggatagggagtatccgtgattcagaagctgagacccttccccagtgtctgaggccacagccatcccttccagcactta	.(((.(((((....(.(((.((((((.((((.(........))))).))))))..))).)...))))))))........	tctgaggccacagccatccctt	gggagtatccgtgattcagaagctgagacccttccccagtgtctgaggccacagccatccctt
novelMiR_579	chr7	+	112515211-112515287	112515257-112515277	tattaggttggtgcaaaattgcagtttttgccattactttcaatggcaaaaatcgcaattacttttgcatcaaccta	...(((((((((((((((((((.((((((((((((......)))))))))))).)))))....))))))))))))))	caaaaatcgcaattacttttg	aaattgcagtttttgccattactttcaatggcaaaaatcgcaattacttttg
novelMiR_580	chr7	+	129774879-129774961	129774928-129774951	aagtgggtaaggtgctccggaggccctcgtggatctgtctctgctctgtttatggcccttcggtaattcactgactgagactg	.(((.(((..(((...(((((((.((..(..((.(.......).))..)....)).)))))))..))).))).))).......	ttatggcccttcggtaattcactg	gtaaggtgctccggaggccctcgtggatctgtctctgctctgtttatggcccttcggtaattcactg
novelMiR_581	chr7	+	129774918-129775000	129774928-129774951	tctgctctgtttatggcccttcggtaattcactgactgagactgttcacagtgaattctaccagtgccatacacagaacagga	((((.(((((.((((((.((..((((((((((((..((((....))))))))))))..)))))).)))))).))))).)))).	ttatggcccttcggtaattcactg	ttatggcccttcggtaattcactgactgagactgttcacagtgaattctaccagtgccatacac
novelMiR_582	chr7	+	135996140-135996216	135996150-135996170	ggcagtagcatcttttcctcacctcgtattgccagtaactggagcaatatgaggtagggagaagatgtctccatgac	((.((..(((((((((((..(((((((((((((((...)))..))))))))))))..))))))))))))))).....	tcttttcctcacctcgtattg	tcttttcctcacctcgtattgccagtaactggagcaatatgaggtagggagaagatg
novelMiR_583	chr7	+	143382527-143382603	143382573-143382593	gcacctctgccttgggggtggggggatagaggcatggaataggtgctctgacctctgaccctctagcccagggagaa	.....(((.(((..(((.(((((((.((((((((.((........)).)).)))))).))))))).)))))).))).	tctgacctctgaccctctagc	tggggggatagaggcatggaataggtgctctgacctctgaccctctagc
novelMiR_584	chr7	+	148941458-148941528	148941501-148941518	ataaataacaagagactcacaggataacacagttggtccgagtgttgtgggttattgttaagttgatttaa	.....((((((..(((((((((((((((...))).))))......)))))))).))))))...........	gttgtgggttattgttaa	aacaagagactcacaggataacacagttggtccgagtgttgtgggttattgttaa
novelMiR_585	chr7	+	155775922-155776002	155775932-155775954	attctttgggaatttggtggccactgcttcagtcacctctgtttttctgaaggctgttccagcagggctgccctgttcatc	.........((((..((..(((.(((((.(((((...((.........)).)))))....))))))))..))..))))...	aatttggtggccactgcttcagt	aatttggtggccactgcttcagtcacctctgtttttctgaaggctgttccagcagggctgccctgttca
novelMiR_586	chr7	+	157410900-157410978	157410910-157410931	aaaaattagccccttccagtccttctcggatgaagcacagttgccggttacgcttccgaggaggacggaaggtgcaccc	........((.((((((.((((((((((((...(((...............))))))))))))))))))))).))....	cccttccagtccttctcggatg	cccttccagtccttctcggatgaagcacagttgccggttacgcttccgaggaggacggaaggtgc
novelMiR_587	chr8	+	15912116-15912192	15912126-15912146	aggctagtgaaaaagtaattgtggcttttgccattacttttaatggtaaaaacagcaattagatttgcaccaaccta	(((...(((.(((..(((((((.(.(((((((((((....))))))))))).).)))))))..))).)))...))).	aaaagtaattgtggcttttgc	aaaagtaattgtggcttttgccattacttttaatggtaaaaacagcaattagatttgc
novelMiR_588	chr8	+	33255221-33255297	33255267-33255287	aggttggtacaaaagtaattgcagtttttgtcattacttttaaaagcaaaaatcgcaattacttttgcaccaaccta	((((((((.(((((((((((((.((((((((..(((....)))..)))))))).))))))))))))).)))))))).	caaaaatcgcaattacttttg	aaagtaattgcagtttttgtcattacttttaaaagcaaaaatcgcaattacttttg
novelMiR_589	chr8	+	51945257-51945337	51945267-51945289	agagagggaatgagaaggggttttaaaaggacatgcttttaaatagacatgcttttgaaaccctcctcattccctttcttc	((((((((((((((..(((((((((((((..((((((.......)).))))))))))))))))).))))))))))))))..	tgagaaggggttttaaaaggaca	tgagaaggggttttaaaaggacatgcttttaaatagacatgcttttgaaaccctcctcatt
novelMiR_590	chr8	+	64581346-64581420	64581391-64581410	aatgcccacctccacggcggcgccagcgtccccccggggggcctgggcggcggcggcggcgggggtagcagcagc	..(((((.((.((.((.((.((((((.((((((...)))))))).)))).)).))..)).)))))))........	ggcggcggcggcggcggggg	cacctccacggcggcgccagcgtccccccggggggcctgggcggcggcggcggcggggg
novelMiR_591	chr8	+	68053354-68053434	68053402-68053424	gatttattaggttggtgcaaaagttattgcagttttgacattgaaagcaattacttctccaccaacctaatactatgtgac	....(((((((((((((...((((.(((((..((........))..))))).))))...))))))))))))).........	aattacttctccaccaacctaat	taggttggtgcaaaagttattgcagttttgacattgaaagcaattacttctccaccaacctaat
novelMiR_592	chr8	+	74672731-74672807	74672777-74672797	atctgctgaattctgttgatattatttctgctgttttattattttaatatctgctgaattctgctgatattatctgc	(((.((.((((((.((.(((((((....................))))))).)).)))))).)).))).........	atatctgctgaattctgctga	tgctgaattctgttgatattatttctgctgttttattattttaatatctgctgaattctgctga
novelMiR_593	chr8	+	75786371-75786449	75786381-75786402	taggttggtgcaaaagtagttgtggtttttgccattacttttatggcaagaactgcaattacttttgcaccaaaccagt	..((((((((((((((((((((..(((((((((((.......)))))))))))..)))))))))))))))).))))...	caaaagtagttgtggtttttgc	caaaagtagttgtggtttttgccattacttttatggcaagaactgcaattacttttgca
novelMiR_594	chr8	+	97358403-97358479	97358413-97358433	actgccatttgccattgatgatcgttcttctcttcctctgggagagtaaaagggtacaggatgcagtctgagtaatt	..(((((.((((.(((..(((((.((...(((((((...)))))))...)).))).)).)))))))..)).)))...	gccattgatgatcgttcttct	gccattgatgatcgttcttctcttcctctgggagagtaaaagggtacaggatgcag
novelMiR_595	chr8	+	120498999-120499077	120499046-120499067	aaaatcaaaaaggtttgagcaaaggatgaacacaatctacagtcagattatgtcactcctttgcccagaccttcttgat	...(((((.((((((((.(((((((((((.((.(((((......))))).))))).)))))))).)))))))).)))))	ttatgtcactcctttgcccaga	tgagcaaaggatgaacacaatctacagtcagattatgtcactcctttgcccaga
novelMiR_596	chr8	+	136635064-136635142	136635074-136635095	aggttggtgcaaaagtaactgcagtttttgccattccttttaagaacaacaactgcaatttcttttgcactaaccaaaa	.((((((((((((((.((.(((((((.(((...(((.......)))))).))))))).)).))))))))))))))....	aaaagtaactgcagtttttgcc	aaaagtaactgcagtttttgccattccttttaagaacaacaactgcaatttcttttgc
novelMiR_597	chr8	+	141429692-141429774	141429702-141429725	ggggacagggtgagcgcacagtccgggtccccgctgtaaggaccaggtggcggggacagggtgagcgcacagtccgggtcccc	((((((.(((((.((((.((.(((..((((((((..(.........)..)))))))).))))).)))).)).)))..))))))	tgagcgcacagtccgggtccccgc	tgagcgcacagtccgggtccccgctgtaaggaccaggtggcggggacagggtgagcgcacagt
novelMiR_598	chr8	+	141430049-141430131	141430059-141430082	ggggacagggtgagcgcacagtccgggtccccgctgtaaggaccaggtggcggggacagggtgagcgtacagcccaggtttcc	((..((.((((..((((.((.(((..((((((((..(.........)..)))))))).))))).))))...))))..))..))	tgagcgcacagtccgggtccccgc	tgagcgcacagtccgggtccccgctgtaaggaccaggtggcggggacagggtgagcgtacagcc
novelMiR_599	chr8	+	142845710-142845790	142845758-142845780	aagccctctagtgaagattattgatcacattagtcgtgatcacattagttgcgatcgataaccttcaccagagggcttgtc	(((((((((.((((((.(((((((((.(((((((.((....))))))).)).))))))))).)))))).)))))))))...	ttgcgatcgataaccttcaccag	agtgaagattattgatcacattagtcgtgatcacattagttgcgatcgataaccttcaccag
novelMiR_600	chr8	+	144358577-144358657	144358587-144358609	ggccatgccgggggcgggcccggaaccgccacgggtgagtcgggtcgtggctgctgccgggtcctgcgcgctccggactga	...((..((((((((((((((((..(.(((((((.(......).))))))).)...))))))))...)).))))))..)).	ggggcgggcccggaaccgccacg	ggggcgggcccggaaccgccacgggtgagtcgggtcgtggctgctgccgggtcctgcgcgctccg
novelMiR_601	chr8	+	144374007-144374085	144374054-144374075	gtgcgcactacgcgccctcccgcagggcctgctgggctgcgagacgctaagcggcgccgggcgggagaagagcggagca	....((....(((...(((((((..((((((((.(((........))).))))).)))..)))))))....)))..)).	taagcggcgccgggcgggagaa	ctcccgcagggcctgctgggctgcgagacgctaagcggcgccgggcgggagaa
novelMiR_602	chr9	+	3526077-3526157	3526125-3526147	cgggtggggtggcggggcggcggggtgacggggcacgaggccgggattccaccgcaggactccgaagaggtgcgcctatgc	.(((((.(.(..((((((.((((((...(.((.(....).)).)....)).))))..).)))))....).).)))))....	ccaccgcaggactccgaagaggt	tggcggggcggcggggtgacggggcacgaggccgggattccaccgcaggactccgaagaggt
novelMiR_603	chr9	+	30011772-30011846	30011782-30011801	aggttggtgcaaaagtaatcgctgtttttgccattgaaagtaatggcaaaactgcgattacttctgcatcaacct	(((((((((((.((((((((((.(((((.(((((((....)))))))))))).)))))))))).)))))))))))	aaaagtaatcgctgtttttg	aaaagtaatcgctgtttttgccattgaaagtaatggcaaaactgcgattacttctgc
novelMiR_604	chr9	+	32764303-32764379	32764349-32764369	aggttggtgcaaaagtaattgcggtttttgccattgaaagtaacggcaaaaatcgcaattacttttgcaccaaccta	((((((((((((((((((((((((((((((((.(((....))).)))))))))))))))))))))))))))))))).	caaaaatcgcaattacttttg	aaagtaattgcggtttttgccattgaaagtaacggcaaaaatcgcaattacttttg
novelMiR_605	chr9	+	37296024-37296102	37296034-37296055	taggttggtgcaaaagtagttgtggtttttgccattactttcaaaggcataaaccacaattacttttgcaccagcctaa	((((((((((((((((((((((((((((.((((............)))).)))))))))))))))))))))))))))).	caaaagtagttgtggtttttgc	caaaagtagttgtggtttttgccattactttcaaaggcataaaccacaattacttttgca
novelMiR_606	chr9	+	37315800-37315878	37315810-37315831	tggtttagggatgcttatatagaacttttacctataggtaaatgcaaaggaaaggtaaaagttctatataagcatccct	......(((((((((((((((((((((((((((....((....)).......)))))))))))))))))))))))))))	atgcttatatagaacttttacc	atgcttatatagaacttttacctataggtaaatgcaaaggaaaggtaaaagttctatataagcatcc
novelMiR_607	chr9	+	37326458-37326536	37326468-37326489	agtctttcctatagaaagctgtgtagactgctttctataggagcagtctacacagctttctataggaaattacacagga	.((.((((((((((((((((((((((((((((((.....))))))))))))))))))))))))))))))..))......	atagaaagctgtgtagactgct	atagaaagctgtgtagactgctttctataggagcagtctacacagctttctatag
novelMiR_608	chr9	+	37804217-37804295	37804264-37804285	gcataccatatagttagccagagttcctaaagaaaatagtcccagtttcttcaggaactctggctaactatatggtacg	...(((((((((((((((((((((((((.((((((..........)))))).)))))))))))))))))))))))))..	tcttcaggaactctggctaact	ttagccagagttcctaaagaaaatagtcccagtttcttcaggaactctggctaact
novelMiR_609	chr9	+	40651086-40651160	40651096-40651115	ccgcggcggcggcggcggcggcggcggggggtaaaaagctgcggcgggcagaaagccgcggcggcggtcggggca	((.((((.((.((.((((((.(.((.(.((.(....).)).).)).).).....))))).)).)).)))).))..	ggcggcggcggcggcggggg	ggcggcggcggcggcggggggtaaaaagctgcggcgggcagaaagccgcggcggc
novelMiR_610	chr9	+	62662718-62662796	62662728-62662749	tctttgggaaagagcaaagaacctgagtgcctgtggtatgctggaggtgtaataaggcactcaggttctttgttctttc	.......(((((((((((((((((((((((((....(((((.....)))))...)))))))))))))))))))))))))	agagcaaagaacctgagtgcct	agagcaaagaacctgagtgcctgtggtatgctggaggtgtaataaggcactcaggttctttgttcttt
novelMiR_611	chr9	+	66697249-66697327	66697259-66697280	tctttgggaaagagcaaagaacctgagtgcctgtggtatgctggaggtgtaataaggcactcaggttctttgttctttc	.......(((((((((((((((((((((((((....(((((.....)))))...)))))))))))))))))))))))))	agagcaaagaacctgagtgcct	agagcaaagaacctgagtgcctgtggtatgctggaggtgtaataaggcactcaggttctttgttcttt
novelMiR_612	chr9	+	77931141-77931219	77931151-77931172	cagaatgaatgtcattgagatgcttgtaggacagcggtccctgtcctacaagcatctcaatgacattcattctgttccc	((((((((((((((((((((((((((((((((((......)))))))))))))))))))))))))))))))))).....	gtcattgagatgcttgtaggac	gtcattgagatgcttgtaggacagcggtccctgtcctacaagcatctcaatgacat
novelMiR_613	chr9	+	83714209-83714287	83714219-83714240	aggttggtgcaaaagtaactgcagtttttgccatattttaatgacaaaactgcagttacttttgtaccaacctaatata	((((((((((((((((((((((((((((.(.(((......))).)))))))))))))))))))))))))))))......	aaaagtaactgcagtttttgcc	aaaagtaactgcagtttttgccatattttaatgacaaaactgcagttacttttgt
novelMiR_614	chr9	+	88374265-88374345	88374313-88374335	acctaagactatactttcagggatcatttctatagttcgttactaaagaagtttctctgaacgtgtagagcaccggtacaa	(((.....((((((.((((((((..((((((.((((.....)))).)))))).)))))))).))))))......)))....	aagtttctctgaacgtgtagagc	actatactttcagggatcatttctatagttcgttactaaagaagtttctctgaacgtgtagagc
novelMiR_615	chr9	+	90801560-90801640	90801608-90801630	cgaagggcccttgtccggcgggaggagagaggcgcgccccacccgggctcctctacacctgccgccgcctgggccgattcc	.(((.(((((.....((((((.(((.((((((...((((.....)))).))))).).))).))))))...)))))..))).	tcctctacacctgccgccgcctg	tccggcgggaggagagaggcgcgccccacccgggctcctctacacctgccgccgcctg
novelMiR_616	chr9	+	90936565-90936645	90936613-90936635	cctcggcatttgtgttgctctgtggttctcggcatgtggtcctgatgccaagaaccacagagcaacacagactgagctgcc	.(((((..(((((((((((((((((((((.(((((.........))))).)))))))))))))))))))))))))).....	caagaaccacagagcaacacaga	tgtgttgctctgtggttctcggcatgtggtcctgatgccaagaaccacagagcaacacaga
novelMiR_617	chr9	+	98056699-98056779	98056747-98056769	cggggctggcgtgtgggtctcgcagcgttgctcacagaacagagtagaggcggcggcggcggcggccggacccagactggt	.(((.(((((.(((.(.(.((((.((.((((((........))))))..)).)))).).).)))))))).)))........	ggcggcggcggcggcggccggac	ctggcgtgtgggtctcgcagcgttgctcacagaacagagtagaggcggcggcggcggcggccggac
novelMiR_618	chr9	+	100041271-100041347	100041317-100041337	gttggcacaaaagtaattgcggttttttgccataaaaaaaaaagggcaaaaatcgcaattacttttgcaccaaccta	(((((..((((((((((((((((((((.(((.............)))))))))))))))))))))))..)))))...	caaaaatcgcaattacttttg	aaagtaattgcggttttttgccataaaaaaaaaagggcaaaaatcgcaattacttttg
novelMiR_619	chr9	+	106926805-106926881	106926815-106926835	gagcagcaggaagggctgaatacagaatcccagaccctgagggagattctgaattcggctcccaagaacatggcgac	........((..(((((((((.(((((((((..........)).))))))).)))))))))))..............	aagggctgaatacagaatccc	aagggctgaatacagaatcccagaccctgagggagattctgaattcggctcccaa
novelMiR_620	chr9	+	126805031-126805109	126805078-126805099	gcacaggctgaatctgttgcggcagctgaggctacaacaggcctgcgccggcggcagagaggatatcttgggcggggga	((.((((((...(((((((((((.((..(((((......)))))))))).))))))))..))....)))).))......	ccggcggcagagaggatatctt	gctgaatctgttgcggcagctgaggctacaacaggcctgcgccggcggcagagaggatatctt
novelMiR_621	chr9	+	128244735-128244815	128244745-128244767	cagcccagcctaaccaatgtgcagactactgtacaatttgggagtcctgaacagatagtctaaacactgggtagacggagt	..((((.(.(((.(((.(((..((((((((((.....(..((...))..))))).))))))..))).))).))).))).))	taaccaatgtgcagactactgta	taaccaatgtgcagactactgtacaatttgggagtcctgaacagatagtctaaacactgggtaga
novelMiR_622	chr9	+	129875487-129875567	129875535-129875557	gccccctgtggtgggagagcagggtgggcagctgggccgagccacagcttcgctccctgtaccttcttcccaggcatcccg	....((((.((.(((((.((((((.(.(.((((((((...))).))))).).).))))))..))))).)))))).......	ttcgctccctgtaccttcttccc	gtgggagagcagggtgggcagctgggccgagccacagcttcgctccctgtaccttcttccc
novelMiR_623	chr9	+	129935967-129936041	129935977-129935996	aggttggtgcaaaagtaatcgcagtttttgtcatttgaatggaagggcaaaaaccacaattacttttgcagcaac	..((((.((((((((((((.(..(((((((((.(((.....))).)))))))))..).)))))))))))).))))	aaaagtaatcgcagtttttg	aaaagtaatcgcagtttttgtcatttgaatggaagggcaaaaaccacaattacttttgc
novelMiR_624	chr9	+	136632305-136632381	136632351-136632371	aggaggtgttgtctcacctcccacagacactgacagagtgaacgtgtcaggaaggagaggaggcgccatctcacctc	..((((((.((((((..((((........((((((..(....).))))))...))))..)))))).)))))).....	tcaggaaggagaggaggcgcc	tgtctcacctcccacagacactgacagagtgaacgtgtcaggaaggagaggaggcgcc
novelMiR_625	chr9	+	136632419-136632495	136632465-136632485	aggaggcaccatctcacctcccacagacaccgacagagtgaacgtgtcaggaaggagaggaggcgccgtctcacctc	((..(((.((..(((.(((.((...(((((...(.....)...))))).)).))).)))..)).)))..))......	tcaggaaggagaggaggcgcc	caccatctcacctcccacagacaccgacagagtgaacgtgtcaggaaggagaggaggcgcc
novelMiR_626	chr9	+	136632589-136632665	136632635-136632655	aggaggtgtcgtctcacctcccacagacgccgacagagtgaaagtgtcaggaaggagaggaggcgccgtctcacctc	..(((..(.((((((..((((..(.(((((.............))))).)...))))..)))))).)..))).....	tcaggaaggagaggaggcgcc	cgtctcacctcccacagacgccgacagagtgaaagtgtcaggaaggagaggaggcgcc
novelMiR_627	chr9	+	136632646-136632722	136632692-136632712	aggaggcgccgtctcacctcccacagacgccgacagagtgaaagtgtcaggaaggagaggaggcgccgtctcacctc	..((((((.((((((..((((..(.(((((.............))))).)...))))..)))))).)))))).....	tcaggaaggagaggaggcgcc	cgtctcacctcccacagacgccgacagagtgaaagtgtcaggaaggagaggaggcgcc
novelMiR_628	chr9	+	136632925-136633007	136632935-136632958	aggagaggaggcgtcgtctcacctcccacagacaccgagagagtgaacgtgtcaggaaggacaggaggcgccatctcacctcc	(((.(((..((((((((((..(((..(((...((((....).)))...)))..)))..))))....))))))..))).)))..	gcgtcgtctcacctcccacagaca	gcgtcgtctcacctcccacagacaccgagagagtgaacgtgtcaggaaggacaggaggcgcca
novelMiR_629	chr9	+	136633214-136633290	136633260-136633280	aggaggcgtcgtctcacctcccacagacaccgacagagtgaaagtgtcaggaaggagaggaggcgccatctcacctc	.(((((((((..(((.(((.((...(((((.............))))).)).))).)))..)))))).)))......	tcaggaaggagaggaggcgcc	cgtcgtctcacctcccacagacaccgacagagtgaaagtgtcaggaaggagaggaggcgcc
novelMiR_630	chr9	+	136671471-136671551	136671519-136671541	ctgactgccgagggggccctggcctggatccatgctgggcagaagcagctggacactgaccaggaccccccagggccggag	....(.(((..(((((.(((((.(.(..((((.((((........))))))))..).).))))).)))))...))).)...	ctggacactgaccaggacccccc	ggggccctggcctggatccatgctgggcagaagcagctggacactgaccaggacccccc
novelMiR_631	chr9	+	137200214-137200288	137200224-137200243	cggcgcgggcggcggcggcggcggcggggggcgggcgcgctcggggctcccgcggcggcgcggcgcggcgggcgg	...(((..((.(((.((((.((.(((((((.((((....))))...))))))).)).)).)).))).))..))).	ggcggcggcggcggcggggg	ggcggcggcggcggcggggggcgggcgcgctcggggctcccgcggcggcgcggcgcggc
novelMiR_632	chrM	+	1405-1481	1451-1471	cttaagggtcgaaggtggatttagcagtaaactaagagtagagtgcttagttgaacagggccctgaagcgcgtacac	(((.((((((....((.((((.((((.(..((.....))..).)))).))))..))..)))))).))).........	ttagttgaacagggccctgaa	aagggtcgaaggtggatttagcagtaaactaagagtagagtgcttagttgaacagggccctgaa
novelMiR_633	chrX	+	928702-928780	928749-928770	tggctgctcagaggaactgtggttagagaaaagctatcaagcttttctctaaccacagttcctctgagtggtgtctgca	..((..(((((((((((((((((((((((((((((....)))))))))))))))))))))))))))))..)).......	tctaaccacagttcctctgagt	tcagaggaactgtggttagagaaaagctatcaagcttttctctaaccacagttcctctgagt
novelMiR_634	chrX	+	1395378-1395454	1395424-1395444	gtgctcagccttcagcctgcactggcttggtggcttggtgacccgccagcagggtggtgctgtctgtgggctctgct	..((..(((((.(((.(.((((((.((((.((((..(....)..)))).)))).)))))).).))).)))))..)).	cagcagggtggtgctgtctgt	agcctgcactggcttggtggcttggtgacccgccagcagggtggtgctgtctgt
novelMiR_635	chrX	+	2716575-2716657	2716624-2716647	ttgaccatgtgggttcgagcaatcctcccacctcagcctcccaaagtgctgaggcgtgagaggattgcagacacgagccactg	...........((((((.(((((((((((.(((((((((.....)).))))))).).).))))))))).....))))))....	tgaggcgtgagaggattgcagaca	cgagcaatcctcccacctcagcctcccaaagtgctgaggcgtgagaggattgcagaca
novelMiR_636	chrX	+	16627011-16627089	16627021-16627042	acattggtacaaaagtaactgcagtttttgccattattttcgacggcaaaaaccgcaattacttttgcaccaacttaat	...(((((.(((((((((.(((.(((((((((.((......)).))))))))).))).))))))))).)))))......	aaaagtaactgcagtttttgcc	aaaagtaactgcagtttttgccattattttcgacggcaaaaaccgcaattacttttgc
novelMiR_637	chrX	+	19868634-19868712	19868681-19868702	cccatcgtgagttgaaaatatcctaagttgtaaatgcacttttgacttaggatattttcaactcacgatgggtttatgg	((((((((((((((((((((((((((((((............)))))))))))))))))))))))))))))).......	taggatattttcaactcacgat	cgtgagttgaaaatatcctaagttgtaaatgcacttttgacttaggatattttcaactcacgat
novelMiR_638	chrX	+	21502181-21502259	21502191-21502212	ccttaaaaatctacagtaggcacagaatcccactgccattttttataatagtgggattctgtgcctattgtagattttt	....(((((((((((((((((((((((((((((((..((.....))..)))))))))))))))))))))))))))))))	ctacagtaggcacagaatccca	ctacagtaggcacagaatcccactgccattttttataatagtgggattctgtgcctattgtagat
novelMiR_639	chrX	+	24479986-24480066	24479996-24480018	cacatgtctgcccgcctgatcgtcttaccacctctttatagcagagaaagtaggtgagggattgggcgcagtgtgtgagca	((((((.((((..(((..(((.(((((((((.(((((.....)))))..)).))))))))))..)))))))))))))....	cccgcctgatcgtcttaccacct	cccgcctgatcgtcttaccacctctttatagcagagaaagtaggtgagggattgggcgca
novelMiR_640	chrX	+	32741921-32741999	32741968-32741989	gattggtgcaacagtaattgcattttcttgccattgaaagtaatggcaaaaaccgtgattacttttgcaccaacttaat	..(((((((((.((((((..(..(((.(((((((((....))))))))))))..)..)))))).)))))))))......	aaaaaccgtgattacttttgca	caacagtaattgcattttcttgccattgaaagtaatggcaaaaaccgtgattacttttgca
novelMiR_641	chrX	+	43277859-43277929	43277869-43277886	ggctgactggggcgggcggcggaggggcggggaaggagggggctcccagggcagcctggcccagggagcag	.(((..(((((.(((((.((.(.(((((.............))))))...)).))))).)))))..)))..	ggcgggcggcggaggggc	ggcgggcggcggaggggcggggaaggagggggctcccagggcagcctggccc
novelMiR_642	chrX	+	44996351-44996427	44996397-44996417	aggtgtgagccactgtgcttggcctttcatgattctcataactagtaagtgacaaggctttgattctgactcaggtc	.((..((((.((..((.(..((((((((((....((.......))...)))).))))))..)))..)).))))..))	aagtgacaaggctttgattct	tgtgcttggcctttcatgattctcataactagtaagtgacaaggctttgattct
novelMiR_643	chrX	+	46706200-46706280	46706210-46706232	atcaggttggtgcaaaagtagttgcggcttttgccattgaaagtaatggcaaaagccgcaattacttttgcaccaacctaa	...((((((((((((((((((((((((((((((((((((....))))))))))))))))))))))))))))))))))))..	tgcaaaagtagttgcggcttttg	tgcaaaagtagttgcggcttttgccattgaaagtaatggcaaaagccgcaattacttttgcacc
novelMiR_644	chrX	+	47807071-47807151	47807081-47807103	tgcctgcggaaggtaggattagatcattagctcagtgacctcctagggtttcgatgtgctgtgttctcatcctacagttgg	..((.((.....(((((((.(((.(((.(((.((..(((((....)))))....)).)))))).))).))))))).)).))	aggtaggattagatcattagctc	aggtaggattagatcattagctcagtgacctcctagggtttcgatgtgctgtgttctcatcctacagtt
novelMiR_645	chrX	+	54810091-54810173	54810101-54810124	caggagactgaggctgcaccctctcaggccccagcagatgaacctgagcctgagagtgcagctgcccagtctcaggagaatca	(..(((((((.((((((((..((((((((.....(((......))).))))))))))))))))...)))))))..).......	aggctgcaccctctcaggccccag	aggctgcaccctctcaggccccagcagatgaacctgagcctgagagtgcagctgcc
novelMiR_646	chrX	+	54814361-54814439	54814408-54814429	acttgcagtggggtgtgctcagagcagggggcccaaagaatggctcctctgtttacaacacacccaacaggaatctggg	.((((.....(((((((....((((((((((((........))).)))))))))....)))))))..))))........	tctgtttacaacacacccaaca	tggggtgtgctcagagcagggggcccaaagaatggctcctctgtttacaacacacccaaca
novelMiR_647	chrX	+	54927296-54927374	54927343-54927364	ccttgcagtggggtgcgctcagagcagagggccttaagaatggctcctctgtttacaacacacccaacaggaatctggg	.((((...(((((((......((((((((((((........))).)))))))))....))).)))).))))........	tctgtttacaacacacccaaca	gtggggtgcgctcagagcagagggccttaagaatggctcctctgtttacaacacacccaaca
novelMiR_648	chrX	+	65602424-65602498	65602469-65602488	ttcccctcccatgcttccttcataattatattgaagtgactccgatataattatggaggaatgctctccagctcc	............(((((((((((((((((((((.((...)).))))))))))))))))))).))...........	tataattatggaggaatgct	cttccttcataattatattgaagtgactccgatataattatggaggaatgct
novelMiR_649	chrX	+	97967079-97967157	97967089-97967110	agtttgctgcaaaagtaatcgtggtttttgccattaaaagtaatgctctcaaccgcaattacttttgcaccaacctaat	((.(((.((((((((((((.((((((...((.((((....))))))....)))))).)))))))))))).))).))...	aaaagtaatcgtggtttttgcc	aaaagtaatcgtggtttttgccattaaaagtaatgctctcaaccgcaattacttttgc
novelMiR_650	chrX	+	103585507-103585581	103585517-103585536	cgtgatctgcacgggcgcagatgtaggcaccggtccgagtgcctgccctctgtccccgcggctgggtctcgtctg	((.(((((((.((((.(((((.((((((((((...)).))))))))..))))).))))..)).))))).))....	acgggcgcagatgtaggcac	acgggcgcagatgtaggcaccggtccgagtgcctgccctctgtccccgcgg
novelMiR_651	chrX	+	119399340-119399416	119399350-119399370	ccgcccgtggccggagagccccaggcccgagccacgcggtcttccgggcccgggtcggggctcgatggctacgtgga	...((((((((((..(((((((.((((((.(((...(((....)))))).)))))))))))))..)))))))).)).	ccggagagccccaggcccgag	ccggagagccccaggcccgagccacgcggtcttccgggcccgggtcggggctcgatggct
novelMiR_652	chrX	+	119677550-119677630	119677598-119677620	gtgccaggaggcccagcccagcatcacaggctgcactaagcaggcagctcttctgttgggctggaccaccttttagactag	.....(((.((.(((((((((((.....((((((.((....))))))))....))))))))))).)).)))..........	tcttctgttgggctggaccacct	gaggcccagcccagcatcacaggctgcactaagcaggcagctcttctgttgggctggaccacct
novelMiR_653	chrX	+	129790432-129790510	129790479-129790500	cccttggcctgagtttacagatgaggagtaagtaacccttgggccttactcctcatttgtaaactcaggccaacaatac	...(((((((((((((((((((((((((((((...((....)).)))))))))))))))))))))))))))))......	actcctcatttgtaaactcagg	tgagtttacagatgaggagtaagtaacccttgggccttactcctcatttgtaaactcagg
novelMiR_654	chrX	+	129792917-129792997	129792965-129792987	tgcgtagttggggaggacctaggcaggggtggctggtaagcagctgtgccgatggcctgcctctgcctacaggagcacaca	(((...((.(((((((...(((((.((.(..((((.....))))..).))....)))))))))).)).))....)))....	ccgatggcctgcctctgcctaca	ttggggaggacctaggcaggggtggctggtaagcagctgtgccgatggcctgcctctgcctaca
novelMiR_655	chrX	+	149503710-149503790	149503720-149503742	ttatctcctcctacgcaatggcctccccaggcacacagagcggccagtgttgctgggggcagagccatgagggggttcagg	......((((((.....(((((((((((.(((((((..........))).)))).)))).)).))))).))))))......	ctacgcaatggcctccccaggca	ctacgcaatggcctccccaggcacacagagcggccagtgttgctgggggcagagccatgaggg
novelMiR_656	chrX	+	153334113-153334189	153334159-153334179	gcctcgctccctcagaacccccggcggcgctcacggctccggaaacgcgccgcggggctgttagctcggctgggcac	((((.(((....(((...(((((.((((((((.((....))))...)))))))))))))).......))).))))..	gcgccgcggggctgttagctc	tccctcagaacccccggcggcgctcacggctccggaaacgcgccgcggggctgttagctc
novelMiR_657	chrX	+	153941687-153941765	153941734-153941755	cggggggtggggttgagggagggaacagagggagcaaaagcccctggcacctctctgctccctccctaacaatgagcga	.((((((.(((((..(((((((...(((.(((........))))))...))))))))))))))))))............	cacctctctgctccctccctaa	ggggggtggggttgagggagggaacagagggagcaaaagcccctggcacctctctgctccctccctaa
novelMiR_658	chrX	+	154398522-154398604	154398532-154398555	gggccgccgccccgcccgttggtgagtcttgaatccgtgtactttcactgctgggaaacgggcggggaaagaagtgcctatgg	(((((..(.(((((((((((..(.(((..((((..........))))..))).)..)))))))))))...)..).))))....	cccgcccgttggtgagtcttgaat	cccgcccgttggtgagtcttgaatccgtgtactttcactgctgggaaacgggcgggga
novelMiR_659	chrY	+	928702-928780	928749-928770	tggctgctcagaggaactgtggttagagaaaagctatcaagcttttctctaaccacagttcctctgagtggtgtctgca	..((..(((((((((((((((((((((((((((((....)))))))))))))))))))))))))))))..)).......	tctaaccacagttcctctgagt	tcagaggaactgtggttagagaaaagctatcaagcttttctctaaccacagttcctctgagt
novelMiR_660	chrY	+	1395378-1395454	1395424-1395444	gtgctcagccttcagcctgcactggcttggtggcttggtgacccgccagcagggtggtgctgtctgtgggctctgct	..((..(((((.(((.(.((((((.((((.((((..(....)..)))).)))).)))))).).))).)))))..)).	cagcagggtggtgctgtctgt	agcctgcactggcttggtggcttggtgacccgccagcagggtggtgctgtctgt
novelMiR_661	chrY	+	2716575-2716657	2716624-2716647	ttgaccatgtgggttcgagcaatcctcccacctcagcctcccaaagtgctgaggcgtgagaggattgcagacacgagccactg	...........((((((.(((((((((((.(((((((((.....)).))))))).).).))))))))).....))))))....	tgaggcgtgagaggattgcagaca	cgagcaatcctcccacctcagcctcccaaagtgctgaggcgtgagaggattgcagaca
novelMiR_662	chr1	-	1167866-1167946	1167914-1167936	cacctttgaacatcgttaccagacagtgttagagtcaagctgggaaatccagcactgtccggtaagatgctcacaggggcc	..(((.(((.((((.(((((.(((((((((.((.((......))...)).))))))))).))))))))).))).)))....	catcgttaccagacagtgttaga	catcgttaccagacagtgttagagtcaagctgggaaatccagcactgtccggtaagatgct
novelMiR_663	chr1	-	1205482-1205558	1205492-1205512	aggggaggcctggggaggagggggcctcagcccagctgctggggggctggcctgtctcctgcccaggcgaggagtgc	.......(((((((.(((((((((((..(((((..(....)..)))))))))).)))))).))))))).........	ctggcctgtctcctgcccagg	tggggaggagggggcctcagcccagctgctggggggctggcctgtctcctgcccagg
novelMiR_664	chr1	-	1349300-1349376	1349310-1349330	gcgcggcccgaggggcgcaggcgggagggcggcggggctgagcgcgccctccgtgctgcgtccctcgcgccgctccc	..(((((.((((((((((((.((((((((((((........)).)))))))).)))))))))))))).)))))....	ccctccgtgctgcgtccctcg	aggggcgcaggcgggagggcggcggggctgagcgcgccctccgtgctgcgtccctcg
novelMiR_665	chr1	-	1798502-1798578	1798512-1798532	gcccttgcctggatcattctgatcaagatggctacagatacataagcattgatcagaagtccagcctaaggccttca	(((...(.((((((..((((((((((....(((...........))).)))))))))))))))).)...))).....	cattgatcagaagtccagcct	cctggatcattctgatcaagatggctacagatacataagcattgatcagaagtccagcct
novelMiR_666	chr1	-	2511516-2511594	2511563-2511584	tgtgctggggccatgcctggacgttctctgcaacagcgaatgcagttgcggtcggggtccaggcacctcccctgctcaa	((.((.((((...(((((((((.((..(((((((.((....)).)))))))..)).)))))))))...)))).)).)).	ccatgcctggacgttctctgca	ccatgcctggacgttctctgcaacagcgaatgcagttgcggtcggggtccaggcacctcc
novelMiR_667	chr1	-	3857109-3857187	3857156-3857177	agtggaggctgcggccggggctatgggcagaggtggccgggtctgcttcttccctgtcactgccgcagcagcttggggt	...((..((((((((.(((((...(((.(((((..(......)..))))).))).))).))))))))))..))......	gcggccggggctatgggcagag	gcggccggggctatgggcagaggtggccgggtctgcttcttccctgtcactgccgcag
novelMiR_668	chr1	-	3857146-3857224	3857156-3857177	gaggccctggcccagggctgggcttggttgtcatgagagtggaggctgcggccggggctatgggcagaggtggccgggt	..((((((.(((((((.((.((((((((..((((....))))..)))).)))).)).)).)))))...)).))))....	gcggccggggctatgggcagag	tggcccagggctgggcttggttgtcatgagagtggaggctgcggccggggctatgggcagag
novelMiR_669	chr1	-	6235843-6235921	6235890-6235911	gcccggcgccatggcgggctgcgcggcgcgggctccgccgggctctgaggcgcgtctcagcctcgccaccttcctgctg	...(((((...((((((((((((((.(.(((((((....)))).))).).))))...))))).)))))......)))))	atggcgggctgcgcggcgcggg	atggcgggctgcgcggcgcgggctccgccgggctctgaggcgcgtctcagcctcgccacct
novelMiR_670	chr1	-	6235880-6235958	6235890-6235911	ccgggctacagccggcgccgccgcccgctagtccgccgcccggcgccatggcgggctgcgcggcgcgggctccgccggg	((.(((...((((.((((((((((((((((...((((....))))...)))))))).).))))))).))))..))).))	atggcgggctgcgcggcgcggg	ggcgccgccgcccgctagtccgccgcccggcgccatggcgggctgcgcggcgcggg
novelMiR_671	chr1	-	11012183-11012263	11012231-11012253	gagtccacctgggaggcaggataaggcctggaccccttttctgaaaggcaacctagtgcgtcttctcctccctccgccagc	........((((((((.((((.(((((((((...(((((....)))))....))))...))))).)))).))))..)))).	gggaggcaggataaggcctggac	gggaggcaggataaggcctggaccccttttctgaaaggcaacctagtgcgtcttctcctccctccgccag
novelMiR_672	chr1	-	15807617-15807695	15807627-15807648	ggtgccgctgttgctgctcgtgttaaatctagaaccgtagccagacatgggactggaggacgagcaaaagatgcttacc	((((..((.(((..(((((((.(....(((((..((((........))))..)))))).)))))))...))))).))))	tgggactggaggacgagcaaaa	ctgctcgtgttaaatctagaaccgtagccagacatgggactggaggacgagcaaaa
novelMiR_673	chr1	-	16513490-16513568	16513537-16513558	gcgcatatgcacggaggcccgcaggtcagaaccgcagtctcacctgtcttggcggaaatgccctgcgatcctcccggag	............(((((..((((((.((...((((((.(......).))..))))...)).))))))..))))).....	acggaggcccgcaggtcagaac	acggaggcccgcaggtcagaaccgcagtctcacctgtcttggcggaaatgccctgcgatcctcccgga
novelMiR_674	chr1	-	20207591-20207669	20207638-20207659	aggttggtccaaaagtaatcgtggtttttgccattacttttaaatggcaaaaaccgcgattacttttgcaccaacctga	((((((((.((((((((((((((((((((((((((.......)))))))))))))))))))))))))).))))))))..	aaaagtaatcgtggtttttgcc	aaaagtaatcgtggtttttgccattacttttaaatggcaaaaaccgcgattacttttgc
novelMiR_675	chr1	-	27405807-27405885	27405817-27405838	aaggtaggattagatcattagctcagtgacctcctagggtttcgatgtgctatgttctcatcctacagttggtttggta	...(((((((.(((.(((.(((.((..(((((....)))))....)).)))))).))).))))))).............	tgctatgttctcatcctacagt	ggtaggattagatcattagctcagtgacctcctagggtttcgatgtgctatgttctcatcctacagt
novelMiR_676	chr1	-	28579754-28579834	28579764-28579786	gaaaagtaatagtgaagctggcctaaatgttgtaatctggtatatggcatgtgggctagtttcagacaggtttcagagatg	((((........(((((((((((((.((((..((........))..)))).)))))))))))))......)))).......	atgtgggctagtttcagacaggt	aatagtgaagctggcctaaatgttgtaatctggtatatggcatgtgggctagtttcagacaggt
novelMiR_677	chr1	-	31760869-31760947	31760916-31760937	tcccctaagagagcgaccctctctggcagtcggagcgggaggactgcacagagggggtcgctccctcccctcggcccag	.......((.(((((((((((((((((((((..........)))))).))))))))))))))).)).............	gagcgaccctctctggcagtcg	gagcgaccctctctggcagtcggagcgggaggactgcacagagggggtcgctccc
novelMiR_678	chr1	-	31938257-31938335	31938267-31938288	cgatcggccgggctgtaaccgtcgtctgtccgggagcggctggagcggcagcggcggccgggcacggcgcgaggtgacg	((.((((((.((((((..(.((((((((.(((....))).)))).)))).)..)))))).))).)))))..........	gcagcggcggccgggcacggcg	tcggccgggctgtaaccgtcgtctgtccgggagcggctggagcggcagcggcggccgggcacggcg
novelMiR_679	chr1	-	35751011-35751089	35751021-35751042	gttctgtcagtaccactgaatatctgtagatcatcattatatatctgaatacagatattcagtggtactgacagaatac	((((((((((((((((((((((((((((..(((............))).))))))))))))))))))))))))))))..	aatacagatattcagtggtact	taccactgaatatctgtagatcatcattatatatctgaatacagatattcagtggtact
novelMiR_680	chr1	-	43365613-43365691	43365623-43365644	gtcttatctctgtgggatgggggtgtgcagtgggatctgtctgacatccgccctctgtacctccccagagtccttagcc	.........(((.(((.((((((.((((((.(((...((.....))....))).)))))).))))))...))).)))..	ccgccctctgtacctccccaga	tgggggtgtgcagtgggatctgtctgacatccgccctctgtacctccccaga
novelMiR_681	chr1	-	44884282-44884358	44884292-44884312	gggagaggtggtgggaagtatgcagcaagtcaggtttatagagctgcccatactttcacccctctctcaggcctcat	((((((((.(((((.(((((((((((................)))))..))))))))))))))))))).........	cccatactttcacccctctct	agaggtggtgggaagtatgcagcaagtcaggtttatagagctgcccatactttcacccctctct
novelMiR_682	chr1	-	46132197-46132277	46132207-46132229	tttctccccggagagcgactgtgtagaaaggatttttgggaagccgctttttaacacctctgctctccgtcccccaagcct	........(((((((((...((((.((((((.....(((....))))))))).))))...)))))))))............	ttttaacacctctgctctccgtc	cggagagcgactgtgtagaaaggatttttgggaagccgctttttaacacctctgctctccgtc
novelMiR_683	chr1	-	48307411-48307491	48307459-48307481	gtcctttgaaaaaataatctatacagggactcttacaaaagatgggtccttgtatagattattttttcaaagggcaagtta	((((((((((((((((((((((((((((((((...........))))))))))))))))))))))))))))))))......	aaaataatctatacagggactct	aaaataatctatacagggactcttacaaaagatgggtccttgtatagattatttttt
novelMiR_684	chr1	-	61083710-61083784	61083755-61083774	tggtggtggtggcggcggcggcggcggggggagccgtgtccggcccgggccgccgctccggctcccggctaggag	((((.(.((.(.(((.(((((((((....((.((((....))))))..)))))))))))).).))).))))....	ggcggcggcggcggcggggg	ggcggcggcggcggcggggggagccgtgtccggcccgggccgccgctccggctc
novelMiR_685	chr1	-	64445395-64445469	64445440-64445459	aggttggcgcaaaagtaatcgcagtttttgcaattacttttaatggcaaaacagcaattacatttgcaccaacct	(((((((.(((((.(((((.((.(((((.((.((((....)))).))))))).)).))))).))))).)))))))	aaaagtaatcgcagtttttg	aaaagtaatcgcagtttttgcaattacttttaatggcaaaacagcaattacatttgc
novelMiR_686	chr1	-	67102707-67102789	67102756-67102779	attcagttccatgcatctatttgacagacctggagtagttactgtctgctgctaaggtttccactacagatgcaagaaaaaaa	......(((..(((((((.......((((((..((((((........)))))).)))))).......))))))).))).....	atgcatctatttgacagacctgga	atgcatctatttgacagacctggagtagttactgtctgctgctaaggtttccactacagatgcaaga
novelMiR_687	chr1	-	77960346-77960426	77960394-77960416	cctgggcctccagggcctggaactccaatgggaccatacaaccctgcaccttataatcctggaccaccaggcccggctcct	...(((((....((((((((...((((...(((..(((.............)))..)))))))...)))))))))))))..	cagggcctggaactccaatggga	cagggcctggaactccaatgggaccatacaaccctgcaccttataatcctggaccaccaggcccggct
novelMiR_688	chr1	-	77960384-77960464	77960394-77960416	cccatgggccccatggtgtcccaggcccccatggacctcctgggcctccagggcctggaactccaatgggaccatacaacc	...((((..(((((((.((.((((((((....((.((....)).))....)))))))).)).)).))))).))))......	cagggcctggaactccaatggga	ccatggtgtcccaggcccccatggacctcctgggcctccagggcctggaactccaatggga
novelMiR_689	chr1	-	78687063-78687139	78687073-78687093	aggttggtgcaaaagtaattgcgatttttgctcttactttcaatgacaaaaatcgcaattacttttgcgccaaccta	((((((((((((((((((((((((((((((.((...........)))))))))))))))))))))))))))))))).	caaaaatcgcaattacttttg	aaagtaattgcgatttttgctcttactttcaatgacaaaaatcgcaattacttttg
novelMiR_690	chr1	-	83763036-83763114	83763083-83763104	taaaaagaatactcttggggtgttgtcataagaataaaataataaggatgtggcaaataaccccagaatatgtataatg	........((((..(((((((.((((((((..................))))))))...))))))).....))))....	actcttggggtgttgtcataag	actcttggggtgttgtcataagaataaaataataaggatgtggcaaataaccccagaatatgtat
novelMiR_691	chr1	-	83763073-83763151	83763083-83763104	tcttatgacaacaccccaagaatattctaaaatattctaaaaagaatactcttggggtgttgtcataagaataaaataa	(((((((((((((((((((((.((((((..............)))))).))))))))))))))))))))).........	actcttggggtgttgtcataag	tatgacaacaccccaagaatattctaaaatattctaaaaagaatactcttggggtgttgtcataag
novelMiR_692	chr1	-	95154828-95154904	95154838-95154858	aacaggtaatagactgacccagagtctcaagcacatttcaattgtgcttgagactctgggtcagtctattacctatt	...((((((((((((((((((((((((((((((((.......))))))))))))))))))))))))))))))))...	cttgagactctgggtcagtct	actgacccagagtctcaagcacatttcaattgtgcttgagactctgggtcagtct
novelMiR_693	chr1	-	103407744-103407822	103407754-103407775	tgatacaaaagtaattgtggttttgccattaaaattaaaattaatggcaaaaactgcaattagttttgcaccagcctag	.....(((((.((((((..(((((((((((((........)))))))).)))))..)))))).)))))...........	caaaaactgcaattagttttgc	aaaagtaattgtggttttgccattaaaattaaaattaatggcaaaaactgcaattagttttgc
novelMiR_694	chr1	-	112241275-112241355	112241285-112241307	tatcggctctgggagagggagtctctgctccctgctcagaatgagggcttggggctgttctctctcccactgtgtggagag	..((.((.(((((((((((((.(...(((((..((((.......))))..))))).)))))))))))))..).)).))...	ttggggctgttctctctcccact	tgggagagggagtctctgctccctgctcagaatgagggcttggggctgttctctctcccact
novelMiR_695	chr1	-	113872105-113872181	113872115-113872135	cgatgaacagtccgggtagaagacatgtcactcactctaaacagtgtctgtcttctttcctgggcctaactgaactt	.........(((((((.((((((((.(.((((..........)))).)))))))))..)))))))............	tctgtcttctttcctgggcct	gtccgggtagaagacatgtcactcactctaaacagtgtctgtcttctttcctgggcct
novelMiR_696	chr1	-	117059230-117059308	117059277-117059298	aattttaaaaatcgaagacgaggttaaatagaagaaaggggacagttcccttctatttaacttcatcctcgatttttaa	....(((((((((((.((.(((((((((((((....((((((...))))))))))))))))))).)).)))))))))))	atcgaagacgaggttaaataga	atcgaagacgaggttaaatagaagaaaggggacagttcccttctatttaacttcatcctcgattt
novelMiR_697	chr1	-	120842631-120842707	120842641-120842661	ctggtgccgtgcagttccaggctcttggtgtcccaaacaaagacaccaagagcctggaactgcaccaaaaaccaaaa	.((((...((((((((((((((((((((((((.........)))))))))))))))))))))))).....))))...	caagagcctggaactgcacca	gtgcagttccaggctcttggtgtcccaaacaaagacaccaagagcctggaactgcacca
novelMiR_698	chr1	-	121412452-121412530	121412499-121412520	tatagtgagtaaaagtaactgcagtttttgccattaatagtatgtatggcaaaaacggcaatcactttcgcaccaactt	........(..(((((.(.(((.(((((((((((...........))))))))))).))).).)))))..)........	aaaagtaactgcagtttttgcc	aaaagtaactgcagtttttgccattaatagtatgtatggcaaaaacggcaatcactttcgc
novelMiR_699	chr1	-	145132165-145132241	145132175-145132195	aggttggtgcaaaagtaactgcagtttttgtcattacttttaatggcaaaaatcgcaattacttttgcaccaaccta	((((((((((((((((((.(((.(((((((((((((....))))))))))))).))).)))))))))))))))))).	caaaaatcgcaattacttttg	aaagtaactgcagtttttgtcattacttttaatggcaaaaatcgcaattacttttg
novelMiR_700	chr1	-	147158140-147158218	147158187-147158208	taagtggggtcactgaattccatttgtggactgaaaagtattcaatccacttttggggttcagagataaaacatttttt	.(((((..(((.((((((((((...(((((.((((.....)))).)))))...)))))))))).)))....)))))...	cactgaattccatttgtggact	cactgaattccatttgtggactgaaaagtattcaatccacttttggggttcagagat
novelMiR_701	chr1	-	148331629-148331709	148331677-148331699	aaacatatgcacactcatcaactgtgcctgacatgtggcactttgtgttgcaggcacagttgatgatgtgcatgtgtttct	(((((((((((((.(((((((((((((((.....(..((((...))))..)))))))))))))))))))))))))))))..	acactcatcaactgtgcctgaca	acactcatcaactgtgcctgacatgtggcactttgtgttgcaggcacagttgatgatgtgc
novelMiR_702	chr1	-	149556781-149556857	149556791-149556811	ctggtgccgtgcagttccaggctcttggtgtcccaaacaaagacaccaagagcctggaactgcaccaaaaaccaaaa	.((((...((((((((((((((((((((((((.........)))))))))))))))))))))))).....))))...	caagagcctggaactgcacca	gtgcagttccaggctcttggtgtcccaaacaaagacaccaagagcctggaactgcacca
novelMiR_703	chr1	-	149840499-149840581	149840548-149840571	ccctgctgcggtgccgtcttgagctttgccgacttcggccaattggcctatccgcactggccgggctgcggacgctttcctgg	.((....(((...((((((((.(((.(((.((....((((....))))..)).)))..)))))))..)))).)))......))	gtgccgtcttgagctttgccgact	gtgccgtcttgagctttgccgacttcggccaattggcctatccgcactggccgggctgcggacgct
novelMiR_704	chr1	-	149928382-149928460	149928392-149928413	cccatttagaggcagatggggccagagtgttctagagatccagactctagagctccgatcccatccacccctcagctgt	........((((..((((((..(.((((..(((((((.......))))))))))).)..))))))....))))......	tagagctccgatcccatccacc	cagatggggccagagtgttctagagatccagactctagagctccgatcccatccacc
novelMiR_705	chr1	-	156153838-156153920	156153848-156153871	atcagcatttcccggggagctgcctgggcaggggtggctggccggctcccagcctctgcagctccccggcccccttgtctctt	....(((....((((((((((((..((((..(((.((((....))))))).))))..))))))))))))......))).....	cagcctctgcagctccccggcccc	tcccggggagctgcctgggcaggggtggctggccggctcccagcctctgcagctccccggcccc
novelMiR_706	chr1	-	158452816-158452894	158452826-158452847	gataatgtgatgcctctgtatttgttcttttttaaaaaatttctaaaaacggaacaaatacagaggcatcacattattt	((((((((((((((((((((((((((((((((((.........)))))).)))))))))))))))))))))))))))).	aacggaacaaatacagaggcat	gcctctgtatttgttcttttttaaaaaatttctaaaaacggaacaaatacagaggcat
novelMiR_707	chr1	-	160503373-160503451	160503420-160503441	gtgtggtgcaaaagtgattgcggattttcccattgaaggtaatggcaaaatccgcaatcactttcgcaccagccaatgc	(..((((((.((((((((((((((((((.((((((....)))))).)))))))))))))))))).))))))..).....	aaagtgattgcggattttccca	aaagtgattgcggattttcccattgaaggtaatggcaaaatccgcaatcactttcg
novelMiR_708	chr1	-	161446645-161446723	161446655-161446676	atccgtgattgggctccacgggtgtcagcggctttggtagtaatggcagcggaacttgaggagccgagaccacgggcca	.((((((.((.((((((.(((((.((.((.(((...........))).)).))))))).))))))..)).))))))...	agcggaacttgaggagccgaga	tgggctccacgggtgtcagcggctttggtagtaatggcagcggaacttgaggagccgaga
novelMiR_709	chr1	-	161454025-161454103	161454035-161454056	atccgtgattgggctccacgggtgtcagcggctttggtagtaatggcagcggaacttgaggagccgagaccacgggcca	.((((((.((.((((((.(((((.((.((.(((...........))).)).))))))).))))))..)).))))))...	agcggaacttgaggagccgaga	tgggctccacgggtgtcagcggctttggtagtaatggcagcggaacttgaggagccgaga
novelMiR_710	chr1	-	161461436-161461514	161461446-161461467	atccgtgattgggctccacgggtgtcagcggctttggtagtaatggcagcggaacttgaggagccgagaccacgggcca	.((((((.((.((((((.(((((.((.((.(((...........))).)).))))))).))))))..)).))))))...	agcggaacttgaggagccgaga	tgggctccacgggtgtcagcggctttggtagtaatggcagcggaacttgaggagccgaga
novelMiR_711	chr1	-	161468816-161468894	161468826-161468847	atccgtgattgggctccacgggtgtcagcggctttggtagtaatggcagcggaacttgaggagccgagaccacgggcca	.((((((.((.((((((.(((((.((.((.(((...........))).)).))))))).))))))..)).))))))...	agcggaacttgaggagccgaga	tgggctccacgggtgtcagcggctttggtagtaatggcagcggaacttgaggagccgaga
novelMiR_712	chr1	-	167471274-167471352	167471284-167471305	ctttctggaaagtaagtcagccctaagtttaaatagcccagaaaatttagagctgaattactttccagaaagatagagc	(((((((((((((((.(((((.((((((((............)))))))).))))).))))))))))))))).......	tagagctgaattactttccaga	tggaaagtaagtcagccctaagtttaaatagcccagaaaatttagagctgaattactttccaga
novelMiR_713	chr1	-	169848251-169848329	169848261-169848282	attatgtactggcctggtaatatacatttactgaggttttaaaattcagtagatgtgtattgccaggccagtgcagtat	....(((((((((((((((((((((((((((((((.........)))))))))))))))))))))))))))))))....	agtagatgtgtattgccaggcc	cctggtaatatacatttactgaggttttaaaattcagtagatgtgtattgccaggcc
novelMiR_714	chr1	-	171251716-171251794	171251726-171251747	tccaagccccttacaggctccctgctgagccctgtaaacagttgcgactcggcagggagcctgtaagcacctgggaccc	(((.((...((((((((((((((((((((...(((((....))))).))))))))))))))))))))...)).)))...	ctcggcagggagcctgtaagca	cttacaggctccctgctgagccctgtaaacagttgcgactcggcagggagcctgtaagca
novelMiR_715	chr1	-	171670574-171670650	171670620-171670640	ccccaccttcaatgtcactgtcaccaagactgacaagacgctagtcctgctgatgggcaaagaaggtgtccacggtg	...(((((((..((((...((((.((.(((((.(.....).))))).)).)))).))))..))))))).........	aatgtcactgtcaccaagact	aatgtcactgtcaccaagactgacaagacgctagtcctgctgatgggcaaaga
novelMiR_716	chr1	-	178382703-178382779	178382749-178382769	tgtttggtgcaaaagtaattgtggcttttgcaacttaaaaaatgtgaaaccacaattacttttgcgccaaccttgta	...(((((((((((((((((((((.(((..((..........))..)))))))))))))))))))))))).......	aaaagtaattgtggcttttgc	aaaagtaattgtggcttttgcaacttaaaaaatgtgaaaccacaattacttttgc
novelMiR_717	chr1	-	198834372-198834448	198834382-198834402	ttggtgcaaaagtttattgcggtttttgccatttaaaagtaatggcgaagactgcagtgacttttgcaccaacctaa	((((((((((((((.((((((((((((((((((.......)))))))))))))))))))))))))))))))).....	gaagactgcagtgacttttgc	aaaagtttattgcggtttttgccatttaaaagtaatggcgaagactgcagtgacttttgc
novelMiR_718	chr1	-	199124187-199124265	199124197-199124218	ttttctcatgaatacttttgaatcttgctgaacaggtataatcgtttaagcatgactgaagtattcagagaaatcaaag	.((((((.((((((((((....((.((((((((.(((...))))))).)))).))..))))))))))))))))......	aagcatgactgaagtattcaga	tgaatacttttgaatcttgctgaacaggtataatcgtttaagcatgactgaagtattcaga
novelMiR_719	chr1	-	199197085-199197161	199197131-199197151	gctgaggcaaaagtgattgcggtttttgccattgaaaataatggcaaaaatcacaatcacttttgcaccagccaata	((((..(((((((((((((.((((((((((((((....)))))))))))))).)))))))))))))..)))).....	aagtgattgcggtttttgcca	aagtgattgcggtttttgccattgaaaataatggcaaaaatcacaatcactttt
novelMiR_720	chr1	-	203461536-203461610	203461581-203461600	ttatatatatttaggttatacaacataatgtgtgtgtatacataacatacattatgttgtataacctaaatatat	....(((((((((((((((((((((((((((((((.........)))))))))))))))))))))))))))))))	ttaggttatacaacataatg	ttaggttatacaacataatgtgtgtgtatacataacatacattatgttgtataacctaaat
novelMiR_721	chr1	-	204653106-204653182	204653116-204653136	aggctagtgcaaaagtaattgtggtttttgctgttactttcaatggcaaaaatcgcaattacttttgcaccatctaa	......(((((((((((((((((((((((((((((......))))))))))))))))))))))))))))).......	caaaaatcgcaattacttttg	aaagtaattgtggtttttgctgttactttcaatggcaaaaatcgcaattacttttg
novelMiR_722	chr1	-	206612397-206612477	206612407-206612429	ttccagccgggcccttttcgcggccgggccccagcatggctgcccccacggctgagggcctggcagctgctgcgccctcgc	.....((.((((.(.....((.(((((((((((((.(((......)))..)))).))))))))).))....).))))..))	cggctgagggcctggcagctgct	tcgcggccgggccccagcatggctgcccccacggctgagggcctggcagctgct
novelMiR_723	chr1	-	211664853-211664935	211664902-211664925	agccgaggcgtccaaggctgtagtgcactacagctgcacctgtgactagccactgcactccagcctggaaaacatggcaagac	.((((.(...((((.(((((.((((((.....((((((....)).).)))...)))))).)))))))))...).)))).....	tccaaggctgtagtgcactacagc	tccaaggctgtagtgcactacagctgcacctgtgactagccactgcactccagcctggaaa
novelMiR_724	chr1	-	213755204-213755282	213755214-213755235	aggttggtgcaaaagttttcgcagcttttgccattaaaagtaatgacaaaaaccgtgattacttttgcaccaatctaaa	((((((((((((((((..((((.(.(((((.(((((....))))).))))).).))))..))))))))))))))))...	aaaaaccgtgattacttttgca	caaaagttttcgcagcttttgccattaaaagtaatgacaaaaaccgtgattacttttgca
novelMiR_725	chr1	-	223780470-223780550	223780518-223780540	aggatcatttattgggcagttgggaaatcagctctctgtcctgttgagtgttttcagcagctgctcctaaaccagtcctcc	(((((..((((..(((((((((.((((...((((...........))))..))))..))))))))).))))...)))))..	attgggcagttgggaaatcagct	attgggcagttgggaaatcagctctctgtcctgttgagtgttttcagcagctgctcctaa
novelMiR_726	chr1	-	225846167-225846247	225846215-225846237	ccaggcaggctctgtgcagtactcaccccctccgtctgctccctccaaggtgtgggggtgggcagtgctcagggcctcctc	..(((.((((((((.(((.(.(((((((((..(..((..........))..).))))))))).).))).))))))))))).	tctgtgcagtactcaccccctcc	tctgtgcagtactcaccccctccgtctgctccctccaaggtgtgggggtgggcagtgctcagggc
novelMiR_727	chr1	-	225846205-225846285	225846215-225846237	tctcacctcttcagggctgagtgcatgagtctgcacctccaggcaggctctgtgcagtactcaccccctccgtctgctccc	.............(((.(((((((((((((((((........)))))))).))))...))))).)))..............	tctgtgcagtactcaccccctcc	cagggctgagtgcatgagtctgcacctccaggcaggctctgtgcagtactcaccccctcc
novelMiR_728	chr1	-	229129723-229129799	229129769-229129789	tgtggcgtggctttgggaagcgaacctgcctcctaatgattccgggagtcatgtaattccccatgagcactcccttt	...((.(((.(((.(((((....((.((.(((((.........))))).)).))..)))))...)))))).))....	ctttgggaagcgaacctgcct	ctttgggaagcgaacctgcctcctaatgattccgggagtcatgtaattccccatgagca
novelMiR_729	chr1	-	229129759-229129835	229129769-229129789	attgtagcagaaggcaggtccttccgcatccagccctgtggcgtggctttgggaagcgaacctgcctcctaatgatt	........((.((((((((((((((.((.((((((....))).)))...))))))).).)))))))).)).......	ctttgggaagcgaacctgcct	gcaggtccttccgcatccagccctgtggcgtggctttgggaagcgaacctgcct
novelMiR_730	chr1	-	247194449-247194527	247194459-247194480	tatatacacacacacacacacacacacatatactatatatacatatatatgtatgcttgtgtgtggagtgtgtgtatat	.((((((((((((.(.((((((((..((((((.((((((....))))))))))))..))))))))).))))))))))))	tatgtatgcttgtgtgtggagt	acacacacacacacatatactatatatacatatatatgtatgcttgtgtgtggagt
novelMiR_731	chr10	-	1049241-1049321	1049289-1049311	cctccatggaacgcgagcctcgagacgtctgacgttaggcaccgttcgcagcgcctcgggctcgcacggcaggatcgaaag	..(((.((....(((((((.((((.((.(((.((...(....)...))))))).)))))))))))....))))).......	acgcgagcctcgagacgtctgac	acgcgagcctcgagacgtctgacgttaggcaccgttcgcagcgcctcgggctcgcacgg
novelMiR_732	chr10	-	1056631-1056709	1056641-1056662	gccccggcttccgccccgcagccccgaggggtctgggcgcgctgaagaccccttcggctgctgggccaacgcccccacc	.....(((....((((.((((((..(((((((((.((....))..))))))))).)))))).))))....)))......	accccttcggctgctgggccaa	cgccccgcagccccgaggggtctgggcgcgctgaagaccccttcggctgctgggccaa
novelMiR_733	chr10	-	1938150-1938228	1938197-1938218	gaagaataaaaatgaaaaataataaaactgtcaaatatgtttgacagttttattatttttcatttttatttcaaaaact	...((((((((((((((((((((((((((((((((....))))))))))))))))))))))))))))))))........	aatgaaaaataataaaactgtc	aatgaaaaataataaaactgtcaaatatgtttgacagttttattatttttcatttt
novelMiR_734	chr10	-	2886001-2886079	2886011-2886032	aggttggtgcaggaggaagtgcggtttttgccattgaaagtaacggaaaaaaaccacagttccttttgcacccacctaa	((((.(((((((((((((.((.(((((((.((.(((....))).))..))))))).)).))))))))))))).))))..	aaaaaaccacagttccttttgc	aggaggaagtgcggtttttgccattgaaagtaacggaaaaaaaccacagttccttttgc
novelMiR_735	chr10	-	23946039-23946117	23946086-23946107	aggttgttgaaaaagtaattgtggtttctgccataactattaatggcaaaaaccataactattaatggcaaaaaccaca	.((((.(((....((((.(((((((((.((((((........)))))).))))))))).)))).....))).))))...	aaaagtaattgtggtttctgcc	aaaagtaattgtggtttctgccataactattaatggcaaaaaccataactattaatgg
novelMiR_736	chr10	-	47309450-47309530	47309460-47309482	agaaataggggcagacagggaggcattcgggcctgctggactccaaagctcctgtttgctccccctgccctctactgcctc	.....(((((((((...(((..(((..((((...(((.........))).))))..)))..))))))))).))).......	ctcctgtttgctccccctgccct	ggcagacagggaggcattcgggcctgctggactccaaagctcctgtttgctccccctgccct
novelMiR_737	chr10	-	51639745-51639821	51639791-51639811	aggttggcgcaaaagtagttgtggtttttgcattaaaagtaatggcaaaaaccacaattacttttacaccaacctaa	(((((((.(.(((((((((((((((((((((((((....)))).))))))))))))))))))))).).)))))))..	aaaagtagttgtggtttttgc	aaaagtagttgtggtttttgcattaaaagtaatggcaaaaaccacaattacttttac
novelMiR_738	chr10	-	55608404-55608482	55608451-55608472	gaagagtctcatctgctttaacacattttctgtcctacccaatgaagtacagaaaatgtgttaaaggagatgagactct	..((((((((((((.((((((((((((((((((.((.........)).)))))))))))))))))).))))))))))))	atctgctttaacacattttctg	atctgctttaacacattttctgtcctacccaatgaagtacagaaaatgtgttaaaggagatga
novelMiR_739	chr10	-	63521754-63521828	63521799-63521818	cagcgccacagccgccgccgccgtcgcagccgcagtcgccgcagctaggccctcggccgtcgcagggagctccgc	.(((.((...((.((.((((..(((..(((.((.......)).))).)))...)))).)).))..)).)))....	gccgccgccgccgtcgcagc	gccgccgccgccgtcgcagccgcagtcgccgcagctaggccctcggccgtcgcag
novelMiR_740	chr10	-	70322907-70322989	70322917-70322940	gcaacatgaggcaggccattccccatcagatgagtcctagcagtttgggcccatctgatggggaatggcctgcctcctgtggt	((.(((.(((((((((((((((((((((((((.((((.........)))).))))))))))))))))))))))))).))).))	cccatctgatggggaatggcctgc	aggccattccccatcagatgagtcctagcagtttgggcccatctgatggggaatggcctgc
novelMiR_741	chr10	-	74128705-74128783	74128752-74128773	tcaggttatgcatggtccattttgctctgcttctgaaagctgagtactttgcaagcagagcaaaacggaccatgcataa	.....(((((((((((((.(((((((((((((...((((.......))))..))))))))))))).)))))))))))))	catggtccattttgctctgctt	catggtccattttgctctgcttctgaaagctgagtactttgcaagcagagcaaaacggaccatgca
novelMiR_742	chr10	-	89644955-89645035	89645003-89645025	cgggttcgccatccccaggcgccggctctgcggctgctgaatcggaagccgcagggaggatccggggaaataaagacgccg	((((((.....(((((.((..((..((((((((((.(((...))).)))))))))).))..)))))))......))).)))	atccccaggcgccggctctgcgg	atccccaggcgccggctctgcggctgctgaatcggaagccgcagggaggatccggggaaat
novelMiR_743	chr10	-	89644993-89645073	89645003-89645025	aggaggtgggggagtcggcaggaggaggggaggagcgccgggttcgccatccccaggcgccggctctgcggctgctgaatc	.((.(((.(.(((((((((.((.(((..((..((((.....)))).)).)))))....))))))))).).))).)).....	atccccaggcgccggctctgcgg	ggggagtcggcaggaggaggggaggagcgccgggttcgccatccccaggcgccggctctgcgg
novelMiR_744	chr10	-	96136356-96136434	96136403-96136424	gatctctcaaaaagggaaaggtaagaagaaataaataaatatatataacatttcttcttacctttccctttttgagaaa	....((((((((((((((((((((((((((((..(((......)))...))))))))))))))))))))))))))))..	aaagggaaaggtaagaagaaat	aaagggaaaggtaagaagaaataaataaatatatataacatttcttcttacctttcccttttt
novelMiR_745	chr10	-	96248186-96248264	96248196-96248217	aggctggtgcaaaaataatcgtagtttttgccattacttccagtggcaaaaaccgtgattacttttgcagcaaactaat	((..((.(((((((.((((((..((((((((((((......))))))))))))..)))))).))))))).))..))...	aaaaaccgtgattacttttgca	caaaaataatcgtagtttttgccattacttccagtggcaaaaaccgtgattacttttgca
novelMiR_746	chr10	-	102644393-102644473	102644441-102644463	gcccgccccccggaggagggagccgcggtcctcacgccgcgcgcgcagcgggctgcgtctcctcctcctcccgagcgccta	...(((.(...(((((((((((.((((((((....((.((....)).)))))))))).)))..)))))))).).)))....	cggaggagggagccgcggtcctc	cggaggagggagccgcggtcctcacgccgcgcgcgcagcgggctgcgtctcctcctcctcccga
novelMiR_747	chr10	-	112183666-112183748	112183676-112183699	attggccgggactggaagtgcgggcttctgcagcagccgaagctggagctgctagggtgcgaactgccagggcaggtgtgggc	....(((.(..((((.(((.((.((((..(((((..(((....))).)))))..)))).)).))).))))..).)))......	tgctagggtgcgaactgccagggc	actggaagtgcgggcttctgcagcagccgaagctggagctgctagggtgcgaactgccagggc
novelMiR_748	chr10	-	119060002-119060082	119060050-119060072	tatacaaataattgaaggctaattagcagtataactataaatagtaatgctgccagtctccttcagacaaaaattctataa	...........(((((((...(((.(((((((.((((....)))).))))))).)))..)))))))...............	attgaaggctaattagcagtata	attgaaggctaattagcagtataactataaatagtaatgctgccagtctccttcagaca
novelMiR_749	chr10	-	119542552-119542632	119542600-119542622	aaccgcgccgtgagccggctgagcaggaagcggccgccgtcaggtaagcggcttcgggggcccgcgggctcggggtcgggg	..(((.(((.((((((.((.(.((..(((((.((.(((....)))..)).)))))....))).)).)))))).))))))..	tgagccggctgagcaggaagcgg	tgagccggctgagcaggaagcggccgccgtcaggtaagcggcttcgggggcccgcgggctcggg
novelMiR_750	chr10	-	119542590-119542670	119542600-119542622	tgctccttcttcctcctcgggcgcccgcggcgatgttcaaccgcgccgtgagccggctgagcaggaagcggccgccgtcag	.((..((.((((((.(((((.(((.(((((((.((......))))))))).).)).))))).)))))).))..))......	tgagccggctgagcaggaagcgg	tcttcctcctcgggcgcccgcggcgatgttcaaccgcgccgtgagccggctgagcaggaagcgg
novelMiR_751	chr10	-	122416970-122417050	122416980-122417002	caggctatgatcctcagttgtgtgtaaaattagggctttcaatctacacacaactgagcatcacagcctgatgagaattct	((((((.((((.((((((((((((((..................)))))))))))))).)))).))))))...........	cacaactgagcatcacagcctga	aggctatgatcctcagttgtgtgtaaaattagggctttcaatctacacacaactgagcatcacagcctga
novelMiR_752	chr10	-	123911483-123911557	123911528-123911547	aggttggtgcgaaagtaatggtgggttttgcctttaaaactaatggcaaaacccacaattacttttgcaccaacc	.((((((((((((((((((.((((((((((((.(((....))).)))))))))))).))))))))))))))))))	gaaagtaatggtgggttttg	gaaagtaatggtgggttttgcctttaaaactaatggcaaaacccacaattacttttgc
novelMiR_753	chr10	-	128107754-128107836	128107803-128107826	ctcctaaggaagaggcccaggctctggaagacctgactggctttaaagagctcttccagacccctggtcatactgaagaagca	.............((((..((.(((((((((........((((....))))))))))))).))..))))..............	agaggcccaggctctggaagacct	agaggcccaggctctggaagacctgactggctttaaagagctcttccagacccctggtcatact
novelMiR_754	chr10	-	133267407-133267485	133267417-133267438	agctgggggtgctggaggggcacgggggtcccagctctgacccaggctctcggccctgtctcctccagcctccggtcac	.(((((((..((((((((((.((((((.(...(((.(((...))))))...).)))))))))))))))))))))))...	tctcggccctgtctcctccagc	tggaggggcacgggggtcccagctctgacccaggctctcggccctgtctcctccagc
novelMiR_755	chr11	-	207302-207372	207345-207362	ggcggctgtggccgcgtcggtgtccgcgtcgaggagccggggcagggcacgatggcggactgggctcgggg	..(((((.(((((((((((.(((((((.(((......))).)).))))))))).)))).)))))).))...	gccgcgtcggtgtccgcg	gccgcgtcggtgtccgcgtcgaggagccggggcagggcacgatggcggactg
novelMiR_756	chr11	-	268894-268972	268941-268962	tgctgtgctcctcacagctggcgctgaccgctatttcctgctctagggcggtaggcggcatctgagagcatgaacaaaa	....((((((....(((.((.((((.(((((.....((((...))))))))).)))).)).))).))))))........	ctcacagctggcgctgaccgct	ctcacagctggcgctgaccgctatttcctgctctagggcggtaggcggcatctgagagca
novelMiR_757	chr11	-	268931-269009	268941-268962	cctgccccgtggtcagtgcctcctgtgttggccgcaatgctgtgctcctcacagctggcgctgaccgctatttcctgct	........((((((((((((..(((((..(..((((....))))..)..)))))..))))))))))))...........	ctcacagctggcgctgaccgct	tggtcagtgcctcctgtgttggccgcaatgctgtgctcctcacagctggcgctgaccgct
novelMiR_758	chr11	-	694934-695010	694980-695000	tggctgaggcggcggcggtggcggccgcggccgctgtggcggcggcggccgcggccgcggcaggaggcgaggcggag	..(((..(.(.((.(((((.((((((((.(((((....))))).)))))))).))))).))....).)..)))....	ggcggcggtggcggccgcggc	ggcggcggtggcggccgcggccgctgtggcggcggcggccgcggccgcggcagg
novelMiR_759	chr11	-	1477603-1477681	1477650-1477671	ccaggaagggggcactgaccacgtcactggatctgattagccagattcagtgtctggtgagggtccctttcctggtcca	(((((((((((((.((.((((.(.(((((((((((......))))))))))).))))).)).)))))))))))))....	ggcactgaccacgtcactggat	ggcactgaccacgtcactggatctgattagccagattcagtgtctggtgagggtccc
novelMiR_760	chr11	-	2963722-2963804	2963771-2963794	tggtggctttcagtttcaggtcttggagacaaatgctgcatgacgggctgtgggttagggatcttgggtgtgggtgatggtgg	..((.(((..((.((..((((((..((..((...(((........)))..))..))..)))))).)).))..))).)).....	cagtttcaggtcttggagacaaat	cagtttcaggtcttggagacaaatgctgcatgacgggctgtgggttagggatcttgggtgtg
novelMiR_761	chr11	-	2963761-2963843	2963771-2963794	cggtgcaatagcatttccagcgacacatgactgactgactggtggctttcagtttcaggtcttggagacaaatgctgcatgac	..(((((...((((((((((.(((...(((..((((((..(....)..))))))))).))))))))....))))))))))...	cagtttcaggtcttggagacaaat	ttccagcgacacatgactgactgactggtggctttcagtttcaggtcttggagacaaat
novelMiR_762	chr11	-	10456243-10456325	10456253-10456276	gaggctcagctgagtcagtgcgtgcgtgcagctggctgggtcctgtctgccggctggagtaggaggtctctgttttgcatatc	...((..(((.(((.(....(.(((.(.((((((((.(((.....))))))))))).)))).)..).))).)))..)).....	ccggctggagtaggaggtctctgt	tgagtcagtgcgtgcgtgcagctggctgggtcctgtctgccggctggagtaggaggtctctgt
novelMiR_763	chr11	-	13463148-13463226	13463158-13463179	acgcgcagccgcctcagtggcttcctccacagccacctccggagggatctggctgaggaggaagtggaggtgtcactgg	.....(((.((((((....(((((((((.((((((..(((....)))..)))))).))))))))).))))))...))).	tctggctgaggaggaagtggag	cagtggcttcctccacagccacctccggagggatctggctgaggaggaagtggag
novelMiR_764	chr11	-	17207883-17207961	17207930-17207951	gagtcggccgaagctttcggcggcggctgagccagctgaggggaaaaatggctcggactgtggcggcttcggcggctca	((((((.((((((((....((.((((((((((((..(........)..)))))))).)))).)))))))))))))))).	aagctttcggcggcggctgagc	aagctttcggcggcggctgagccagctgaggggaaaaatggctcggactgtggcggcttcg
novelMiR_765	chr11	-	17332887-17332963	17332897-17332917	gaggtgagaagattgcttgagaccaggagtttaagaccagcctgagcaacatagcaatactccatctctacaaaaaa	((((((.((..((((((((.(..((((.(((...)))...))))..)..)).))))))..)))))))).........	caacatagcaatactccatct	gtgagaagattgcttgagaccaggagtttaagaccagcctgagcaacatagcaatactccatct
novelMiR_766	chr11	-	18004699-18004777	18004709-18004730	agttaagtgttctacacagataatctgttattaatgagagaatagaatagacaatctgtgtagagtgcttaacctggtg	.((((((..((((((((((((..((((((.....(....).....))))))..))))))))))))..))))))......	tagacaatctgtgtagagtgct	tgttctacacagataatctgttattaatgagagaatagaatagacaatctgtgtagagtgct
novelMiR_767	chr11	-	19712112-19712188	19712158-19712178	aagccgggagaggctccatgaccccggcaggctctggccaaaccttgctgcgtttcatggagcccctccctgtccgc	..((.(((((.((((((((((..(((((((((....)))......))))).)..)))))))))).))))).))....	aggctccatgaccccggcagg	aggctccatgaccccggcaggctctggccaaaccttgctgcgtttcatggagcccct
novelMiR_768	chr11	-	28073265-28073345	28073313-28073335	atacatattgtccaacaaatgtgacttgctctgctgagtttgaccagagcaggtcacatttgttggacaatacgtgtagaa	((((.((((((((((((((((((((((((((((...........)))))))))))))))))))))))))))).))))....	tccaacaaatgtgacttgctctg	tccaacaaatgtgacttgctctgctgagtttgaccagagcaggtcacatttgttggaca
novelMiR_769	chr11	-	34885349-34885427	34885359-34885380	tttgttcagtccaccaggtctgtgcaggtataatggagtttttcagctccattataatcttataggaccaccatcatat	................(((((....((((((((((((((......)))))))))).))))....)))))..........	tccattataatcttataggacc	tctgtgcaggtataatggagtttttcagctccattataatcttataggacc
novelMiR_770	chr11	-	45678675-45678751	45678685-45678705	gaactaggccccgggcttaagagatgagtgaactagaactctgatttcaaggagctctcagtctagtgggagaggca	..(((((((...((((((..(((((((((........))))..)))))...))))))...)))))))..........	tcaaggagctctcagtctagt	taggccccgggcttaagagatgagtgaactagaactctgatttcaaggagctctcagtctagt
novelMiR_771	chr11	-	46678884-46678964	46678894-46678916	atgaagccccctggagagagatgttggagccacccatcaggcatgctctcccccacctctgtccagcccgcctcacggccc	.(((.((...(((((.((((.((..(((((...((....))...)))))....)).)))).)))))...)).)))......	tcccccacctctgtccagcccgc	cccctggagagagatgttggagccacccatcaggcatgctctcccccacctctgtccagcccgc
novelMiR_772	chr11	-	47724543-47724623	47724553-47724575	cctccaccccctcctccaccacctcctcctgcggaagatggtgagatccaggaggtagagatggaggatgagggaagtgag	....(((.(((((.(((.(((((((((((((.....(((......)))))))))).)).).))).))).)))))..)))..	caggaggtagagatggaggatga	ctccaccacctcctcctgcggaagatggtgagatccaggaggtagagatggaggatga
novelMiR_773	chr11	-	57408794-57408872	57408841-57408862	gccccagggacaggacctctgtgctttcacctctgtgtccttacacctggagggatgctctgaggtcctgctctaggag	..((.((((.(((((((((.(.((..((.(((((((((....))))..))))))).)).).))))))))))))).))..	caggacctctgtgctttcacct	caggacctctgtgctttcacctctgtgtccttacacctggagggatgctctgaggtcctgct
novelMiR_774	chr11	-	58504606-58504686	58504616-58504638	cacttagctctccctggacttcttattttggctcttgagctgcctgagcaaaaataggaagtccaaggactgataggtgaa	((((((.(..(((.(((((((((((((((.((((...........)))).))))))))))))))).)))..).))))))..	caaaaataggaagtccaaggact	tccctggacttcttattttggctcttgagctgcctgagcaaaaataggaagtccaaggact
novelMiR_775	chr11	-	60945350-60945428	60945360-60945381	gttctgagtgactgggctcagtcgggccgttctgcttctcgtgatggcactggggttgcagtcatttgggacctggaaa	((((..(((((((((((((...(((((((((.((.....)).)))))).)))))))).))))))))..)))).......	cactggggttgcagtcatttgg	gagtgactgggctcagtcgggccgttctgcttctcgtgatggcactggggttgcagtcatttgg
novelMiR_776	chr11	-	62672134-62672216	62672183-62672206	gtatctcggtccggactctccgctgggcccacgaaggagaaaggctgcctcggattcctgcgcccaagccaaggtccggcgcc	.......(((((((((.((..(((((((.((.(((.(((.........)))...))).)).)))).)))..)))))))).)))	ccggactctccgctgggcccacga	ccggactctccgctgggcccacgaaggagaaaggctgcctcggattcctgcgcccaagccaaggtccggcg
novelMiR_777	chr11	-	62672173-62672255	62672183-62672206	ccgacggcagctcacaggaccccggagagtcctggcatggtatctcggtccggactctccgctgggcccacgaaggagaaagg	..........(((...((.(((((((((((((.(((.(((....)))))).))))))))))..))).))......))).....	ccggactctccgctgggcccacga	caggaccccggagagtcctggcatggtatctcggtccggactctccgctgggcccacga
novelMiR_778	chr11	-	63764458-63764538	63764468-63764490	gagccccctcctctcaggatctcagccccccagacgtaaaggaagaggctggctgggtccctgagaggcccgggcccgcag	(.((((...(((((((((..(((((((..((...............))..)))))))..)))))))))...)))).)....	ctggctgggtccctgagaggccc	tcctctcaggatctcagccccccagacgtaaaggaagaggctggctgggtccctgagaggccc
novelMiR_779	chr11	-	64801021-64801099	64801031-64801052	cctggggcggaggggtaggggccacagagcagggcacccggccatcccatctgtgaccccacctctaggatggctcccg	...(((((.(((((((.((((.((((((....(((.....)))......)))))).))))))))))....).)).))).	catctgtgaccccacctctagg	gaggggtaggggccacagagcagggcacccggccatcccatctgtgaccccacctctagg
novelMiR_780	chr11	-	65121495-65121575	65121505-65121527	gaggatgaggccactctgggccagtgcggggtggaggccctgactaccctggaagtagcaggccgcatgcttggaggtgag	(((.(((.((((((((..((..(((.((((((....)))))))))..))..).)))....)))).))).))).........	ctggaagtagcaggccgcatgct	gatgaggccactctgggccagtgcggggtggaggccctgactaccctggaagtagcaggccgcatgct
novelMiR_781	chr11	-	66317277-66317355	66317324-66317345	ccccgagccccaacttgagggtcacagagctcggcaggcaggcttttcccaccccctgactctcagccccatggggcct	......((((((...((.((((...((((.((((..((..((.....))..))..))))))))..))))))))))))..	caacttgagggtcacagagctc	caacttgagggtcacagagctcggcaggcaggcttttcccaccccctgactctcagccccatggg
novelMiR_782	chr11	-	66480169-66480243	66480214-66480233	ttgtcagcaggccgcacacgcgccggaccgggtaccgctgtgcccggcctggccgcggcctagtcccggcagacg	(((((.(((((((((....(.(((((.((((((((....)))))))).))))))))))))).))...)))))...	gccgcacacgcgccggaccg	gccgcacacgcgccggaccgggtaccgctgtgcccggcctggccgcggcct
novelMiR_783	chr11	-	66480204-66480278	66480214-66480233	ggtggcgcgcggattggccctgcgggctcggccttttgtcagcaggccgcacacgcgccggaccgggtaccgctg	(((((..(.(((.(((((...(((....((((((.........))))))....)))))))).))).)..))))).	gccgcacacgcgccggaccg	gattggccctgcgggctcggccttttgtcagcaggccgcacacgcgccggaccg
novelMiR_784	chr11	-	67391699-67391775	67391745-67391765	gcccctggagatcggggcgttccgcgggccgcgcaccggattgcgaaggtcagagaggacgcagctgtggggcgcga	(((((.......(((.(((((((...((((.((((......))))..))))...).))))))..))).)))))....	atcggggcgttccgcgggccg	atcggggcgttccgcgggccgcgcaccggattgcgaaggtcagagaggacgcagctgtggg
novelMiR_785	chr11	-	67391735-67391811	67391745-67391765	tgctcctggctcccccggcacgcctcggccttccgtgcccctggagatcggggcgttccgcgggccgcgcaccggat	...(((((((..((((((.((((((((..((.(((......)))))..)))))))).))).)))..)).))..))).	atcggggcgttccgcgggccg	cccccggcacgcctcggccttccgtgcccctggagatcggggcgttccgcgggccg
novelMiR_786	chr11	-	67504193-67504271	67504240-67504261	ggccgcgcgcagcctccccgcactgactgtcgcgccgtgccctgcgccaggaggagcggaggccgcgcgcggcccgccg	((((((((((.((((((..((.((..(((..((((........)))))))..)).)))))))).)))))))))).....	agcctccccgcactgactgtcg	agcctccccgcactgactgtcgcgccgtgccctgcgccaggaggagcggaggccgc
novelMiR_787	chr11	-	71876553-71876633	71876601-71876623	taggctggtgtaaatgtaattgtggtttttgccattactttcaatggcaaaaatcgcaattatgtttgcaccaacctaaga	((((.(((((((((((((((((((((((((((((((......))))))))))))))))))))))))))))))).))))...	taaatgtaattgtggtttttgcc	taaatgtaattgtggtttttgccattactttcaatggcaaaaatcgcaattatgtttgca
novelMiR_788	chr11	-	74007090-74007168	74007137-74007158	ccatcagccttctctggcctgtctcctgcagccccaccgctgcactgaagcccagggctgtggagcagcctctctcctt	...............(((.((.((((.(((((((....(((.......)))...)))))))))))))))).........	tctctggcctgtctcctgcagc	tctctggcctgtctcctgcagccccaccgctgcactgaagcccagggctgtggagcagcctctctcc
novelMiR_789	chr11	-	75337058-75337138	75337106-75337128	gcttttgaattgagggatggaatctcctagcctggagataattaaataaggcttagatctccctctctcccttcacgcatt	((...((((..((((((.(((((((...(((((...............))))).)))).))).))))))..)))).))...	tgagggatggaatctcctagcct	tgagggatggaatctcctagcctggagataattaaataaggcttagatctccctctctccct
novelMiR_790	chr11	-	76381035-76381113	76381045-76381066	gcagcgtctcgggcgggcgggaggtgcaccagcggcggcggcggcggtaaatcctcccggccgctcacagcactgtgga	((((.((...((((((.(((((((...(((.((.((....)).)))))....))))))).))))))...)).))))...	taaatcctcccggccgctcaca	cgggcgggcgggaggtgcaccagcggcggcggcggcggtaaatcctcccggccgctcaca
novelMiR_791	chr11	-	85444789-85444865	85444835-85444855	aggttggtgcaaaagtaattgtggcttttgctattaaaagtaactacaagaaccacaattacttttgtaccaactta	((((((((((((((((((((((((.(((((...(((....)))...))))).)))))))))))))))))))))))).	aaaagtaattgtggcttttgc	aaaagtaattgtggcttttgctattaaaagtaactacaagaaccacaattacttttgt
novelMiR_792	chr11	-	92320139-92320215	92320149-92320169	attaggctgatgcaaaagtaactgcagcttttgccattactcattgcaaaaatcgcaattacttttgcaccaaccta	..((((.((.(((((((((((.(((...((((((.((.....)).))))))...))).))))))))))).)).))))	caaaaatcgcaattacttttg	aaagtaactgcagcttttgccattactcattgcaaaaatcgcaattacttttg
novelMiR_793	chr11	-	93730509-93730587	93730556-93730577	aaagatggaagttctctataggaagccatagcactcctaatgtttggtgctatgttttcctgaggagatataaaacgta	....(((.....(((((.(((((((.(((((((((..........))))))))).))))))).))))).......))).	gttctctataggaagccatagc	gttctctataggaagccatagcactcctaatgtttggtgctatgttttcctgaggagatata
novelMiR_794	chr11	-	93735169-93735247	93735216-93735237	cattttgggactgcacttatgtatgtttttgtttaacgtggacaaagacttacagataggtgcaaaaaataaatcctct	......((((.((((((((((((.((((((((((.....)))))))))).))))..)))))))).........))))..	ctgcacttatgtatgtttttgt	ctgcacttatgtatgtttttgtttaacgtggacaaagacttacagataggtgcaaaa
novelMiR_795	chr11	-	94924573-94924653	94924583-94924605	taaacagaacttgtctctaatcctaatgtaacagaaatgtatacaatgttacattaagattagagacaagagtattctcag	.........(((((((((((((.((((((((((....((....)).)))))))))).)))))))))))))...........	ttacattaagattagagacaaga	ttgtctctaatcctaatgtaacagaaatgtatacaatgttacattaagattagagacaaga
novelMiR_796	chr11	-	113368803-113368881	113368813-113368834	taggttagtgcaaaagaaattgcagtttttgtcattacttttaatggcaaaaactgcaattagttttgcaccaacctaa	((((((.((((((((..((((((((((((((((((((....))))))))))))))))))))..)))))))).)))))).	caaaaactgcaattagttttgc	aaaagaaattgcagtttttgtcattacttttaatggcaaaaactgcaattagttttgc
novelMiR_797	chr11	-	113773657-113773739	113773667-113773690	gacggccggcgggacgggagctgcggcgctggctacgagagtgacccagtcagcgttggttcccgtcttggccatggcctcgt	((.((((((((((((((((((..(((((((((((((....)).....)))))))))))))))))))))).)))..))))))..	tcagcgttggttcccgtcttggcc	cgggacgggagctgcggcgctggctacgagagtgacccagtcagcgttggttcccgtcttggcc
novelMiR_798	chr11	-	117651829-117651905	117651875-117651895	ggcattgtcatccccgctgtttccctgaacctatttctgcagaggctcggggagacatcggggatgacatctgtctt	((((.(((((((((((.(((((((((((.(((..........))).))))))))))).)))))))))))..))))..	tccccgctgtttccctgaacc	tccccgctgtttccctgaacctatttctgcagaggctcggggagacatcggggatg
novelMiR_799	chr11	-	118435515-118435597	118435525-118435548	gggtggctaacggggcctggagggaagaggcgggcaaaagcgcccccgccccttcttcctccggtctctgcctgccgctgcat	.((((((...(((((.(((((((((((.(((((((......))))..))).))))..))))))).)))))...))))))....	cccttcttcctccggtctctgcct	acggggcctggagggaagaggcgggcaaaagcgcccccgccccttcttcctccggtctctgcct
novelMiR_800	chr11	-	118749349-118749431	118749398-118749421	aggaattgttaaatggaaagatgctctgaggactaggtcaaagcctggtctttttttttttttttttttttttctttcttttt	(((((..(..(((..((((((......(((((((((((....)))))))))))......))))))..)))..)..)))))...	aaatggaaagatgctctgaggact	aaatggaaagatgctctgaggactaggtcaaagcctggtctttttttttttttttttttttt
novelMiR_801	chr11	-	118897634-118897716	118897683-118897706	cctccattcccctggacccagggacatgcagccctacatggccacccactgtttgcagtgtctctgggtccctaagggatacc	.........((((((((((((((((((((((....((((((....))).)))))))).)))))))))))))...)))).....	cctggacccagggacatgcagccc	cctggacccagggacatgcagccctacatggccacccactgtttgcagtgtctctgggtccctaaggga
novelMiR_802	chr11	-	119094683-119094759	119094693-119094713	cgcctgccgcgtcggcctcgggccctgccctgtccgccgtccgccctccggtagggttcgggccttccggatgcggc	.....((((((((((((.(((((((((((..(..((.....))..)...))))))))))))))).....))))))))	tccggtagggttcgggccttc	cggcctcgggccctgccctgtccgccgtccgccctccggtagggttcgggccttc
novelMiR_803	chr11	-	119107021-119107101	119107069-119107091	tatgcttgttagatttccacaggtcggacgcctgtgaggttaagaaggaggtgacccctgtggaaatcaccgcccccttct	...........((((((((((((..((.(((((.(...........).))))).)))))))))))))).............	agatttccacaggtcggacgcct	agatttccacaggtcggacgcctgtgaggttaagaaggaggtgacccctgtggaaatcacc
novelMiR_804	chr11	-	119662566-119662648	119662576-119662599	ttttcccccaggcaggaggcaatcccaggggcctgcctgatagaggcatttcctgtccctgtctcctcctgcatctcctttat	...........((((((((......(((((((.(((((.....)))))......)))))))...))))))))...........	ttcctgtccctgtctcctcctgca	caggaggcaatcccaggggcctgcctgatagaggcatttcctgtccctgtctcctcctgca
novelMiR_805	chr11	-	121482460-121482538	121482470-121482491	ctggtggggtggtgaggagcagccttctctggggaattagaaactatctacagagaatgctgcccccaccaacccactc	..((((((.(((((.((.(((((.(((((((..((..(((...)))))..))))))).))))).))))))).)))))).	ctacagagaatgctgcccccac	gaggagcagccttctctggggaattagaaactatctacagagaatgctgcccccac
novelMiR_806	chr11	-	123058066-123058146	123058076-123058098	gtccaaaacattcgcggtttccaccagaattcaaggtgttggcaactaccttccttggatgtctgagtgacccaagatgtt	......((((((...(((...(((((((((((((((.((.(....).))...)))))))).)))).))))))...))))))	ccttccttggatgtctgagtgac	caccagaattcaaggtgttggcaactaccttccttggatgtctgagtgac
novelMiR_807	chr11	-	130572233-130572313	130572281-130572303	ctttccagcttttgcactggactgggaatgagttttcacctgctcattcccagtccagtgcaagagctgaaaagttaaatt	((((.((((((((((((((((((((((((((((........)))))))))))))))))))))))))))).)))).......	tttgcactggactgggaatgagt	tttgcactggactgggaatgagttttcacctgctcattcccagtccagtgcaagag
novelMiR_808	chr12	-	562946-563026	562956-562978	ccagaaggttctccacgggctccattctcccatgtgccaaactcgtgctctcggggaatgcagagcccactaggcagaccc	......((((..((..((((((((((((((...(..(.......)..)....))))))))..))))))....))..)))).	tctcggggaatgcagagcccact	cgggctccattctcccatgtgccaaactcgtgctctcggggaatgcagagcccact
novelMiR_809	chr12	-	6592743-6592817	6592753-6592772	ttcttccgggtattgaatggttactcactccagcacaagctgttgctgactgggacaccattacaaaacaatctg	.........((.(((((((((..((((...(((((........)))))..))))..)))))).))).))......	ctgactgggacaccattaca	gaatggttactcactccagcacaagctgttgctgactgggacaccattaca
novelMiR_810	chr12	-	8697677-8697755	8697687-8697708	gctcctcgcccgcacccgagccatcgctggcctcgggggaagagaggcgatggatcgcgcgcggggagcgaaaagggag	(((((((((.(((....((.((((((((...(((.......))).)))))))).))))).)))))))))..........	cgatggatcgcgcgcggggagc	tcctcgcccgcacccgagccatcgctggcctcgggggaagagaggcgatggatcgcgcgcggggagc
novelMiR_811	chr12	-	19821267-19821345	19821277-19821298	taggttggcgcaaatgtaattgcagtttttgccattactttaaatagcaaaaactgcaattagttttgcaccaacctaa	((((((((.(((((..((((((((((((((((.(((......))).))))))))))))))))..))))).)))))))).	caaaaactgcaattagttttgc	aaatgtaattgcagtttttgccattactttaaatagcaaaaactgcaattagttttgc
novelMiR_812	chr12	-	25007985-25008061	25008031-25008051	aggttgatgcaaaagtagttgtggtttttgccattactctcaatggttaaaaactgcagtcacatttgtaccaacct	((((((.((((((.((..(((..((((((((((((......))))).)))))))..)))..)).)))))).))))))	aaaagtagttgtggtttttgc	aaaagtagttgtggtttttgccattactctcaatggttaaaaactgcagtcacatttgt
novelMiR_813	chr12	-	26804100-26804176	26804110-26804130	tgaaggaattacctgggaatgggaagttgttttgttttttagcttttcccttttctggtagttctcagaaagattct	....(((((((((.(((((.((((((..(((.........))).)))))).))))))))))))))............	tcccttttctggtagttctca	ggaattacctgggaatgggaagttgttttgttttttagcttttcccttttctggtagttctca
novelMiR_814	chr12	-	26832963-26833045	26833012-26833035	cggcggcggctgcggcttctctgggcgcctgggctgcgctcttcgcggggtgtccgcagctgcggcttggccccggtctggct	(((.(((((((((((((....((((((((....(((((.....))))))))))))).))))))))))..))))))........	tgcggcttctctgggcgcctgggc	tgcggcttctctgggcgcctgggctgcgctcttcgcggggtgtccgcagctgcggc
novelMiR_815	chr12	-	38161455-38161535	38161465-38161487	gctaagcagggtggggcctggttcagtgcttggaagggagaccgcctgggaataccgggtgctgtaggcttttggcttccc	(((((((...(..(.(((((((......((..(..((....))..)..))...))))))).)..)..)))..)))).....	ggaataccgggtgctgtaggctt	gcagggtggggcctggttcagtgcttggaagggagaccgcctgggaataccgggtgctgtaggctt
novelMiR_816	chr12	-	46448795-46448873	46448805-46448826	aaggttcttggcaagtcttttaagtttgatgaaaaagtttattgaacttaaaagacttgccaagaacctactttataaa	.(((((((((((((((((((((((((..(((((....)))))..)))))))))))))))))))))))))..........	ttaaaagacttgccaagaacct	gttcttggcaagtcttttaagtttgatgaaaaagtttattgaacttaaaagacttgccaagaacct
novelMiR_817	chr12	-	50757360-50757432	50757370-50757388	tgctcctgctgtttgacatattttccatgtagaagatatggacctggaaatcatgctgacagttggagtaagc	((((((.((((((.(.(((..((((((.((...........)).))))))..)))).)))))).))))))...	tggaaatcatgctgacagt	tgtttgacatattttccatgtagaagatatggacctggaaatcatgctgacagt
novelMiR_818	chr12	-	51353773-51353855	51353822-51353845	attgcttgttccccggaggttgaagctacagtgagccttgattgtgtcactgcactccagcctgggcaacaggtaagactctg	.(((((((((.(((..((((((.((...((((((..(......)..))))))..)).))))))))).))))))))).......	ccccggaggttgaagctacagtga	ccccggaggttgaagctacagtgagccttgattgtgtcactgcactccagcctgggcaa
novelMiR_819	chr12	-	52590995-52591071	52591041-52591061	cctgaggatcttgttgaactagggcaggatcctttctgtccagaagaaaagggacctgccctagttcagtaggatcc	.....(((((((((((((((((((((((.((((((((.......)).)))))).)))))))))))))))))))))))	ttgttgaactagggcaggatc	ttgttgaactagggcaggatcctttctgtccagaagaaaagggacctgccctagttcagtagga
novelMiR_820	chr12	-	53006020-53006100	53006068-53006090	atgggtgtggcgaaatggatgtgctgaaagggaagattctgagtttaatgtacttttttgagacggagtttcgctcctgtt	(((((...((((((((...(((.(((((((((.(.(((........))).).))))))).)))))..))))))))))))).	cgaaatggatgtgctgaaaggga	cgaaatggatgtgctgaaagggaagattctgagtttaatgtacttttttgagacggagtttcgct
novelMiR_821	chr12	-	57470787-57470867	57470835-57470857	aacttctggctcttcctgtagccctctagcatccatggcagcattctcagtgatgctggggggctgtggtgagtagacaga	....((((.((((..(..(((((((((((((((..(((........)))..)))))))))))))))..)..)).)).))))	tcttcctgtagccctctagcatc	tcttcctgtagccctctagcatccatggcagcattctcagtgatgctggggggctgtggtgagtaga
novelMiR_822	chr12	-	60026776-60026852	60026822-60026842	accttggtgcaaaagtagttgtggtttttgccattgaaagtaatggcaaaaacggcaattacatttgcaacaaccta	...(((.((((((.((((((((.(((((((((((((....))))))))))))).)))))))).)))))).)))....	aaaagtagttgtggtttttgc	aaaagtagttgtggtttttgccattgaaagtaatggcaaaaacggcaattacatttgc
novelMiR_823	chr12	-	63882065-63882139	63882110-63882129	aggttggtgcaaaagtaatcgcagtttttgccatacttttaatgtcaaaactgcaataactttgcaccaacctaa	(((((((((((((.((.((.((((((((.(.(((.......))).))))))))).)).)))))))))))))))..	aaaagtaatcgcagtttttg	aaaagtaatcgcagtttttgccatacttttaatgtcaaaactgcaataactttgc
novelMiR_824	chr12	-	66807970-66808048	66808017-66808038	agttcttggttgtattataatagctaactgttaagcaattgttaaacaacagttagctattataatacaaccaagaatt	((((((((((((((((((((((((((((((((.(((....)))....))))))))))))))))))))))))))))))))	tgtattataatagctaactgtt	tgtattataatagctaactgttaagcaattgttaaacaacagttagctattataatacaac
novelMiR_825	chr12	-	80906565-80906641	80906611-80906631	cttctttgcgtctggctcctttctaatcactatgtcaggatgccacagtgattagacaggagccagacacaaagtgt	...(((((.(((((((((((.((((((((((.((.(.....).)).)))))))))).))))))))))).)))))...	tctggctcctttctaatcact	tctggctcctttctaatcactatgtcaggatgccacagtgattagacaggagccagaca
novelMiR_826	chr12	-	93952820-93952900	93952830-93952852	aagagaaaaagcaaacactttccaattcattacatgttccaactcatgtaatgagttggaaagtgtttgctttttctgttt	((.(((((((((((((((((((((((((((((((((........))))))))))))))))))))))))))))))))).)).	taatgagttggaaagtgtttgct	caaacactttccaattcattacatgttccaactcatgtaatgagttggaaagtgtttgct
novelMiR_827	chr12	-	96400276-96400354	96400323-96400344	ccgcagagccgcggagaaggagccagcgcccggccagacagtctcagcccgccgtcggcgcccgccgcgctcgcgcccg	.(((.((((.((((....((.(((.(((.(.(((.((.....))..))).).))).)))..)).)))))))))))....	gcggagaaggagccagcgcccg	gcggagaaggagccagcgcccggccagacagtctcagcccgccgtcggcgcccgccgcgc
novelMiR_828	chr12	-	96400313-96400391	96400323-96400344	gcggccgcccgcagtctcctgagctccccgcgggccgccgcagagccgcggagaaggagccagcgcccggccagacagt	..(((((..(((.(.(((((...((((..((((..(......)..)))))))).))))).).)))..))))).......	gcggagaaggagccagcgcccg	cccgcagtctcctgagctccccgcgggccgccgcagagccgcggagaaggagccagcgcccg
novelMiR_829	chr12	-	98515826-98515906	98515874-98515896	ttttgtcaggaccgaggggtcttccaggaactccggcatctcggggatctgcgaagccccctccccacagcctttgccgcc	........((...((((((.((((((((..((((((....)))))).)))).)))).)))))).))...............	accgaggggtcttccaggaactc	accgaggggtcttccaggaactccggcatctcggggatctgcgaagccccctccccac
novelMiR_830	chr12	-	106953869-106953947	106953879-106953900	gtaggagttcagcctataaaacaaacaaatacatgacttgtagtatttcttcgttttatagtctgaactcctctaagtt	..((((((((((.(((((((((.((.((((((..........)))))).)).))))))))).)))))))))).......	tcttcgttttatagtctgaact	ttcagcctataaaacaaacaaatacatgacttgtagtatttcttcgttttatagtctgaact
novelMiR_831	chr12	-	107747315-107747393	107747325-107747346	tacagtggtgtagctggctctgacgccagtgtcctatgttcatagcataggtcactggggtcagagccagctgtaccac	....((((((((((((((((((((.((((((.(((((((.....))))))).)))))).))))))))))))))))))))	taggtcactggggtcagagcca	gctctgacgccagtgtcctatgttcatagcataggtcactggggtcagagcca
novelMiR_832	chr12	-	110582888-110582968	110582936-110582958	accgaccccagggccggcggcggcggcggcggcgactacggactggtgacggccggctgcggcttcgggaaggacttccgt	.((...(((..(((((.(((((((.(((.(((...(....).))).)).).))).)))))))))..)))..))........	gggccggcggcggcggcggcggc	gggccggcggcggcggcggcggcgactacggactggtgacggccggctgcggcttcg
novelMiR_833	chr12	-	110582926-110583006	110582936-110582958	ggctggtggcccgcgccgtgctcggcggcctctcgcagaccgaccccagggccggcggcggcggcggcggcgactacggac	...((((.((((.((((((((.((.((((((.(((.....))).....)))))).)))).))))))).))).)))).....	gggccggcggcggcggcggcggc	ccgcgccgtgctcggcggcctctcgcagaccgaccccagggccggcggcggcggcggcggc
novelMiR_834	chr12	-	115991362-115991442	115991372-115991394	aacttggctacaattcaggactcttccttgaagatgagttggatatttttgggaagaattctgatattggtcaggctgcag	..((((((((....((((((.(((((((.(((((((.......)))))))))))))).))))))...))))))))......	ttgggaagaattctgatattggt	tacaattcaggactcttccttgaagatgagttggatatttttgggaagaattctgatattggt
novelMiR_835	chr12	-	118298270-118298350	118298318-118298340	ggaagcttgttaggaatgcaggatctctggtctcagacctattgaaactaggaatctgcattttaacaagatgctcaggtg	((...((((((((.((((((((.((.(((((.((((.....)))).))))))).))))))))))))))))...))......	taggaatgcaggatctctggtct	taggaatgcaggatctctggtctcagacctattgaaactaggaatctgcattttaac
novelMiR_836	chr12	-	121004492-121004568	121004538-121004558	ccaagggaggacagcgagaggcagctctggggctgtgtcctgactccagctaacccagggtaccctctcgttgcagc	.........(.((((((((((..((((((((((((.((....))..))))...))))))))..)))))))))))...	acagcgagaggcagctctggg	acagcgagaggcagctctggggctgtgtcctgactccagctaacccagggtaccctctcgttgcag
novelMiR_837	chr12	-	123050984-123051062	123050994-123051015	tgcacttcctaactcaagggagtgtcattcatattgtagtacatgagaatggcatcgcttggagttggacagtgcatag	((((((..((((((((((.((.((((((((....((.....))...)))))))))).))).)))))))..))))))...	aatggcatcgcttggagttgga	taactcaagggagtgtcattcatattgtagtacatgagaatggcatcgcttggagttgga
novelMiR_838	chr12	-	124437432-124437510	124437442-124437463	gcccaggtccaggctcagggaaactgagacagtggacaagcattgagccccctttccctgagcctgcatttgtggccag	((((((((.((((((((((((((..(.(.(((((......)))))..).)..)))))))))))))).))))).)))...	ccccctttccctgagcctgcat	ccaggctcagggaaactgagacagtggacaagcattgagccccctttccctgagcctgcat
novelMiR_839	chr12	-	124921756-124921836	124921804-124921826	ggaaagggagggggatgtagctcagtggtagagcgcatgctttgcatgtatgaggccccgggttcgatccccggcatctcc	.....((((.((((((..(((((.(.(((...(..(((((...)))))..)...)))).)))))..))))))....)))).	ggggatgtagctcagtggtagag	ggggatgtagctcagtggtagagcgcatgctttgcatgtatgaggccccgggttcgatccccgg
novelMiR_840	chr13	-	18653505-18653581	18653515-18653535	aggttgatgcaaaagtcattgcagttttaaccatcattttcaagggcaaaaatcgcaattacttttgcaccaaatga	...(((.(((((((((.(((((.(((((..((...........))...))))).))))).))))))))).)))....	caaaaatcgcaattacttttg	aaagtcattgcagttttaaccatcattttcaagggcaaaaatcgcaattacttttg
novelMiR_841	chr13	-	39652589-39652665	39652599-39652619	acattggcacaaaagtaattgcaggttttgccattgaaagtaatggcaaaaatcgcaattacttttgcacaggccta	.....(((.(((((((((((((...(((((((((((....)))))))))))...))))))))))))).....)))..	caaaaatcgcaattacttttg	aaagtaattgcaggttttgccattgaaagtaatggcaaaaatcgcaattacttttg
novelMiR_842	chr13	-	40666515-40666589	40666560-40666579	cacattcaacaggcagcagcgcagcgggcgcgccgctggggagagcaagcggcccgcggcgtccgtccgtccttc	...........(((.((.((((.((((((.(((.(((......)))..))))))))).))))..))..)))....	aggcagcagcgcagcgggcg	aggcagcagcgcagcgggcgcgccgctggggagagcaagcggcccgcggcgtccgtccgtcctt
novelMiR_843	chr13	-	48028503-48028581	48028513-48028534	tccagataaactcgttgtaagttgaaaatatagtcaagttgaaaatcttgttttcaacttacaatgggtctatttagat	((.(((((.(((((((((((((((((((((...((.....))......))))))))))))))))))))).))))).)).	ttgttttcaacttacaatgggt	tcgttgtaagttgaaaatatagtcaagttgaaaatcttgttttcaacttacaatgggt
novelMiR_844	chr13	-	49978698-49978778	49978746-49978768	cagggagcttggtagaaatccagaatctgaggcaggattctagacttattggatcagattctgcatttcaacaagattccc	..(((((((((...(((((.((((((((((..(((.............)))..)))))))))).)))))..)))).)))))	ggtagaaatccagaatctgaggc	ggtagaaatccagaatctgaggcaggattctagacttattggatcagattctgcatttcaacaa
novelMiR_845	chr13	-	50124762-50124842	50124772-50124794	tgcacgccgccgtgccccctggctctggtgcccacgcagccagcaagcactgagctggggggcagggtggaaccggggcac	(((.(((((((.(((((((..((((.(((((....((.....))..)))))))))..))))))).)))))...))..))).	actgagctggggggcagggtgga	cgccgtgccccctggctctggtgcccacgcagccagcaagcactgagctggggggcagggtgga
novelMiR_846	chr13	-	50130758-50130838	50130806-50130828	ggagagcgcccggagctgccctcccggggctgctcagaaaagatgctccctacggccctgggagaggcgagcccgagatcg	...((...(.(((.((((((((((((((((((....((........))....)))))))))))).))).)))))).).)).	cggagctgccctcccggggctgc	cggagctgccctcccggggctgctcagaaaagatgctccctacggccctgggagaggcgagcccgag
novelMiR_847	chr13	-	50130796-50130876	50130806-50130828	tcctgatgtaacgcaccggccgcggcagggcccagcgcggagagcgcccggagctgccctcccggggctgctcagaaaaga	..((((.(((..((.((((..(.(((((..((..((((.....))))..))..))))))..)))).)))))))))......	cggagctgccctcccggggctgc	aacgcaccggccgcggcagggcccagcgcggagagcgcccggagctgccctcccggggctgc
novelMiR_848	chr13	-	53676443-53676513	53676453-53676470	aatagatgctgaaaattatgaggttccatggtgtaatggtgagcactctggactctgaatccagcgatctc	...((((((((....(((.(((..((((.(((((........))))).))))))))))...)))).)))).	cactctggactctgaatc	attatgaggttccatggtgtaatggtgagcactctggactctgaatc
novelMiR_849	chr13	-	54621155-54621235	54621203-54621225	acagggttccagagggaccagaacatactgtggggaactgcgagggaacacagtatgttctggtccctctagaacccagtt	...((((((.((((((((((((((((((((((.....((....))...)))))))))))))))))))))).))))))....	agagggaccagaacatactgtgg	agagggaccagaacatactgtggggaactgcgagggaacacagtatgttctggtccctctag
novelMiR_850	chr13	-	80433338-80433418	80433348-80433370	actatgcccagacaggtttctcaccagttctgagcagccctcagaagaattggtgaaaagtctgtcagggcatagtggcct	(((((((((.(((((..((.((((((((((((((.....))))))...)))))))).))..))))).))))))))).....	attggtgaaaagtctgtcagggc	ccagacaggtttctcaccagttctgagcagccctcagaagaattggtgaaaagtctgtcagggc
novelMiR_851	chr13	-	80469178-80469254	80469224-80469244	gttgttgcaaaagtgattgcggtttttgccattactttcaatggcaaaagcagtgactgctttcgcgccaacctaat	((((.(((.(((((..(..(.((((((((((((......)))))))))))).)..)..))))).))).)))).....	aagtgattgcggtttttgcca	aagtgattgcggtttttgccattactttcaatggcaaaagcagtgactgctttc
novelMiR_852	chr13	-	85675319-85675395	85675365-85675385	aggttggtgcaaaagtagttgtggtttttgcgaagggtgattggaaaaaccacagttttgcaccaacctaatgttta	((((((((((((((....(((((((((((.(((.......))).)))))))))))))))))))))))))........	aaaagtagttgtggtttttgc	aaaagtagttgtggtttttgcgaagggtgattggaaaaaccacagttttgc
novelMiR_853	chr13	-	99315911-99315989	99315958-99315979	aggttggtggaaaagtaactgcagtttttgccttactttaatggcaaaaaccgcaattacttttgcaccaacctactac	(((((((((.((((((((.(((.(((((((((..........))))))))).))).)))))))).))))))))).....	aaaagtaactgcagtttttgcc	aaaagtaactgcagtttttgccttactttaatggcaaaaaccgcaattacttttgc
novelMiR_854	chr13	-	100652529-100652607	100652539-100652560	aaaacagagctcttgatcctaatgaaaattcaggtgtatatatatatattttcatttggatcaagagctttgttcattt	..(((((((((((((((((.(((((((((....((((....))))..))))))))).))))))))))))))))).....	attttcatttggatcaagagct	ctcttgatcctaatgaaaattcaggtgtatatatatatattttcatttggatcaagagct
novelMiR_855	chr13	-	107121041-107121117	107121087-107121107	agattggtgcaaaagtagttgtggtttttgccactacttttaaagacacaaaccacagttacttttgcaccaaccta	((.((((((((((((((..((((((((.((.(............).)).))))))))..)))))))))))))).)).	aaaagtagttgtggtttttgc	aaaagtagttgtggtttttgccactacttttaaagacacaaaccacagttacttttgc
novelMiR_856	chr14	-	20412316-20412392	20412362-20412382	aacaataaaatgagcaaaatagtgagactgtccttttaaggataggacagtctcactatgttgctcaaataaactgt	..........(((((((.((((((((((((((((.........)))))))))))))))).)))))))..........	tgagcaaaatagtgagactgt	tgagcaaaatagtgagactgtccttttaaggataggacagtctcactatgttgctcaaa
novelMiR_857	chr14	-	21208874-21208950	21208920-21208940	aggttggtgcaaaagtaattgtggcttttgccattacttttaattagctgcagttacttttgcaaatagccgtagag	.(((((.((((((((((((((..(((..(.............)..)))..))))))))))))))..)))))......	aaaagtaattgtggcttttgc	aaaagtaattgtggcttttgccattacttttaattagctgcagttacttttgc
novelMiR_858	chr14	-	26172168-26172246	26172215-26172236	aggttggtgcaaaagtaattgttgttcttgccatttaaagtaatggcaaaaaccacaattacttttgcaccaacctaat	((((((((((((((((((((((.(((.((((((((......)))))))).))).))))))))))))))))))))))...	aaaagtaattgttgttcttgcc	aaaagtaattgttgttcttgccatttaaagtaatggcaaaaaccacaattacttttgc
novelMiR_859	chr14	-	31965547-31965625	31965557-31965578	aggctgatgggccttccgactcccaaggccctaaatggagtcagagccttgagaatcggaaggcccagccaccagctgc	.(((((.((((((((((((.((.((((((.((..........)).)))))).)).)))))))))))).....)))))..	cttgagaatcggaaggcccagc	tgggccttccgactcccaaggccctaaatggagtcagagccttgagaatcggaaggcccagc
novelMiR_860	chr14	-	54843308-54843386	54843318-54843339	caagaatagggaattagttcctggtgttgtttacgagtgtattctcgtgtcaacatacagggatttagacatttaactc	......((((.....((((((((((((((..((((((......)))))).)))))).))))))))......))))....	tgtcaacatacagggatttaga	ttagttcctggtgttgtttacgagtgtattctcgtgtcaacatacagggatttaga
novelMiR_861	chr14	-	60036388-60036464	60036434-60036454	ccctttggcttctctggtctggaagattcctcagtctggaggaggaatcttctagactggaagagctaaagggacat	((((((((((..((..((((((((((((((((.........))))))))))))))))..))..))))))))))....	tctctggtctggaagattcct	tctctggtctggaagattcctcagtctggaggaggaatcttctagactggaagag
novelMiR_862	chr14	-	60515298-60515376	60515308-60515329	gggctctccttcctcggggacccagatctgtggcctccgtggggagatctgggcccccgagtaaggactcaccttcccg	((....(((((.(((((((.(((((((((....(((.....)))))))))))).))))))).)))))....))......	tctgggcccccgagtaaggact	tccttcctcggggacccagatctgtggcctccgtggggagatctgggcccccgagtaaggact
novelMiR_863	chr14	-	69398227-69398305	69398237-69398258	agcggcgttgtagttaagctcgtgtaacggcggcggtgtcggcagctgctgtagcgaagagagtttggcgcgatggtga	..((.((((((.(((((((((.(((.((((((((.((....)).)))))))).)))....))))))))))))))).)).	gctgtagcgaagagagtttggc	taagctcgtgtaacggcggcggtgtcggcagctgctgtagcgaagagagtttggc
novelMiR_864	chr14	-	72584607-72584689	72584656-72584679	ggtggtgatgccttcatcccatggcagaggctggcgctttactctctgtaggatcaccctctgtcaggatgctgccatcccca	..(((.((((.(..(((((..(((((((((.(((...(((((.....))))).))).))))))))))))))..).)))).)))	ccttcatcccatggcagaggctgg	ccttcatcccatggcagaggctggcgctttactctctgtaggatcaccctctgtcaggatgctgcca
novelMiR_865	chr14	-	75334225-75334303	75334235-75334256	actgcggagtcaggcgcggaggggaacagcgtctctaaccacggcgaccctgttcttctctgggcgcttccactgagtt	(((.(((.(..((((.(((((((((((((.(((.((......)).))).))))))))))))).)).))..).)))))).	ccctgttcttctctgggcgctt	ggcgcggaggggaacagcgtctctaaccacggcgaccctgttcttctctgggcgctt
novelMiR_866	chr14	-	80538034-80538112	80538044-80538065	cattcacattcactgtcctacttgtgcctatcacaagtaagtacttgatagtcacaagtaagagagtgaatgtgaatgt	((((((((((((((.((.((((((((.((((((..(((....))))))))).)))))))).)).)))))))))))))).	atagtcacaagtaagagagtga	actgtcctacttgtgcctatcacaagtaagtacttgatagtcacaagtaagagagtga
novelMiR_867	chr14	-	80959042-80959124	80959052-80959075	gccacagtccgtaactctctcccctgcatccataagaccacggggctgggatatgggtagtagggcaagagagctgtttacct	...((((.......((((((.(((((((((((((...(((......)))..))))))).))))))..))))))))))......	gatatgggtagtagggcaagagag	ctctcccctgcatccataagaccacggggctgggatatgggtagtagggcaagagag
novelMiR_868	chr14	-	83139368-83139446	83139415-83139436	aggttggtgcaaaagtaatcgtggtttttgcctttacttttaatctgaaaaaccgcgattcttttgcaccaacctaata	(((((((((((((((.(((((((((((((....(((....)))....))))))))))))))))))))))))))))....	aaaagtaatcgtggtttttgcc	aaaagtaatcgtggtttttgcctttacttttaatctgaaaaaccgcgattcttttgc
novelMiR_869	chr14	-	90700696-90700774	90700743-90700764	tatctgcttttccggagttgtaagtgttgacaatatccagaatgacattgtctttgtcaacacttacaactctggaaaa	........(((((((((((((((((((((((((..........(((...))).))))))))))))))))))))))))).	tccggagttgtaagtgttgaca	tccggagttgtaagtgttgacaatatccagaatgacattgtctttgtcaacacttacaactctggaaa
novelMiR_870	chr14	-	93183478-93183558	93183526-93183548	actgtcgatgaatgtctgcaggctcttgaggaggtatttggggttacagataatcctagggagttgcaggtcaaatatcta	......((((..(((((((((.((((..((((..((((((......)))))).))))..))))))))))).))..))))..	aatgtctgcaggctcttgaggag	aatgtctgcaggctcttgaggaggtatttggggttacagataatcctagggagttgcaggtcaaata
novelMiR_871	chr14	-	99175296-99175378	99175306-99175329	ccgctccgacgacgggctctcggccgccagctcccccgagcccggcaccagcgagctggcgggcgagggcctcaaggcggccg	(((((..((.....((((((((.(((((((((((.(((....))).....).)))))))))).))))))))))..)))))...	agcgagctggcgggcgagggcctc	ggctctcggccgccagctcccccgagcccggcaccagcgagctggcgggcgagggcctc
novelMiR_872	chr14	-	100074946-100075024	100074993-100075014	agtcagagacactgctggacaggaccctgcctcctgccatctggaggcctctccttccagctctcggagaactctctca	.....((((....((((((.((((....((((((........))))))...))))))))))))))..............	actgctggacaggaccctgcct	actgctggacaggaccctgcctcctgccatctggaggcctctccttccagctctcg
novelMiR_873	chr14	-	105481290-105481370	105481338-105481360	tggctgctctcgggacaatgggctcagcatccaggctcagctccgtctgagcccatgggctggagggtggccaggcaggga	((((..(((((.((...((((((((((.((...(((...)))..))))))))))))...)).)))))..))))........	cgggacaatgggctcagcatcca	cgggacaatgggctcagcatccaggctcagctccgtctgagcccatgggctggag
novelMiR_874	chr14	-	105865512-105865594	105865561-105865584	cgcagggttttggctgagctgagaaccactgtgctaactggggacacagtgattggcagctctacaaaaaccatgctcccccg	.(((.((((((....((((((..((.(((((((((......)).))))))).))..))))))....)))))).))).......	tggctgagctgagaaccactgtgc	tggctgagctgagaaccactgtgctaactggggacacagtgattggcagctctacaaaa
novelMiR_875	chr14	-	106399186-106399264	106399196-106399217	cccacaggctccccacaggctcgcgcggctctggttgctgggctccgcacgggccgcgtgggggcgcctgctgggagcg	((((((((((((((((.((((((.(((((((........))))..))).))))))..))))))).))))).))))....	cacgggccgcgtgggggcgcct	gctccccacaggctcgcgcggctctggttgctgggctccgcacgggccgcgtgggggcgcct
novelMiR_876	chr14	-	106480460-106480538	106480470-106480491	cccacaggctccccacaggctcgcgcggctctggtcgctgggctccgcacgggccgcgtgggggcgcctgctgggagcg	((((((((((((((((.((((((.((((....((((....)))))))).))))))..))))))).))))).))))....	cacgggccgcgtgggggcgcct	gctccccacaggctcgcgcggctctggtcgctgggctccgcacgggccgcgtgggggcgcct
novelMiR_877	chr15	-	25705886-25705964	25705933-25705954	ttccctccaggtgcacgtgaggatggctctgagatgtgtcagcgatggaactcctgggttgcccacatgggtgccagcc	.........((..(.((((.((..(((((.(((.(.((((...)))).).)))..)))))..)).)))).)..))....	gtgcacgtgaggatggctctga	gtgcacgtgaggatggctctgagatgtgtcagcgatggaactcctgggttgcccacatgggtgcca
novelMiR_878	chr15	-	25705923-25706001	25705933-25705954	ttccaccacatcccgctgtcatcctcaggtggattccttccctccaggtgcacgtgaggatggctctgagatgtgtcag	......((((((.((..((((((((((.(((.(..(((.......)))).))).))))))))))..)).))))))....	gtgcacgtgaggatggctctga	gctgtcatcctcaggtggattccttccctccaggtgcacgtgaggatggctctga
novelMiR_879	chr15	-	28273030-28273110	28273040-28273062	acatccttcctttggagggagcgtgtagtaaatgtgttagtgtgattgtaagcatgctgtctttctggaggttgctttgtt	(((.....((((..((((((((((((....(((...........)))....))))))..))))))..))))......))).	taagcatgctgtctttctggagg	tttggagggagcgtgtagtaaatgtgttagtgtgattgtaagcatgctgtctttctggagg
novelMiR_880	chr15	-	40322831-40322911	40322841-40322863	gtcgctggtcccgctttttgggtcttccaattcctggttttggcctggatttggacccaaggagctgcactgaacctgagg	......(((.(.((((((((((...(((((.(((.(((....))).))).))))))))))))))).).)))..........	atttggacccaaggagctgcact	tcccgctttttgggtcttccaattcctggttttggcctggatttggacccaaggagctgcact
novelMiR_881	chr15	-	42732678-42732756	42732688-42732709	aagtctggtcactgtgcaggtagatgcctgggctcagaacgcgaacctcagtccagtcatctcccttcacattgctcat	.....((..((.((((.(((.(((((.(((((((.((.........)).))))))).))))).))).)))).))..)).	tcagtccagtcatctcccttca	caggtagatgcctgggctcagaacgcgaacctcagtccagtcatctcccttca
novelMiR_882	chr15	-	45214964-45215042	45214974-45214995	aagaggtccgggatgtgctcagagcagggggcctgaggaatggctcctctgtttacaacacacccaacaggaatctggg	.(((..((((((.((((....((((((((((((........))).)))))))))....)))))))....))).)))...	tctgtttacaacacacccaaca	ccgggatgtgctcagagcagggggcctgaggaatggctcctctgtttacaacacacccaaca
novelMiR_883	chr15	-	49481197-49481273	49481243-49481263	aggttggtgcaaaagtaattgtggcttttgccattacttttatgacaaaaactgtaattacctttgcaccaacctaa	(((((((((((((.(((((((..(.(((((.(((.......))).))))).)..))))))).)))))))))))))..	aaaagtaattgtggcttttgc	aaaagtaattgtggcttttgccattacttttatgacaaaaactgtaattacctttgc
novelMiR_884	chr15	-	52588630-52588708	52588640-52588661	tggcagaggcgggtggatcacctgaggtcaggaggtcgaagcctggacaacatggtagaaccaccgcccctgcccccaa	.(((((.(((((.(((.(((((((..(((...((((....)))).)))..)).))).)).)))))))).))))).....	caacatggtagaaccaccgccc	gcgggtggatcacctgaggtcaggaggtcgaagcctggacaacatggtagaaccaccgccc
novelMiR_885	chr15	-	56365275-56365353	56365285-56365306	cactctcaggttctgtgctgcgagcggcgcgagcctctggcagcgggctcggcctttgctcgcagcactcggcgctgtc	......((((((..((((((((((((((.(((((((........))))))))))...)))))))))))..))).)))..	ctcggcctttgctcgcagcact	tgctgcgagcggcgcgagcctctggcagcgggctcggcctttgctcgcagcact
novelMiR_886	chr15	-	66721119-66721201	66721168-66721191	gttgcaaccctaggtgggtccacgctgctctgcttgctgtatggctctgagccagtctcccaacctccctgagcctctgttcc	...........(((((((.....(((((((.(((........)))...))).))))..))).)))).................	taggtgggtccacgctgctctgct	taggtgggtccacgctgctctgcttgctgtatggctctgagccagtctcccaacctccc
novelMiR_887	chr15	-	66721158-66721240	66721168-66721191	ccgagtggcaggtgggtaagcagtgtggatccaccttgggttgcaaccctaggtgggtccacgctgctctgcttgctgtatgg	(((.(..(((((..(...((((((((((((((((((.((((....)))).)))))))))))))))))))..)))))..).)))	taggtgggtccacgctgctctgct	tgggtaagcagtgtggatccaccttgggttgcaaccctaggtgggtccacgctgctctgct
novelMiR_888	chr15	-	69685748-69685824	69685794-69685814	aaaatttatagaggcactgactctcagggctcagcctgtattcccacagccctgagggtgagtgcctccttacattt	.((((.((..((((((((.((((((((((((................)))))))))))).))))))))..)).))))	gaggcactgactctcagggct	gaggcactgactctcagggctcagcctgtattcccacagccctgagggtgagtgcctcct
novelMiR_889	chr15	-	69685784-69685860	69685794-69685814	aggactggggtgaggcaagtgaagtacttagtatataaaatttatagaggcactgactctcagggctcagcctgtat	(((.(((((.(((((..((((.....(((.(((.........))).))).))))...)))))...))))))))....	gaggcactgactctcagggct	gggtgaggcaagtgaagtacttagtatataaaatttatagaggcactgactctcagggct
novelMiR_890	chr15	-	70447102-70447182	70447112-70447134	tactctatgagcagggatgcagcctggggagaggaggaggaagctcactcttccatgactgcatctttagaaacacaagtg	((((.......(((((((((((....(((((((...(((....))).)))))))....)))))))))).).......))))	tcttccatgactgcatctttaga	cagggatgcagcctggggagaggaggaggaagctcactcttccatgactgcatctttaga
novelMiR_891	chr15	-	71883923-71884001	71883970-71883991	ttctctgggttttgttatttctgtattcaagatgtttcctcatctgaatatagaaataacaaaacccagagaagttaaa	(((((((((((((((((((((((((((((.((((......)))))))))))))))))))))))))))))))))......	tttgttatttctgtattcaaga	tttgttatttctgtattcaagatgtttcctcatctgaatatagaaataacaaaac
novelMiR_892	chr15	-	81000796-81000876	81000844-81000866	ccttcctcccgccccctccgccgctcccggatgcttgcgcgatgcgctgctcctcccccgggaagctgggtggctgcgggg	.......(((((..((.((.(.((((((((..((..((((...)))).)).......))))).))).))).))..))))).	gccccctccgccgctcccggatg	gccccctccgccgctcccggatgcttgcgcgatgcgctgctcctcccccgggaagctgggtggctgcgg
novelMiR_893	chr15	-	89320306-89320386	89320354-89320376	aactggagcatgtaggctgatgttgatactggagaaagcattaccaggcctccaggttacttagcctagctctccaatttg	...(((((....((((((((.((.....((((((...((........))))))))...))))))))))...))))).....	tgtaggctgatgttgatactgga	tgtaggctgatgttgatactggagaaagcattaccaggcctccaggttacttagcctagctc
novelMiR_894	chr15	-	89368023-89368099	89368069-89368089	catttctactttcggttatctagctttatgacggctctgtggcactcatacagctagataaccaaagagagaaacgg	..(((((.((((.((((((((((((.(((((..(((....)))..))))).))))))))))))))))))))).....	ttcggttatctagctttatga	ttcggttatctagctttatgacggctctgtggcactcatacagctagataaccaaag
novelMiR_895	chr15	-	93583007-93583085	93583054-93583075	aggttggtgcaaaagtaactgcagtttttgccattaaaagtaattaaaagtaatggcaaaaactgcagttgcttttgca	.......(((((((((((((((((((((((((((((.((....)).....)))))))))))))))))))))))))))))	aaaagtaactgcagtttttgcc	aaaagtaactgcagtttttgccattaaaagtaattaaaagtaatggcaaaaactgcagttgcttttgc
novelMiR_896	chr15	-	94081104-94081180	94081114-94081134	aggttggtgcaaaagtaattgcggtttttgccattacttttagtgccaaaaatcgcaattacttttgtaccaactta	((((((((((((((((((((((((((((((.(((((....))))).)))))))))))))))))))))))))))))).	caaaaatcgcaattacttttg	aaagtaattgcggtttttgccattacttttagtgccaaaaatcgcaattacttttg
novelMiR_897	chr15	-	99751722-99751798	99751768-99751788	agtttggtgcaaaagtagttgtggtttttgccattacttttaattacaaaaacctcaactacttttgcaccaaccta	((.((((((((((((((((((.((((((((..((((....))))..)))))))).)))))))))))))))))).)).	aaaagtagttgtggtttttgc	aaaagtagttgtggtttttgccattacttttaattacaaaaacctcaactacttttgc
novelMiR_898	chr16	-	952895-952977	952944-952967	tggtttggggtgtctgtgtggacgtgcaggaggctggtttggggtgggtgtctgtgtggacgtgtaggaggctggtttggggt	........(((.((((..((..((..((((..(((.(.......).))).))))..))..))..))))..)))..........	tgtctgtgtggacgtgcaggaggc	tgtctgtgtggacgtgcaggaggctggtttggggtgggtgtctgtgtggacgtgtaggaggct
novelMiR_899	chr16	-	952934-953016	952944-952967	gaggctggtttggggtgtctgtgtggatatgtaggaggctggtttggggtgtctgtgtggacgtgcaggaggctggtttgggg	.((((..((((.(.(((((..((..(((((.(..((......))..).)))))..))..))))).)...))))..))))....	tgtctgtgtggacgtgcaggaggc	ttggggtgtctgtgtggatatgtaggaggctggtttggggtgtctgtgtggacgtgcaggaggc
novelMiR_900	chr16	-	953107-953189	953156-953179	tggtttggggtgtctgtgtggacgtgcaggaggctggtttggggtgggtgtctgtgtggatatgtaggaggctggtttggggt	........(((.((((..((..((..((((..(((.(.......).))).))))..))..))..))))..)))..........	tgtctgtgtggacgtgcaggaggc	tgtctgtgtggacgtgcaggaggctggtttggggtgggtgtctgtgtggatatgtaggaggct
novelMiR_901	chr16	-	953146-953228	953156-953179	ctggtttggggtgggtgtctgtgtggacatgtaggaggctggtttggggtgtctgtgtggacgtgcaggaggctggtttgggg	....((..((.(((.(..(((..((..((..((((..(((.......))).))))..))..))..)))..).))).))..)).	tgtctgtgtggacgtgcaggaggc	tgtctgtgtggacatgtaggaggctggtttggggtgtctgtgtggacgtgcaggaggc
novelMiR_902	chr16	-	953441-953523	953490-953513	tggtttggggtgtctgtgtggacgtgcaggaggctggtttggggtgggtgtctgtgtggacgtgtaggaggctggtgtggggt	........(((.((((..((..((..((((..(((.(.......).))).))))..))..))..))))..)))..........	tgtctgtgtggacgtgcaggaggc	tgtctgtgtggacgtgcaggaggctggtttggggtgggtgtctgtgtggacgtgtaggaggct
novelMiR_903	chr16	-	953480-953562	953490-953513	gaggctggtttggggtgtctgtgtggatatgtaggaggctggtttggggtgtctgtgtggacgtgcaggaggctggtttgggg	.((((..((((.(.(((((..((..(((((.(..((......))..).)))))..))..))))).)...))))..))))....	tgtctgtgtggacgtgcaggaggc	ttggggtgtctgtgtggatatgtaggaggctggtttggggtgtctgtgtggacgtgcaggaggc
novelMiR_904	chr16	-	2570030-2570108	2570040-2570061	ggttcttgcatagagggcacaggccagagacagcccaggtgggaagcttactctgagtcagctgccctcaccaagatac	...(((((....((((((((.((((((((....(((....))).......))))).))).).)))))))..)))))...	ttactctgagtcagctgccctc	gggcacaggccagagacagcccaggtgggaagcttactctgagtcagctgccctc
novelMiR_905	chr16	-	4271466-4271544	4271476-4271497	cccgcacacttcttaaaatgcacatgcctggaactctgatcgctggggcccggacatctgcattttgaacgaccccctg	............((((((((((.(((.((((..(((........)))..)))).))).))))))))))...........	gcccggacatctgcattttgaa	taaaatgcacatgcctggaactctgatcgctggggcccggacatctgcattttgaa
novelMiR_906	chr16	-	4362150-4362228	4362160-4362181	ctcaaagagtgcagggcgggcggggacggcatcctcacacgtggttccatgtccctgccacctgccaggccccagttcc	........(.(((((...((((((((((....((........)).....)))))))))).)))))).............	catgtccctgccacctgccagg	agtgcagggcgggcggggacggcatcctcacacgtggttccatgtccctgccacctgccagg
novelMiR_907	chr16	-	6799328-6799406	6799338-6799359	ttaggttaatgcaaaagtcaatgcagtttttacctttttttaactacaaagactgccattacttttgcaccaacctaat	(((((((..(((((((((.((((((((((((................)))))))).)))))))))))))..))))))).	aaagactgccattacttttgca	caaaagtcaatgcagtttttacctttttttaactacaaagactgccattacttttgca
novelMiR_908	chr16	-	13430834-13430912	13430844-13430865	gaaactaggtctgttgcccaggatggagtgcagtgacacaataatagctcactgtagcatcgaacacctgggctcaaga	.........(((...(((((((.(.((.((((((((............))))))))...)).)...)))))))...)))	ctcactgtagcatcgaacacct	gatggagtgcagtgacacaataatagctcactgtagcatcgaacacct
novelMiR_909	chr16	-	30130197-30130275	30130207-30130228	ttttcagactggtttgggactacaggcacacaccaccaggggtggtgtatgtgtgcctgtagtcctagctactcaggag	..(((.((.(((((.((((((((((((((((((((((...))))))....))))))))))))))))))))).)).))).	tatgtgtgcctgtagtcctagc	ttgggactacaggcacacaccaccaggggtggtgtatgtgtgcctgtagtcctagc
novelMiR_910	chr16	-	30571607-30571687	30571655-30571677	agcggggaggcggcggctccagggacctggcggccgccgatcggggctgcgaggccccatggcgccgcccccagccccgct	(((((((.((.((((((.((((((.(((.((((((.((....)))))))).))).))).))).))))))))...)))))))	cggcggctccagggacctggcgg	cggcggctccagggacctggcggccgccgatcggggctgcgaggccccatggcgccgccccc
novelMiR_911	chr16	-	49558957-49559039	49559006-49559029	gccagggatgtccaaggttgagggaagcccctgtggcccctaaggagctcaggacttgcccccacctcggacatccctgcctc	(.(((((((((((.((((.(.((((((..((((.(((((....)).))))))).))).)))).)))).))))))))))).)..	tccaaggttgagggaagcccctgt	tccaaggttgagggaagcccctgtggcccctaaggagctcaggacttgcccccacctcggaca
novelMiR_912	chr16	-	50869444-50869524	50869454-50869476	acctaagcagggtcaggcctggttagtgcttggatgggagacttcaagggaataccgggtgctgtaggcttaaaaaacatt	...(((((.....((((((((((...(.(((((..((....))))))).)...))))))).)))...))))).........	ggaataccgggtgctgtaggctt	gcagggtcaggcctggttagtgcttggatgggagacttcaagggaataccgggtgctgtaggctt
novelMiR_913	chr16	-	58548562-58548644	58548611-58548634	gcttaggaaccagcactatatttaaacctgtggatgggaatattccccattcttggttacgctgtagtgcaaaagaattcctg	...((((((...((((((((....((((...(((((((.......)))))))..))))....)))))))).......))))))	cagcactatatttaaacctgtgga	cagcactatatttaaacctgtggatgggaatattccccattcttggttacgctgtagtgcaaaa
novelMiR_914	chr16	-	58559865-58559941	58559911-58559931	cttgagacataagcactgcctttgaacctgatgtgtcttgtttgtagcttcacgggccaagcaacagtgctagagca	...........(((((((..((((..(((((.((..(......)..)).))).))..))))...)))))))......	aagcactgcctttgaacctga	aagcactgcctttgaacctgatgtgtcttgtttgtagcttcacgggccaagcaacagtgctaga
novelMiR_915	chr16	-	67666274-67666352	67666284-67666305	tccgggggcttggcggtggtgcgaggctcaggggtcggccctggctccacctctgagccccggactccgcccggctccg	....((((((.(((((.(((.((.(((((((((((.(((....)).).))))))))))).)).)))))))).)))))).	cacctctgagccccggactccg	gtggtgcgaggctcaggggtcggccctggctccacctctgagccccggactccg
novelMiR_916	chr16	-	67826567-67826649	67826616-67826639	ttggccctcatccctgtcacctctggacctgcagaggactctggatctgaagaccatgctgggccagagtggctggtgagatc	......((((((...(((((.(((((.((((((..((..(((........))))).))).))))))))))))).))))))...	tccctgtcacctctggacctgcag	tccctgtcacctctggacctgcagaggactctggatctgaagaccatgctgggccagagtggctggtg
novelMiR_917	chr16	-	71748306-71748386	71748354-71748376	ctcctcaggtaacagaggatgaagtgttggatattttagaaagtgtcctaatctctaatatgtccacctctgtgacacgag	...(((..((.(((((((..((.((((((((....((((........))))..)))))))).))..))))))).))..)))	aacagaggatgaagtgttggata	aacagaggatgaagtgttggatattttagaaagtgtcctaatctctaatatgtccacctctgtgac
novelMiR_918	chr16	-	76756021-76756099	76756068-76756089	aggttggtgcaaaagtaactgcagtttttgcccttactttccatggctaaaaccatgattacttttgcaccatcctagc	(((.((((((((((((((..(..(((((.(((............))).)))))..)..)))))))))))))).)))...	aaaagtaactgcagtttttgcc	aaaagtaactgcagtttttgcccttactttccatggctaaaaccatgattacttttgc
novelMiR_919	chr16	-	87056410-87056490	87056458-87056480	gcctgcagagacagcatgagggctgtggatgccaaggccagtatctgccgtggcggccacagccctcatgcctccctgtca	....((((.((..(((((((((((((((.(((((.(((........))).))))).))))))))))))))).)).))))..	acagcatgagggctgtggatgcc	acagcatgagggctgtggatgccaaggccagtatctgccgtggcggccacagccctcatgcctcc
novelMiR_920	chr16	-	87778249-87778327	87778296-87778317	gcagacccggaccatttctgacccttgactcctcctgtccagggctgggagtggagagtcagaaatggggacctggtca	...((((.((.(((((((((((.(((.(((((((((.....)))..)))))).))).)))))))))))...)).)))).	accatttctgacccttgactcc	accatttctgacccttgactcctcctgtccagggctgggagtggagagtcagaaatgggga
novelMiR_921	chr16	-	88938749-88938829	88938759-88938781	agcctcccacagtgccagggtggaaggatggtgcttgaattaagtggctctgaatttccttccctggcagggaggaaccag	..((((((....((((((((.(((((..(((.(((..........))).)))..)))))..))))))))))))))......	tctgaatttccttccctggcagg	tgccagggtggaaggatggtgcttgaattaagtggctctgaatttccttccctggcagg
novelMiR_922	chr16	-	89508607-89508687	89508655-89508677	caggcggcctccgacccgccccgccgggctgggccttacagagcagagccgggcgggaggtggggcccggactccgcgggg	...((((..((((.(((((((((((.((((..(((.....).))..)))).)))))..))))))...))))..))))....	ccgacccgccccgccgggctggg	ccgacccgccccgccgggctgggccttacagagcagagccgggcgggaggtggggcccggac
novelMiR_923	chr17	-	747034-747114	747082-747104	gtgagaccattttcgtgggctgcgagttcctgcaccacctgctgcgggagtggggggaggagttgcaggccgtgctccgca	(((.((.(((......((.((((((.(((((.(.((.((..((.....))..)))))))))))))))).))))).))))).	tttcgtgggctgcgagttcctgc	tttcgtgggctgcgagttcctgcaccacctgctgcgggagtggggggaggagttgcaggccgtgctccg
novelMiR_924	chr17	-	3676693-3676773	3676741-3676763	tgctatttaaagtggggtccagggaccggagcctgctagaaatgcaggtcccagctcccccgccccccacccaaatcagaa	...........((((((..(.(((((.((..(((((.......)))))..)).).))))..)..))))))...........	agtggggtccagggaccggagcc	agtggggtccagggaccggagcctgctagaaatgcaggtcccagctcccccgccccccaccca
novelMiR_925	chr17	-	3959551-3959629	3959598-3959619	tgcttgcctctcccggctggaactgacatttagaagctgaaataccagtttccaatgaaggaaggagtagaggggggat	........((((((..(((...((..(.(((((((((((......)))))))...)))))..))...)))..)))))).	tcccggctggaactgacattta	tcccggctggaactgacatttagaagctgaaataccagtttccaatgaaggaaggagtagagggggga
novelMiR_926	chr17	-	7306821-7306901	7306831-7306853	ccatcttctttaaaccctcagtccgtattggtctctatggcatccatagaggccattcggctctgaggtcctcagtaaaga	......((((((...((((((.(((...((((((((((((...))))))))))))..)))..)))))).......))))))	gaggccattcggctctgaggtcc	ccctcagtccgtattggtctctatggcatccatagaggccattcggctctgaggtcc
novelMiR_927	chr17	-	7835445-7835525	7835455-7835477	gacaagcaacccaggggagggaaggggagccgaggtcaacgctgcgcctcggtccctaaccccctccggacaaccaccgag	..........((.((((.(((..(((((.(((((((((....)).))))))))))))..))))))).))............	tcggtccctaaccccctccggac	ccaggggagggaaggggagccgaggtcaacgctgcgcctcggtccctaaccccctccggac
novelMiR_928	chr17	-	7885295-7885369	7885305-7885324	cgcccagcgctctccagccggggtggcggcggcggcggcggcggcggcggcggcggcggcgggggaggggtgcgg	..((((.(.((((((.((((..((.((.((.((.((....)).)).)).)).))..)))).)))))).).)).))	ggcggcggcggcggcggggg	ccagccggggtggcggcggcggcggcggcggcggcggcggcggcggcggggg
novelMiR_929	chr17	-	15497803-15497885	15497813-15497836	tttccaaatgttttgatcacgtcattaaaaagtttaatgcccaaactttttaatgacttgtgatcaaaacatttggaaaccac	(((((((((((((((((((((((((((((((((((.......)))))))))))))))..))))))))))))))))))))....	ttaatgacttgtgatcaaaacatt	tgttttgatcacgtcattaaaaagtttaatgcccaaactttttaatgacttgtgatcaaaacatt
novelMiR_930	chr17	-	19063910-19063990	19063920-19063942	ccgtcagccattgatgatcgttcttctctccgtattggggagtgagagggagagaacgcggtctgagtggtttttccttct	.....(((((((.(.((((((..((((((((.(.((.......)).).)))))))).))))))).))))))).........	ggagagaacgcggtctgagtggt	cattgatgatcgttcttctctccgtattggggagtgagagggagagaacgcggtctgagtggt
novelMiR_931	chr17	-	19064060-19064140	19064070-19064092	cattaagactatactttcagggatcatttctatagtgtgttactagagaagtttctctgaacgtgtagagcaccgaaaacc	........((((((.((((((((..((((((.(((((...))))).)))))).)))))))).)))))).............	aagtttctctgaacgtgtagagc	actatactttcagggatcatttctatagtgtgttactagagaagtttctctgaacgtgtagagc
novelMiR_932	chr17	-	19112410-19112490	19112420-19112442	ccgtcagccattgatgatcgttcttctctccgtattggggagtgagagggagagaacgcggtctgagtggtttttccttct	.....(((((((.(.((((((..((((((((.(.((.......)).).)))))))).))))))).))))))).........	ggagagaacgcggtctgagtggt	cattgatgatcgttcttctctccgtattggggagtgagagggagagaacgcggtctgagtggt
novelMiR_933	chr17	-	19190019-19190099	19190029-19190051	ccgtcagccattgatgatcgttcttctctccgtattggggagtgagagggagagaacgcggtctgagtggtttttccttct	.....(((((((.(.((((((..((((((((.(.((.......)).).)))))))).))))))).))))))).........	ggagagaacgcggtctgagtggt	cattgatgatcgttcttctctccgtattggggagtgagagggagagaacgcggtctgagtggt
novelMiR_934	chr17	-	19190169-19190249	19190179-19190201	cgttaagactatactttcagggatcatttctatagtgtgttactagagaagtttctctgaacgtgtagagcaccgaaaacc	........((((((.((((((((..((((((.(((((...))))).)))))).)))))))).)))))).............	aagtttctctgaacgtgtagagc	actatactttcagggatcatttctatagtgtgttactagagaagtttctctgaacgtgtagagc
novelMiR_935	chr17	-	28633000-28633082	28633049-28633072	atgatcaccatagtgtcactctgcgggccccagagttcctgcctgaggtgcccttgggccagcttcatgactcctaccgggcc	.......((.(((.((((....((.(((((.((.((.(((.....))).)).)).))))).))....))))..)))..))...	tagtgtcactctgcgggccccaga	tagtgtcactctgcgggccccagagttcctgcctgaggtgcccttgggccagcttcatgactcctacc
novelMiR_936	chr17	-	28633039-28633121	28633049-28633072	tgacactggacctgcagtggctgtgccatgggaacccccatgatcaccatagtgtcactctgcgggccccagagttcctgcct	.(((.((((.(((((((.(((((((.((((((....)))))).....))))))....).)))))))..)))).))).......	tagtgtcactctgcgggccccaga	tggacctgcagtggctgtgccatgggaacccccatgatcaccatagtgtcactctgcgggccccaga
novelMiR_937	chr17	-	28749750-28749826	28749760-28749780	aagaagggagacaggccctggggtcacttgtttccagcccttcatgaccccaagacctgttccccacaggggccagg	.....(((..(((((.(.((((((((..((............)))))))))).).)))))..)))............	accccaagacctgttccccac	gggagacaggccctggggtcacttgtttccagcccttcatgaccccaagacctgttccccac
novelMiR_938	chr17	-	29115093-29115171	29115103-29115124	cttgggcagggtggggcttcctggtgcccggggccaaccagcgaggctctgacccaggctgtccctatccagggctctc	...((((.(((((((((..(((((.(..(((((((.........))))))).))))))..).))))))))...))))..	tctgacccaggctgtccctatc	tggggcttcctggtgcccggggccaaccagcgaggctctgacccaggctgtccctatc
novelMiR_939	chr17	-	37148091-37148171	37148101-37148123	taggtaccattatctatgagaacagaatttttgaaagattttaaaaattctgttctcatagataatggtactttaaaaacc	.((((((((((((((((((((((((((((((((((....))))))))))))))))))))))))))))))))))........	tctgttctcatagataatggtac	accattatctatgagaacagaatttttgaaagattttaaaaattctgttctcatagataatggtac
novelMiR_940	chr17	-	38731790-38731862	38731800-38731818	gggtcaggcctggttagtacttggatggaagaccgccaggaaataccaggtgctgtaggcttttggggttcaa	(..(((((((((..((((((((((.((.....((....))...)))))))))))))))))))....))..)..	accaggtgctgtaggcttt	ggcctggttagtacttggatggaagaccgccaggaaataccaggtgctgtaggcttt
novelMiR_941	chr17	-	40122359-40122433	40122369-40122388	gagacgtggaggccgcggctgaggcccgccgccggcccatgggggcctcgccgccgcctctgctgccgccgccgc	.....((((.(((.(((((.(((((..((.((.(((((....)))))..)).)).))))).))))).))).))))	cctcgccgccgcctctgctg	gctgaggcccgccgccggcccatgggggcctcgccgccgcctctgctg
novelMiR_942	chr17	-	44266950-44267028	44266997-44267018	ttactcttcttcctcttagaatccccaaaccacttcacagaatgctttggggattctaagagttaaggcagtacagttc	.((((.(..(..(((((((((((((((((.((.(((...))))).)))))))))))))))))..)..).))))......	tcctcttagaatccccaaacca	tcctcttagaatccccaaaccacttcacagaatgctttggggattctaagagttaa
novelMiR_943	chr17	-	45226046-45226128	45226095-45226118	cctggccctcactagctaaggatctggggctcctggggagtgcacagtaaccttgggtgctcttggtagtggaggtggaggga	.....((((((((..(((...(((.(((((.((..(((..(((...))).)))..)).))))).)))..))).))).))))).	actagctaaggatctggggctcct	actagctaaggatctggggctcctggggagtgcacagtaaccttgggtgctcttggtagtggaggtgg
novelMiR_944	chr17	-	45565234-45565312	45565281-45565302	gcatacattgtgtatgtatgtagacgtatatctacatacattgaaagatatatatctacatacatatacaatgcatgta	((((.(((((((((((((((((((..(((((((.((.....))..)))))))..))))))))))))))))))).)))).	tgtatgtatgtagacgtatatc	tgtatgtatgtagacgtatatctacatacattgaaagatatatatctacatacatataca
novelMiR_945	chr17	-	48122175-48122251	48122185-48122205	cagaagagacagtaacagcccgggacagcctttcccaaaataaaggcccctgggctgttactgttccctctggctgt	((((.(..((((((((((((((((...((((((........)))))).))))))))))))))))..).)))).....	cccctgggctgttactgttcc	gacagtaacagcccgggacagcctttcccaaaataaaggcccctgggctgttactgttcc
novelMiR_946	chr17	-	50386105-50386181	50386151-50386171	cttctccactcccactgcttcacttgactagccttaaaaaaaaaaaatagtcagtgcagtagtaagaaggtaggttc	..(((((..((..((((((.((((.(((((.................))))))))).))))))..)).)).)))...	cccactgcttcacttgactag	cccactgcttcacttgactagccttaaaaaaaaaaaatagtcagtgcagtagtaagaa
novelMiR_947	chr17	-	58331018-58331096	58331065-58331086	tttcctgcccttcctggttccggacagctggggaaaggccacagcagctcctctgctgccctgcagtctttgggggcgg	....((((((((...(..((.((.((((.(((((...((....))...))))).)))).)).).)..)...))))))))	ttcctggttccggacagctggg	ttcctggttccggacagctggggaaaggccacagcagctcctctgctgccctgcagtctttgggg
novelMiR_948	chr17	-	59274094-59274172	59274104-59274125	atcatctacagaaatcttgatcaataacctagataacctagtttctaggttattgatcaagatttctgtagatgatgta	(((((((((((((((((((((((((((((((((..........)))))))))))))))))))))))))))))))))...	ggttattgatcaagatttctgt	agaaatcttgatcaataacctagataacctagtttctaggttattgatcaagatttctgt
novelMiR_949	chr17	-	63416698-63416776	63416745-63416766	gcctctgagggccatggccgtgttctctgagacagtcaggtttaactctgcctctgaaggtcatggctgtgttctctga	...((.((((((.((((((((((..((.(((.(((..((......))))).))).))..).))))))))))))))).))	gccatggccgtgttctctgaga	gccatggccgtgttctctgagacagtcaggtttaactctgcctctgaaggtcatggctgtgttc
novelMiR_950	chr17	-	78674593-78674671	78674603-78674624	gccctgaggaggcaggtggaggagctgcgggttttcacagggccgcgtcgccacggctcctctgatcctttagggttgg	(((((((((.((....((((((((((((((((((.....))))).)))......)))))))))).)))))))))))...	tcgccacggctcctctgatcct	ggcaggtggaggagctgcgggttttcacagggccgcgtcgccacggctcctctgatcct
novelMiR_951	chr17	-	78797761-78797841	78797771-78797793	gtctggatctgagggagctctctgtgtgggctctgctgcgctgggagcctgtcacggtaggagctctcccggtaccagtgt	..((((..(((.((((((((((((((((((((((((...))..)))))))).)))))..))))))))).)))..))))...	ctgtcacggtaggagctctcccg	agggagctctctgtgtgggctctgctgcgctgggagcctgtcacggtaggagctctcccg
novelMiR_952	chr17	-	80758354-80758432	80758364-80758385	gagtcccaggagaagtcaaggtcctctgggcagcattcaaagcaccccacaatggacttggacttcagtccactctctg	((((....(((((((((.((((((..((((..((.......))..))))....)))))).))))))..)))))))....	cacaatggacttggacttcagt	agaagtcaaggtcctctgggcagcattcaaagcaccccacaatggacttggacttcagt
novelMiR_953	chr18	-	812196-812276	812244-812266	ctcctgaagtaacgcgtcccgggccggctctgccgtcgttgctgccgccgggcgccccgggacgaggaggtggaggaggga	(((((..(.(..(.((((((((((((((...((.((....)).)).)))))....))))))))).)..).)..)))))...	aacgcgtcccgggccggctctgc	aacgcgtcccgggccggctctgccgtcgttgctgccgccgggcgccccgggacgaggagg
novelMiR_954	chr18	-	25883304-25883378	25883314-25883333	gcctgagttagttcctcgagagcaaggactttgcctgttttcgtttttgcagtatctccaggaactagactactg	.....(((((((((((.((((((((((((.............))))))))....)))).))))))).))))....	tttgcagtatctccaggaac	tcctcgagagcaaggactttgcctgttttcgtttttgcagtatctccaggaac
novelMiR_955	chr18	-	26008759-26008833	26008804-26008823	aggttggtgcaaaagtaatcgcagtttttgccactgaaagtaatggtaaaaagcacaataacttttgcaccaacc	.(((((((((((((((.((.((..(((((((((.((....)).)))))))))))...)).)))))))))))))))	aaaagtaatcgcagtttttg	aaaagtaatcgcagtttttgccactgaaagtaatggtaaaaagcacaataacttttgc
novelMiR_956	chr18	-	26636561-26636637	26636607-26636627	tcgttgatgcaaaagtaattgtggcttttgccattgaaagtaataagaagaaccgcgattactttttccccaaccca	..((((..(.(((((((((((((((((((.....(....).....)))))..)))))))))))))).)..))))...	aaaagtaattgtggcttttgc	aaaagtaattgtggcttttgccattgaaagtaataagaagaaccgcgattactttttc
novelMiR_957	chr18	-	32020536-32020616	32020584-32020606	tgactgcaagtgcacaacatgtttttaaggactacctaaatcctttcaaaagtggtcctcaaaaacatgttgtgcacttgc	.....(((((((((((((((((((((.((((((((................)))))))).)))))))))))))))))))))	tgcacaacatgtttttaaggact	tgcacaacatgtttttaaggactacctaaatcctttcaaaagtggtcctcaaaaacatgttgtgcact
novelMiR_958	chr18	-	43229793-43229871	43229840-43229861	ggttggtgcaaaaagtaactgcagtttttgccattgaaagtaatggcaaaaccctcaattacttttgcaccagtctaaa	(..((((((((((.((((.((..(.(((((((((((....))))))))))).)..)).))))))))))))))..)....	aaaagtaactgcagtttttgcc	aaaagtaactgcagtttttgccattgaaagtaatggcaaaaccctcaattacttttg
novelMiR_959	chr18	-	44911304-44911378	44911349-44911368	aggttggtgcaaaagtaatcgctgtttttgcaacgaaaagtaatgacaaaccccacaattacatttgcaccaacc	.((((((((((((.(((((.(..(..((((((((.....))..)).))))..)..).))))).))))))))))))	aaaagtaatcgctgtttttg	aaaagtaatcgctgtttttgcaacgaaaagtaatgacaaaccccacaattacatttgc
novelMiR_960	chr18	-	46706469-46706547	46706516-46706537	atgtaggtgcaaaagtaatcgtggtttttgccattacttaaaaaaaaaggcaaaaactgcaattgcttttgtaccaacc	.....((((((((((((((.(..(((((((((................)))))))))..).))))))))))))))....	aaaagtaatcgtggtttttgcc	aaaagtaatcgtggtttttgccattacttaaaaaaaaaggcaaaaactgcaattgcttttgt
novelMiR_961	chr18	-	55479216-55479294	55479226-55479247	agtgacgggccatcagcagtccaatgaagacattgggtcttcatgtcttcattggactgctgatggcctgtcattgggg	(((((((((((((((((((((((((((((((((.((....)))))))))))))))))))))))))))))))))))....	ttcattggactgctgatggcct	gccatcagcagtccaatgaagacattgggtcttcatgtcttcattggactgctgatggcct
novelMiR_962	chr18	-	56878938-56879012	56878983-56879002	aggttggtgcaaaagtaatcgcagtatttgccattactttcagtggcaaaaatagcgattacttttgtacaaatc	.((((.((((((((((((((((.((.(((((((((......))))))))).)).)))))))))))))))).))))	aaaagtaatcgcagtatttg	aaaagtaatcgcagtatttgccattactttcagtggcaaaaatagcgattacttttgt
novelMiR_963	chr18	-	62156512-62156588	62156522-62156542	gaggctgaggcaggtggatcacttgagctcaggagttggagaccagtctgggcaacaaggtgagacccacatctcta	......((((...((((.((((((..(((((((....(....)...)))))))....))))))...)))).))))..	tctgggcaacaaggtgagacc	gatcacttgagctcaggagttggagaccagtctgggcaacaaggtgagacc
novelMiR_964	chr18	-	72788229-72788307	72788239-72788260	attgccatcactagatcataggtaaacactactgaatgcttcagacgtgattacctgggatctagtgacggcagtgatt	((((((.((((((((((.(((((((.(((..((((.....))))..))).))))))).)))))))))).))))))....	tgattacctgggatctagtgac	cactagatcataggtaaacactactgaatgcttcagacgtgattacctgggatctagtgac
novelMiR_965	chr18	-	74390073-74390153	74390083-74390105	gaggatgaggccactctgggccagtgcggcgtggaggccttgactgccctggaagtagcaggccgcatgcttggaggtaaa	(((.(((.((((((((..((.((((..(((......)))...)))).))..).)))....)))).))).))).........	ctggaagtagcaggccgcatgct	gatgaggccactctgggccagtgcggcgtggaggccttgactgccctggaagtagcaggccgcatgct
novelMiR_966	chr18	-	76822625-76822703	76822635-76822656	cggccgccggcggggcgcgagggcgcggccgcgggccttaccggagtcgccgcgcgccttgctctccctgggcttcggg	...(((((((.((((.(((((((((((((.((...((.....)).)).))))))).)))))).))))))))....))).	cgccgcgcgccttgctctccct	ggggcgcgagggcgcggccgcgggccttaccggagtcgccgcgcgccttgctctccct
novelMiR_967	chr19	-	308915-308991	308925-308945	gatcgtggtgcaggtgctggggctgggcagccggggacagagatggctcctgacccctccccgcaggtgcgcacacg	...(((((((((..(((.((((..(((...(.((((.((....)).)))).)..))).)))))))..))))).))))	ctcctgacccctccccgcagg	tgctggggctgggcagccggggacagagatggctcctgacccctccccgcagg
novelMiR_968	chr19	-	652286-652366	652296-652318	gaggggagggagcgcctggcgcatgggggcacagggtagccggcactgctgacctgcactctctccccaggagcacagaaa	..((((((((((.((..((((((((..(((........)))..)).))).).)).)).)))))))))).............	ctgacctgcactctctccccagg	aggggagggagcgcctggcgcatgggggcacagggtagccggcactgctgacctgcactctctccccagg
novelMiR_969	chr19	-	1613382-1613462	1613392-1613414	agccctgccctggggcccacagagtgagcagggtcaagggagaagcagttaccctgtgggctcccagacggggaagcaggg	..(((((..(((((((((((((.((((((....((......)).))..)))).)))))))).))))).)))))........	ttaccctgtgggctcccagacgg	gccctggggcccacagagtgagcagggtcaagggagaagcagttaccctgtgggctcccagacgg
novelMiR_970	chr19	-	3977964-3978046	3977974-3977997	gccgaggacatcgataaaggcgaggtgtccgcccgtcaggagctcaagcagcgggcgcgctacctggccgagaagtacgagtg	((((...((.((......(((.((((((.(((((((.....((....)).))))))).)).)))).)))..)).)).)).)).	agcgggcgcgctacctggccgaga	aaggcgaggtgtccgcccgtcaggagctcaagcagcgggcgcgctacctggccgaga
novelMiR_971	chr19	-	4066034-4066114	4066082-4066104	cctctgggcttcgtagtccctccgccgtttgcagccggcaggtggcaagcggcttggactacaagtcccagggtgccccgc	.((((((((((.(((((((....(((((((((.(((....))).)))))))))..)))))))))).)))))))........	tcgtagtccctccgccgtttgca	tcgtagtccctccgccgtttgcagccggcaggtggcaagcggcttggactacaag
novelMiR_972	chr19	-	4066072-4066152	4066082-4066104	gggtggggtgtccgggtgggcgggcagggccgcagggacctctgggcttcgtagtccctccgccgtttgcagccggcaggt	..((.((.(((...((((((.((((.(((((.((((....)))))))))....)))).))))))....))).)).))....	tcgtagtccctccgccgtttgca	tccgggtgggcgggcagggccgcagggacctctgggcttcgtagtccctccgccgtttgca
novelMiR_973	chr19	-	7886966-7887046	7886976-7886998	agctaagcagtgtcggacctggttagtacttggatgggagaccacctaggaataccgggtgctgtaggcttgggctggtca	((((((((.....((((((((((...(.(((((.(((....))).))))))..))))))).)))...)))).)))).....	ggaataccgggtgctgtaggctt	gcagtgtcggacctggttagtacttggatgggagaccacctaggaataccgggtgctgtaggctt
novelMiR_974	chr19	-	8586711-8586793	8586721-8586744	atgaggattaggggtcagtggggagggcggtttcagcatgactagaattctgaaccctgcatcgtcccccagccctgaaggga	.......((((((.(..(.(((((.(((((.(((((.((.......)).))))).)).))..).))))))).)))))).....	ctgaaccctgcatcgtcccccagc	tcagtggggagggcggtttcagcatgactagaattctgaaccctgcatcgtcccccagc
novelMiR_975	chr19	-	10093614-10093690	10093624-10093644	gggcacaggtgggcagaggcagggaaggggagggagcctgttctggcttcctgactttcctgccctgccaggcgggc	..((...(.(.(((((.((((((((((...((((((((......))))))))..))))))))))))))).).)..))	cttcctgactttcctgccctg	gaggcagggaaggggagggagcctgttctggcttcctgactttcctgccctg
novelMiR_976	chr19	-	12677201-12677277	12677211-12677231	gccacagaggagaggggaaggagggctggctgagtccaaggcctgacttcggcgctcttcccccagacctgaggctc	(((.(((.(....(((((((.((.((((...(((((........))))))))).)))))))))....)))).)))..	cttcggcgctcttcccccaga	gaggggaaggagggctggctgagtccaaggcctgacttcggcgctcttcccccaga
novelMiR_977	chr19	-	13987096-13987176	13987106-13987128	cgagccggcctgcagggaacaggggccgccccgaaggaggggccgagtccggcccttcttccctgcttctctctcacttgg	.(((..((...((((((((.((((((((((((......))))).......))))))).))))))))..))..)))......	ccggcccttcttccctgcttctc	gcctgcagggaacaggggccgccccgaaggaggggccgagtccggcccttcttccctgcttctc
novelMiR_978	chr19	-	15185015-15185097	15185025-15185048	gttgggggaggtggggggagatgggatcagggagtccctcaaggctatctctgcttccctctcttccacccccaacaggacgt	((((((((.....((((((((.((((.((((((...((....))...))))))..)))))))))))).)))))))).......	tctgcttccctctcttccaccccc	gggaggtggggggagatgggatcagggagtccctcaaggctatctctgcttccctctcttccaccccc
novelMiR_979	chr19	-	15464370-15464450	15464380-15464402	gtggggagggggccgagatgagggcagtatgtggacagacactgggcactactgtcactctctcgtcccccaggagacccc	..((((.(((((.(((((.((((((((((.(((..(((...)))..)))))))))).)))))))).)))))......))))	ctactgtcactctctcgtccccc	gggccgagatgagggcagtatgtggacagacactgggcactactgtcactctctcgtccccc
novelMiR_980	chr19	-	16118552-16118630	16118599-16118620	gtcaccagcacctggcactgagagggctctcttcccgttcaacagaagcagcccactctgaaggccagacccagatggt	...((((....(((((...(((.(((((..((((..(.....).)))).))))).))).....))))).......))))	cctggcactgagagggctctct	cctggcactgagagggctctcttcccgttcaacagaagcagcccactctgaaggccagacc
novelMiR_981	chr19	-	16367150-16367228	16367197-16367218	aatatctaggattgatggcatcgaaccaggtgccaggatgatgcctggcacctggtttgatgccatcattcccagatgt	.((((((.(((.(((((((((((((((((((((((((......))))))))))))))))))))))))).))).))))))	attgatggcatcgaaccaggtg	attgatggcatcgaaccaggtgccaggatgatgcctggcacctggtttgatgccatcattcc
novelMiR_982	chr19	-	17327337-17327419	17327386-17327409	gcgggggcagctgggaggcgagagggcggccccagcgtctgcagcctgcagcctcctctctgccacccctgcagcacttcgct	((((((((.((.(((.((((((((((.(((..(((.((.....)))))..)))))))))).))).)))..)).)).)))))).	ctgggaggcgagagggcggcccca	ctgggaggcgagagggcggccccagcgtctgcagcctgcagcctcctctctgccacccctgca
novelMiR_983	chr19	-	18436239-18436321	18436249-18436272	acgcccgggtggagcgggtcaggcagggccagtcacagacacagctctgtgctgactgcccgccttgcccacagctcggtctg	..(.((((((...(.((((.((((.(((((((.((((((......)))))))))...)))))))).)))).).)))))).)..	tgctgactgcccgccttgcccaca	cgggtcaggcagggccagtcacagacacagctctgtgctgactgcccgccttgcccaca
novelMiR_984	chr19	-	18900446-18900526	18900456-18900478	cctgaggtgggggtgacgggcaggcatgggggctggagtggctgaccctgcctccccgtgtctgcctgtgtctccaggata	.......(((((..(.((((((((((((((((..((((.((....)))).)))))))))))))))))))..))))).....	tgcctccccgtgtctgcctgtgt	gacgggcaggcatgggggctggagtggctgaccctgcctccccgtgtctgcctgtgt
novelMiR_985	chr19	-	19202031-19202113	19202041-19202064	ggtctggaaggggtgggggcctgcgggtgggaaaccagaaatcaccagtttcccttgactgcccacgctcacactttccccat	((...((((((.(((((.(...((((..(((((((..(......)..)))))))....))))...).))))).))))))))..	ttcccttgactgcccacgctcaca	tgggggcctgcgggtgggaaaccagaaatcaccagtttcccttgactgcccacgctcaca
novelMiR_986	chr19	-	19304889-19304967	19304899-19304920	tgtctgcatggcctcagaaacgcacctgttcctgtaaacagcaaccaggtcaggattgttgctgggcccatggcaggag	..(((((((((.(((((.((((..((((..((((...........)))).))))..)))).))))).)))).)))))..	ggtcaggattgttgctgggccc	cctcagaaacgcacctgttcctgtaaacagcaaccaggtcaggattgttgctgggccc
novelMiR_987	chr19	-	21113117-21113197	21113127-21113149	agctaagcagggtcgggccttgctgggacttggaggggagaccacctgggaataccgggtgctgtaggctttggctgggca	.(((.(((((((((.(((...(((.((.((..(..((....))..)..))....)).))))))...)))))).))).))).	ggaataccgggtgctgtaggctt	gtcgggccttgctgggacttggaggggagaccacctgggaataccgggtgctgtaggctt
novelMiR_988	chr19	-	23256962-23257040	23256972-23256993	tctaagcctaggtaggatagtcaacatgtccctaattggctgggggacatgttgactctcctacctgggcttagggcca	(((((((((((((((((.(((((((((((((((.........))))))))))))))).)))))))))))))))))....	catgttgactctcctacctggg	taggtaggatagtcaacatgtccctaattggctgggggacatgttgactctcctacctggg
novelMiR_989	chr19	-	28727685-28727755	28727728-28727745	gcgcttggcggggcggcggggcggggctctcaccggtacgagctcggccgcccgtccaatcagaggcgccg	((((((((..((((((.(.(((.((((((..........)))))).))).)))))))..)))..)))))..	gggcggcggggcggggct	gggcggcggggcggggctctcaccggtacgagctcggccgcccgtccaa
novelMiR_990	chr19	-	29605215-29605293	29605225-29605246	ttctcagcagtgacccagtgttgggcagaactgtggagccccaatttctgctgagcactgggcctgtgctgggtgggag	..(((((((..(.(((((((((.(((((((...(((....)))..))))))).))))))))).)..)))))))......	ctgctgagcactgggcctgtgc	agtgacccagtgttgggcagaactgtggagccccaatttctgctgagcactgggcctgtgc
novelMiR_991	chr19	-	41263432-41263510	41263442-41263463	cggccgccttgctctatggtcgggtacctgacgtggaacgggcgctctgcacgcgaccatagagccttcccctcccgaa	(((.......((((((((((((.((.(..(((((.......))).)).).)).)))))))))))).........)))..	tgcacgcgaccatagagccttc	ttgctctatggtcgggtacctgacgtggaacgggcgctctgcacgcgaccatagagccttc
novelMiR_992	chr19	-	43663181-43663257	43663227-43663247	aggttaatgcaaaagtaattgtggcttttgccattaaaagcaatggcagaaaccacaattacttttgcaccaaccta	(((((..(((((((((((((((((.((((((((((......)))))))))).)))))))))))))))))..))))).	aaaagtaattgtggcttttgc	aaaagtaattgtggcttttgccattaaaagcaatggcagaaaccacaattacttttgc
novelMiR_993	chr19	-	43774637-43774715	43774647-43774668	accccacttatctcagggcgcaggcaggcgcgggccgccgcctgacctgcgcctgacctgctcctgacccctcccttct	............((((((.(((((((((((((((.((.....)).)))))))))).)))))))))))............	tgcgcctgacctgctcctgacc	tcagggcgcaggcaggcgcgggccgccgcctgacctgcgcctgacctgctcctgacc
novelMiR_994	chr19	-	48797012-48797094	48797022-48797045	agggggtggctcttaagacggcggtgctagggggtgagaggtaacatcttccaccccttacacctgccctagtgctggagctg	.......((((((......(((((((.(((((((((.((((......))))))))))))))))).)))........)))))).	tccaccccttacacctgccctagt	gacggcggtgctagggggtgagaggtaacatcttccaccccttacacctgccctagt
novelMiR_995	chr19	-	51643432-51643510	51643479-51643500	agctcctgagttccaggtggggctgagctgtcctgccccaggacagctcagccccacctggaattagaactgaagtggc	.((..((.(((((((((((((((((((((((((((...)))))))))))))))))))))))))))........))..))	ttccaggtggggctgagctgtc	ttccaggtggggctgagctgtcctgccccaggacagctcagccccacctggaatt
novelMiR_996	chr19	-	55225473-55225551	55225520-55225541	gggtcaggcatgaggaggatctgaaggattggactcaggttcgaaacctccacttcctcctcatctcctaccctctcca	((((.(((.((((((((((..((.(((.((((((....))))))..))).))..))))))))))..)))))))......	tgaggaggatctgaaggattgg	tgaggaggatctgaaggattggactcaggttcgaaacctccacttcctcctcatc
novelMiR_997	chr2	-	862185-862263	862232-862253	gggtttccgtgcacccgctgtctcggctgatgtcctggccctcatcagttatgtcagcgtgtgggtgagacacacagct	..((((((.(((((..((((.(..((((((((..........))))))))..).))))))))).).)))))........	gcacccgctgtctcggctgatg	gcacccgctgtctcggctgatgtcctggccctcatcagttatgtcagcgtgtgg
novelMiR_998	chr2	-	6494548-6494628	6494596-6494618	cttaagcctccaaaggcctggatttgagcagctttagaaatgcaggttccagggcctctcccagccttcagaagccaactc	.....((.((..(((((.(((....(((..(((((.(((.......))).)))))..)))))))))))..)).))......	caaaggcctggatttgagcagct	caaaggcctggatttgagcagctttagaaatgcaggttccagggcctctcccagccttcaga
novelMiR_999	chr2	-	10787358-10787440	10787368-10787391	ggtggctgtggacagaagctggagcccagtctgaacttgagaccgcgttggggattggagggtttgggtaccccgccatggcc	...((((((((......(((.((((((..((..(.((..(.......)..))..)..)))))))).)))......))))))))	ggggattggagggtttgggtaccc	aagctggagcccagtctgaacttgagaccgcgttggggattggagggtttgggtaccc
novelMiR_1000	chr2	-	16431462-16431542	16431510-16431532	caattcatttaatcctcactttgaatccatgttggaaactccatagcaacatggagttcaggtgaggattaaatgagttaa	.((((((((((((((((((((.((((((((((((............))))))))).)))))))))))))))))))))))..	aatcctcactttgaatccatgtt	aatcctcactttgaatccatgttggaaactccatagcaacatggagttcaggtgaggattaa
novelMiR_1001	chr2	-	17753260-17753340	17753308-17753330	ccaggcggccgtccccagactctcccgggctgtggcgaataactgtaaagcggggagaggtctggggaaagctggggtagg	((...((((..(((((((((((((((..(((...(((......)))..))).)))))).)))))))))..)))).))....	gtccccagactctcccgggctgt	gtccccagactctcccgggctgtggcgaataactgtaaagcggggagaggtctggggaaag
novelMiR_1002	chr2	-	24946502-24946584	24946551-24946574	cttatgaggcttagcccttgtcttactgccagcctttgccacaggcaggtgagaaaggcagggccactcctcagcaaagttgg	....(((((....(((((.(((((.(((((.((((.......)))).))).)).))))))))))....)))))..........	ttagcccttgtcttactgccagcc	ttagcccttgtcttactgccagcctttgccacaggcaggtgagaaaggcagggccactc
novelMiR_1003	chr2	-	25008805-25008881	25008851-25008871	cttctccactcccactgcttcacttgactagccttaaaaacaaaaaagaaaagagagagaaagcaggccgggtgtgg	.....((((.(((.(((((((.(((..((...(((..........)))...)).))).).))))))...))).))))	cccactgcttcacttgactag	cccactgcttcacttgactagccttaaaaacaaaaaagaaaagagagagaaagcaggccgggtg
novelMiR_1004	chr2	-	55139979-55140057	55139989-55140010	tcctctcccaggcaccagccctttcacctgatgtcagagcagcacagctgaaagctgtaacctgggtgaggtggagggc	.((((.((((((...((((..(((((.(((.(((.......)))))).)))))))))...)))))).))))........	ctgaaagctgtaacctgggtga	tcccaggcaccagccctttcacctgatgtcagagcagcacagctgaaagctgtaacctgggtga
novelMiR_1005	chr2	-	55557374-55557450	55557384-55557404	gaggccaaggcaggaggatcgcttgagcgcaggagtccaagaccagtctgggcaacaaggtgagaccccatctctac	(((.........((.((.((((((..((.((((.(((...)))...)))).))....))))))..))))..)))...	tctgggcaacaaggtgagacc	gatcgcttgagcgcaggagtccaagaccagtctgggcaacaaggtgagacc
novelMiR_1006	chr2	-	59821723-59821801	59821770-59821791	ccttaaacagaattttagagagattgggtgacagggatactaactgtcacccaatctctctaaacagtatattaatctc	.............(((((((((((((((((((((.........)))))))))))))))))))))...............	aattttagagagattgggtgac	aattttagagagattgggtgacagggatactaactgtcacccaatctctctaaacagta
novelMiR_1007	chr2	-	59887229-59887307	59887239-59887260	aattgaagcagtccaataattttaaatcactctacactgtgcattgcaatttaaaattattggagtgcttcaaattttt	..((((((((.(((((((((((((((((((........))).......)))))))))))))))).))))))))......	aatttaaaattattggagtgct	cagtccaataattttaaatcactctacactgtgcattgcaatttaaaattattggagtgct
novelMiR_1008	chr2	-	65431806-65431886	65431816-65431838	ggacgcttattgggtgaacttggcgtggggtgcagcgactcgctgacctttcggcgttgggacgcgaggcttccctgcttg	(((.(((..(((.((...((..(((((((((.(((((...))))))))))...))))..)))).)))))).))).......	tttcggcgttgggacgcgaggct	cttattgggtgaacttggcgtggggtgcagcgactcgctgacctttcggcgttgggacgcgaggct
novelMiR_1009	chr2	-	74178750-74178830	74178798-74178820	tgcaaaggctcgcagcggccagaaacccggctccgagcggcggcggcccggcttccgctgcccgtgagctaaggacggtcc	......(((((((.(((((..(((.((.(((((((.....))).)))).)).))).)))))..)))))))...........	cgcagcggccagaaacccggctc	cgcagcggccagaaacccggctccgagcggcggcggcccggcttccgctgcccgtgag
novelMiR_1010	chr2	-	81496271-81496349	81496281-81496302	ccataagaaaagagagaagggcgtctacagccataccaccctgaatgcgccctatctcgtctgatctcggaagctaagc	((...(((..((((((((((((((...(((..........)))...))))))).)))).)))..))).)).........	cgccctatctcgtctgatctcg	agaaaagagagaagggcgtctacagccataccaccctgaatgcgccctatctcgtctgatctcg
novelMiR_1011	chr2	-	85399402-85399484	85399451-85399474	gcaggtgggcagagaaacagttgcagtgggtggtcgtgggcattttcagagagccctctgtgctgtgctctgccttcctggtt	.((((.((((((((..(((((.((((.((((..((.((((....))))))..)))).))))))))).)))))))).))))...	agagaaacagttgcagtgggtggt	agagaaacagttgcagtgggtggtcgtgggcattttcagagagccctctgtgctgtgctctgc
novelMiR_1012	chr2	-	87076295-87076373	87076342-87076363	aaacaaaaacaatcggccgcgccgtcgcaggcacccgaacgtcgcgagcggggcctggggacgcggggccgagtgcagc	.........((.((((((.(((..((.(((((.((((..((...))..))))))))).))..))).)))))).))....	aatcggccgcgccgtcgcaggc	aatcggccgcgccgtcgcaggcacccgaacgtcgcgagcggggcctggggacgcggggccgagtgc
novelMiR_1013	chr2	-	88055688-88055768	88055736-88055758	agcctgctcggcggcggaggcggcggtggcggcagcggttgttcctgcctctccgccacctccaccgcggcttatcccctg	((((......((((.(((((.(((((.((.(((((.((....))))))))).))))).))))).)))))))).........	gcggcggaggcggcggtggcggc	gcggcggaggcggcggtggcggcagcggttgttcctgcctctccgccacctccaccgcgg
novelMiR_1014	chr2	-	95074520-95074602	95074530-95074553	ggggcatctgagagcattcggacactgctggccttcacctcacacagcctcaggtgtccggtgtgctctcctctccagatggc	((((.....(((((((((((((((((...(((..............)))...))))))))).))))))))..)))).......	tcaggtgtccggtgtgctctcctc	tgagagcattcggacactgctggccttcacctcacacagcctcaggtgtccggtgtgctctcctc
novelMiR_1015	chr2	-	95983095-95983173	95983105-95983126	tcgtgtcagaatctcaggtgacaatgtcaggtgctcaggtgctcaggagctcctgacattgtcacctgagattctcaca	..(((..((((((((((((((((((((((((.((((..(....)..)))).))))))))))))))))))))))))))).	agctcctgacattgtcacctga	aggtgacaatgtcaggtgctcaggtgctcaggagctcctgacattgtcacctga
novelMiR_1016	chr2	-	97581303-97581381	97581313-97581334	tcgtgtcagaatctcagatgacaatgtcaggtgctcaggtgctcaggagctcctgacattgtcacctgagattctcaca	..(((..((((((((((.(((((((((((((.((((..(....)..)))).))))))))))))).))))))))))))).	agctcctgacattgtcacctga	agatgacaatgtcaggtgctcaggtgctcaggagctcctgacattgtcacctga
novelMiR_1017	chr2	-	98730795-98730873	98730842-98730863	tgtgcgggggagctgttggcgcctctgggcgcggggccggctccgggagcggctgggcctcgggggcgggcggcggggc	...........((((((..((((((((((.((..(((((.(((...))))))))..)))))))))))))))))).....	agctgttggcgcctctgggcgc	agctgttggcgcctctgggcgcggggccggctccgggagcggctgggcctcgggggcgggcggcggg
novelMiR_1018	chr2	-	108335575-108335653	108335622-108335643	gaatctgaccaatcctcgcacttccggaagtgtgtaatctaatcacacttccagaagtgtgaggattggtgagattctg	((((((.(((((((((((((((((.(((((((((.........))))))))).))))))))))))))))).))))))..	aatcctcgcacttccggaagtg	aatcctcgcacttccggaagtgtgtaatctaatcacacttccagaagtgtgaggattgg
novelMiR_1019	chr2	-	114005579-114005659	114005589-114005611	ttgcaagactgtagtttcagggattgtttctatagtttgctactagagaagtttctctgaacgtgtagagccccggaaacc	........(((((..((((((((...(((((((((....))).))))))....))))))))..))))).............	aagtttctctgaacgtgtagagc	actgtagtttcagggattgtttctatagtttgctactagagaagtttctctgaacgtgtagagc
novelMiR_1020	chr2	-	117092773-117092851	117092783-117092804	agttggtgcaaaaattatcacggttttttgccattgaaagtaatagcaaaaaccgtgattacttttgcaccaacctaat	.((((((((((((...((((((((((((.((.((((....)))).))))))))))))))...)))))))))))).....	aaaaaccgtgattacttttgca	caaaaattatcacggttttttgccattgaaagtaatagcaaaaaccgtgattacttttgca
novelMiR_1021	chr2	-	127415089-127415167	127415136-127415157	actgcacagatccgttgtacagattagggctgatcattcagtcagccctaacctgtacaacactccccaccccttgcgt	.............(((((((((.(((((((((((......))))))))))).)))))))))..................	tccgttgtacagattagggctg	tccgttgtacagattagggctgatcattcagtcagccctaacctgtacaacactcc
novelMiR_1022	chr2	-	132253146-132253222	132253156-132253176	ttgatcatcgactcttcgaatgcacttgcggcccgggttcctcccagggctatgcctgtctgagcgtcacttgccaa	.........(((.(((.((..(((.....((((((((.....))).))))).)))...)).))).))).........	gggctatgcctgtctgagcgt	tcttcgaatgcacttgcggcccgggttcctcccagggctatgcctgtctgagcgt
novelMiR_1023	chr2	-	135335264-135335342	135335274-135335295	tttgaattactgttaagatattctagacactattctgtgtcacccagaatagtgtctagaatatcttgacaataattca	..(((((((.(((((((((((((((((((((((((((.......))))))))))))))))))))))))))).)))))))	aatagtgtctagaatatcttga	aagatattctagacactattctgtgtcacccagaatagtgtctagaatatcttga
novelMiR_1024	chr2	-	155747186-155747266	155747234-155747256	ttataactgacatgtaaaaatccattctagccttgattctcctgtaggctagaatggatttttacatgccagttataaggc	(((((((((.(((((((((((((((((((((((............))))))))))))))))))))))).)))))))))...	catgtaaaaatccattctagcct	catgtaaaaatccattctagccttgattctcctgtaggctagaatggatttttacatgcc
novelMiR_1025	chr2	-	156932174-156932250	156932184-156932204	acgttggtgcaaaaataattgtggtttttgccattactttcaatggcaaaaatcgcaattacttttgcaccaaccta	..((((((((((((.((((((((((((((((((((......)))))))))))))))))))).))))))))))))...	caaaaatcgcaattacttttg	aaaataattgtggtttttgccattactttcaatggcaaaaatcgcaattacttttg
novelMiR_1026	chr2	-	174681900-174681980	174681910-174681932	agcctttgttaatcgcaaagagctctaaatcagaccactggtggttggttagactttgagctctttgggattaacaaaggg	..((((((((((((.((((((((((.((.((.(((((........))))).)).)).)))))))))).)))))))))))).	ttagactttgagctctttgggat	cgcaaagagctctaaatcagaccactggtggttggttagactttgagctctttgggat
novelMiR_1027	chr2	-	178728390-178728470	178728438-178728460	ttatttatagtatgtcctttgtaaacaaatagcaagagattaatggatgtgttttgctgtttgcattggacagatcaaaat	.........(..(((((..((((((((....((((((.((........)).))))))))))))))..)))))...).....	tatgtcctttgtaaacaaatagc	tatgtcctttgtaaacaaatagcaagagattaatggatgtgttttgctgtttgcattggacagatc
novelMiR_1028	chr2	-	182460815-182460893	182460862-182460883	ttaggttggtacaaaagtcattgcagtttttgccattaaaagcaataacaaaaactacaattacttttgcaccaaccta	.(((((((((.(((((((.((((.((((((((..(((......)))..)))))))).)))).))))))).)))))))))	acaaaagtcattgcagtttttg	acaaaagtcattgcagtttttgccattaaaagcaataacaaaaactacaattacttttgcac
novelMiR_1029	chr2	-	199408540-199408616	199408550-199408570	tattaagttgttgcaaaagtaattgcggtttttaccctttcaatggcaaaaatcgcaattacttttgcaccaagcta	.....((((..((((((((((((((((((((((.((........)).))))))))))))))))))))))...)))).	caaaaatcgcaattacttttg	aaagtaattgcggtttttaccctttcaatggcaaaaatcgcaattacttttg
novelMiR_1030	chr2	-	199851111-199851189	199851121-199851142	gccggcggcagacgctgcgcgcgggccacgcgcggcggcggaggctgcgcgcgggccacgcgcggcggcgacttgggct	(((.(....((.(((((((((((((((.((((((.((((....)))))))))))))).))))).)))))).))).))).	cgcgcgggccacgcgcggcggc	tgcgcgcgggccacgcgcggcggcggaggctgcgcgcgggccacgcgcggcggc
novelMiR_1031	chr2	-	217222664-217222740	217222674-217222694	acgttgatgcaaaagtaactgcggtttttgcggttacttttagtgacaaaaatcgcaattacttttgcaccaaccta	..((((.(((((((((((.((((((((((...(((((.....))))))))))))))).))))))))))).))))...	caaaaatcgcaattacttttg	aaagtaactgcggtttttgcggttacttttagtgacaaaaatcgcaattacttttg
novelMiR_1032	chr2	-	218040982-218041060	218040992-218041013	aaaggaagtgtaaacgtcctttcagatggttctctagagaaccatctctagagaaccatctgaaagactttggaaagct	...((...(.((((.(((.(((((((((((((((((((((....)))))))))))))))))))))))))))).)...))	ctagagaaccatctgaaagact	tcctttcagatggttctctagagaaccatctctagagaaccatctgaaagact
novelMiR_1033	chr2	-	230658178-230658258	230658188-230658210	caggcaatcggcctgcctcggtgcctcaaagtgctaggattacaagcttgagacattgtgcccggcctgttgccccagttt	..((((((.((((.((..(((((.(((((...(((.(.....).)))))))).))))).))..)))).)))))).......	tgagacattgtgcccggcctgtt	tcggcctgcctcggtgcctcaaagtgctaggattacaagcttgagacattgtgcccggcctgtt
novelMiR_1034	chr2	-	239958569-239958651	239958579-239958602	atggagttgcctgggtagatagcagcagcagctcaccagccccacgctgccaggctgctggctgctgtccaccaggcagctgt	....((((((((((...((((((((((((((((...((((.....))))...))))))).)))))))))..))))))))))..	ccaggctgctggctgctgtccacc	tagatagcagcagcagctcaccagccccacgctgccaggctgctggctgctgtccacc
novelMiR_1035	chr2	-	241725846-241725926	241725856-241725878	ctcgaccgggagctgcgggcctgggaatgcacagcacaggcagaagcattcgtggttcgtcagctcctggcagacgggact	((((.((((((((((((((((.(.((((((...((....))....)))))).))))))).))))))))))....))))...	ttcgtggttcgtcagctcctggc	cgggagctgcgggcctgggaatgcacagcacaggcagaagcattcgtggttcgtcagctcctggc
novelMiR_1036	chr20	-	25058013-25058093	25058061-25058083	cgcaccctgggccgcggcgtcgggaggctgctgggcagcctgcgagggctctcggggcagcccgcgcggccgccgtgcggg	(((((....(((.((.(((.((((..(((.(((((.(((((....)))))))))))))..))))))).)).))))))))..	gccgcggcgtcgggaggctgctg	gccgcggcgtcgggaggctgctgggcagcctgcgagggctctcggggcagcccgcgcggccgccg
novelMiR_1037	chr20	-	25058051-25058131	25058061-25058083	agcacagagagctcaggtagcctgcctagatggcggcgcgcaccctgggccgcggcgtcgggaggctgctgggcagcctgc	....(((...((((((.((((((.(((.(((((((((.((.....)).)))))..)))))))))))))))))))...))).	gccgcggcgtcgggaggctgctg	ggtagcctgcctagatggcggcgcgcaccctgggccgcggcgtcgggaggctgctg
novelMiR_1038	chr20	-	28576667-28576743	28576713-28576733	atatttcctctctgccctctgaccctctagtctctgaagcatcttttgtactagaggtatgtgcagagacttcctgg	........(((((((.(......((((((((..(.((((...)))).).))))))))...).)))))))........	tctgccctctgaccctctagt	tctgccctctgaccctctagtctctgaagcatcttttgtactagaggtatgtgcagaga
novelMiR_1039	chr20	-	29298748-29298824	29298758-29298778	tggccttagctggtggagttatttgtctggttaattccgataacgaacgagactctggcatgctaactaattacgtg	.....(((((((.(((((((.(((((.(((......)))...)))))...))))))).)).)))))...........	acgagactctggcatgctaac	tagctggtggagttatttgtctggttaattccgataacgaacgagactctggcatgctaac
novelMiR_1040	chr20	-	33676655-33676735	33676665-33676687	ctgacagggcttggagggaccagggtttccagagatgctcaccttgtctctgcagccctggagccccctgtccctggccgt	....(((((...((.(((.((((((((..(((((((.........))))))).))))))))..)))))...))))).....	tctgcagccctggagccccctgt	tggagggaccagggtttccagagatgctcaccttgtctctgcagccctggagccccctgt
novelMiR_1041	chr20	-	35003611-35003691	35003621-35003643	gatggctacccaggttcaccaggggccactggggctcccaccagcccctgaccctgtgggcctgtggccttgcaggagaac	...((((((..((((((((.((((..((..((((((......)))))))).))))))))))))))))))............	tgaccctgtgggcctgtggcctt	ggctacccaggttcaccaggggccactggggctcccaccagcccctgaccctgtgggcctgtggcctt
novelMiR_1042	chr20	-	37177077-37177153	37177123-37177143	agccaggtgtggtggctcgcatctgtggtcctagtgactagctgtggaccacagatgggagccaccacacctgacta	((.(((((((((((((((.((((((((((((((((.....)))).)))))))))))).))))))))))))))).)).	ggtggctcgcatctgtggtcc	ggtggctcgcatctgtggtcctagtgactagctgtggaccacagatgggagccaccac
novelMiR_1043	chr20	-	47699390-47699468	47699437-47699458	tttactgagcacctactgtgtacccctgagcacctactatgtagtgctcaggggtacacagtagtacttctgataacat	......(((...(((((((((((((((((((((.(((...))))))))))))))))))))))))...))).........	acctactgtgtacccctgagca	acctactgtgtacccctgagcacctactatgtagtgctcaggggtacacagtagtact
novelMiR_1044	chr20	-	48721217-48721299	48721266-48721289	tggctcacattctgtcctgggacgcttggtgtcctgattgattttgagacatcagctccccaagggcagggatatgggcctgt	.((((((.((((((((((((((.(((.((((((..((......))..)))))))))))))..)))))).)))).))))))...	tctgtcctgggacgcttggtgtcc	tctgtcctgggacgcttggtgtcctgattgattttgagacatcagctccccaagggcagggat
novelMiR_1045	chr20	-	50191513-50191587	50191523-50191542	ttgcagtccgcgggctcgaagcccggctccgccttgagctcggcgggcggcggcggcggcgggggcggtgggtgc	..(((.(((((.(.(((...((((.(((((((((((....))..)))))).))).).))).))).).))))))))	ggcggcggcggcggcggggg	tcgaagcccggctccgccttgagctcggcgggcggcggcggcggcggggg
novelMiR_1046	chr20	-	52116646-52116722	52116692-52116712	aattatgctgttgggcatatgtgtatatatgtgtatgtgtatatatgtgtatgtacacatatgcctaacagcataat	.((((((((((((((((((((((((((((((..((((....))))..))))))))))))))))))))))))))))))	ttgggcatatgtgtatatatg	ttgggcatatgtgtatatatgtgtatgtgtatatatgtgtatgtacacatatgcctaaca
novelMiR_1047	chr20	-	57649434-57649512	57649444-57649465	cgtgagaaaggggaggagagtggttgctgccctcagccggcttgaggacagagcctgtccctctcatgacaactcagtg	..((((....((((((.((..((((.(((.((((((.....)))))).)))))))..)))))))).......))))...	acagagcctgtccctctcatga	aggggaggagagtggttgctgccctcagccggcttgaggacagagcctgtccctctcatga
novelMiR_1048	chr20	-	63537671-63537749	63537681-63537702	tgtgcccccgcagctctgagggttgggaaggcagcgcctgcagccctcaccttcctgccctcaggctgcgaggcttgtt	...(((..((((((.((((((((.(((((((.((.((.....)).))..))))))))))))))))))))).))).....	caccttcctgccctcaggctgc	agctctgagggttgggaaggcagcgcctgcagccctcaccttcctgccctcaggctgc
novelMiR_1049	chr21	-	6885573-6885649	6885583-6885603	aggttgatgcaaaagtcattgcagttttaaccatcattttcaagggcaaaaatcgcaattacttttgcaccaaatga	...(((.(((((((((.(((((.(((((..((...........))...))))).))))).))))))))).)))....	caaaaatcgcaattacttttg	aaagtcattgcagttttaaccatcattttcaagggcaaaaatcgcaattacttttg
novelMiR_1050	chr21	-	13347317-13347393	13347363-13347383	aggttggtgcaaaagtaattgtggcttttgccattacttttatgacaaaaactgtaattacctttgcaccaaactaa	((.((((((((((.(((((((..(.(((((.(((.......))).))))).)..))))))).)))))))))).))..	aaaagtaattgtggcttttgc	aaaagtaattgtggcttttgccattacttttatgacaaaaactgtaattacctttgc
novelMiR_1051	chr21	-	13750621-13750697	13750631-13750651	aggttgatgcaaaagtcattgcagttttaaccatcattttcaagggcaaaaatcgcaattacttttgcaccaaatga	...(((.(((((((((.(((((.(((((..((...........))...))))).))))).))))))))).)))....	caaaaatcgcaattacttttg	aaagtcattgcagttttaaccatcattttcaagggcaaaaatcgcaattacttttg
novelMiR_1052	chr21	-	14726477-14726555	14726524-14726545	tgtgttggtgcaaaggtaattgtggtttttgtctactgtaatggcaaaaaccacaattactttcacatcaacctaatat	...(((((((..(((((((((((((((((((((.........)))))))))))))))))))))..))))))).......	caaaggtaattgtggtttttgt	caaaggtaattgtggtttttgtctactgtaatggcaaaaaccacaattactttcaca
novelMiR_1053	chr21	-	15065334-15065416	15065383-15065406	ttccccggtccccaggaggagctgtccaggcgcctgcagcggtcgcgggcggctggacagagctgggagcccgggggacggcc	((((((((.((((((......((((((((.(((((((.......))))))).))))))))..))))).).)))))))).....	cccaggaggagctgtccaggcgcc	cccaggaggagctgtccaggcgcctgcagcggtcgcgggcggctggacagagctgggag
novelMiR_1054	chr21	-	15729791-15729861	15729834-15729851	tgtgaccctccgggcggcggggcggggccgccatggagccccgcccctccctgcgcgggcctggcgttccc	.(..((((((((.((((.(((((((((((......).))))))))))...)))).))))...)).))..).	cgggcggcggggcggggc	cgggcggcggggcggggccgccatggagccccgcccctccctgcgcggg
novelMiR_1055	chr21	-	15729824-15729894	15729834-15729851	gagccccgcccgccggccgccctaaccctacattgtgaccctccgggcggcggggcggggccgccatggag	(.(((((((((.(..(((((((......................)))))))))))))))))).........	cgggcggcggggcggggc	cccgcccgccggccgccctaaccctacattgtgaccctccgggcggcggggcggggc
novelMiR_1056	chr21	-	24946842-24946922	24946852-24946874	attaggtgatgcaaaagtaattgcggtttttgtcattaaaagtaatggcaaaactgcattacttttgcaccaacctaatac	(((((((..((((((((((((.((((((((.(((((((....)))))))))))))))))))))))))))...)))))))..	caaaactgcattacttttgcacc	tgcaaaagtaattgcggtttttgtcattaaaagtaatggcaaaactgcattacttttgcacc
novelMiR_1057	chr21	-	29002733-29002813	29002743-29002765	ggtgacccggaagcactagctcgtaagttgccgggatgctgtgagcacggggacttatgagcaggtcgcgtcactgcagct	((((((.(((.....((.(((((((((((.(((...(((.....)))))).))))))))))))).))).))))))......	ggggacttatgagcaggtcgcgt	ccggaagcactagctcgtaagttgccgggatgctgtgagcacggggacttatgagcaggtcgcgt
novelMiR_1058	chr21	-	30794824-30794900	30794870-30794890	gggttggtacaaaagtaattgtggcttttgccattacttttaaatagcaaaaactgcaattacttttacaccaatct	((((((((..(((((((((((..(.((((((.(((.......))).)))))).)..)))))))))))..))))))))	aaaagtaattgtggcttttgc	aaaagtaattgtggcttttgccattacttttaaatagcaaaaactgcaattacttttac
novelMiR_1059	chr21	-	33186943-33187021	33186953-33186974	ggtgcaaaactaattgcagtttttgtcatttaaaaaaaatgtaatggcaaaaactacagttacttttgcaccaacataa	(((((((((.((((((.(((((((((((((............))))))))))))).)))))).))))))))).......	caaaaactacagttacttttgc	aaaactaattgcagtttttgtcatttaaaaaaaatgtaatggcaaaaactacagttacttttgc
novelMiR_1060	chr21	-	33188020-33188098	33188067-33188088	atgttggtgcaaaagtaactgtagtttttgccattacattaaaaaaaaaaaagacaaaaactgcaattagttttgcacc	.....(((((((((.(((.(((((((((((.(....................).))))))))))).))).)))))))))	aaaagtaactgtagtttttgcc	aaaagtaactgtagtttttgccattacattaaaaaaaaaaaagacaaaaactgcaattagttttgc
novelMiR_1061	chr21	-	34834640-34834722	34834650-34834673	gggagagagaggggaaagacaagaaaagccccagttttaggaaatccacaatactttttctgatctcttccctccctccttcc	(((((((.(((((((.(((..((((((.....(((....((....)).....)))))))))..))).))))))).)).)))))	aatactttttctgatctcttccct	gggaaagacaagaaaagccccagttttaggaaatccacaatactttttctgatctcttccct
novelMiR_1062	chr21	-	34880902-34880980	34880949-34880970	aggttggtgcaaatgtaactgcagtttttggagttaaaaattgcaaacactgcaattacttttgcaccaacctaaaata	(((((((((((((.((((.((((((.((((.(((.....))).)))).)))))).)))).)))))))))))))......	aaatgtaactgcagtttttgga	aaatgtaactgcagtttttggagttaaaaattgcaaacactgcaattacttttgc
novelMiR_1063	chr21	-	38989106-38989186	38989116-38989138	acctcaggccacgccaggtaagggtcgagccgcgcactctacacttagagaacggactctgctctcacaccacagcgtctt	..........((((..(((.(((((.((((((....(((((....)))))..))).))).)))))...)))...))))...	agaacggactctgctctcacacc	taagggtcgagccgcgcactctacacttagagaacggactctgctctcacacc
novelMiR_1064	chr21	-	43393365-43393443	43393412-43393433	ggctgtgctgtctacaccggcctgggctgtgctgtctacacaccgtcacctgcctgggccgtgctgtctacacaccgac	((.((((..(.(..(((.((((..(((.((((.((......)).).)))..)))..)))))))..).)..))))))...	tctacaccggcctgggctgtgc	tctacaccggcctgggctgtgctgtctacacaccgtcacctgcctgggccgtgctgtct
novelMiR_1065	chr22	-	10935359-10935435	10935405-10935425	atatttcctctctgccctctgaccctctagtctctgaagtatcttttgtactagaggtatgtgcagagacttcctgg	........(((((((.(......((((((((..(.((((...)))).).))))))))...).)))))))........	tctgccctctgaccctctagt	tctgccctctgaccctctagtctctgaagtatcttttgtactagaggtatgtgcagaga
novelMiR_1066	chr22	-	11937877-11937957	11937887-11937909	cacagcaggagtgttctggaatcctatatgaggtataagcattcagaccctcatagcagcgttctggaatcctatgtgagg	((((..((((...(((..((((.((.(((((((...............)))))))..)).))))..))))))).))))...	cctcatagcagcgttctggaatc	ttctggaatcctatatgaggtataagcattcagaccctcatagcagcgttctggaatc
novelMiR_1067	chr22	-	17831014-17831094	17831062-17831084	gcaccagtgactccctgcagcggtcagaggatcggttgagttctcagtgaccccaggccctgcagagctggcactgtgctc	((((.((((.(..(((((((.((((.(.((.(((.(.((....))).))).))).)))))))))).)..).))))))))..	ctccctgcagcggtcagaggatc	ctccctgcagcggtcagaggatcggttgagttctcagtgaccccaggccctgcagagctggc
novelMiR_1068	chr22	-	19128538-19128616	19128585-19128606	tgctctggcaccatgtcggctcactgcaacctccacctcccaggttcaagcaattctcatgcctcagcctctcgagcag	(((((.(((..((((...(((...((.(((((.........))))))))))......)))).....)))....))))).	ccatgtcggctcactgcaacct	ccatgtcggctcactgcaacctccacctcccaggttcaagcaattctcatgcct
novelMiR_1069	chr22	-	21919626-21919704	21919636-21919657	gcagcccccagagtcctgtgcattctgccaaggctccatagctttgccaaatgcacggagctctgccattccggtgcag	(((.((..(((((..(((((((((.((.(((((((....))))))).)))))))))))..))))).......)))))..	caaatgcacggagctctgccat	cccagagtcctgtgcattctgccaaggctccatagctttgccaaatgcacggagctctgccat
novelMiR_1070	chr22	-	23394388-23394466	23394398-23394419	gagggtccaggctgagggcggggatccctggctttgggaaaccctcctcagacagggctccccgcaccgcagccctggc	......((((((((.(((((((((.(((((..(((((((.....))).))))))))).))))))).)).))).))))).	tcagacagggctccccgcaccg	ggcggggatccctggctttgggaaaccctcctcagacagggctccccgcaccg
novelMiR_1071	chr22	-	25410945-25411025	25410993-25411015	ctccttcaactgcagtgaaaaaataagactgttcagtggaccggacttcttagcagttttatttttcactgcagattattt	.........(((((((((((((.((((((((((.((.((......)).)).))))))))))))))))))))))).......	tgcagtgaaaaaataagactgtt	tgcagtgaaaaaataagactgttcagtggaccggacttcttagcagttttatttttcactgcaga
novelMiR_1072	chr22	-	36340163-36340241	36340210-36340231	ggttgctgcaaaagtaatcgcggtctttgccattaaaagtaatggcaaagaccgcgattacttttgcactagcctaata	(((((.(((((((((((((((((((((((((((((....))))))))))))))))))))))))))))).))))).....	aaagtaatcgcggtctttgcca	aaagtaatcgcggtctttgccattaaaagtaatggcaaagaccgcgattacttttg
novelMiR_1073	chr22	-	37589222-37589300	37589269-37589290	cagcttctgaaatggacatttccctgaaggcctgtacctgttgattttggccttcaggaaaatgtccatttaaaccaag	.........((((((((((((.((((((((((................)))))))))).))))))))))))........	aatggacatttccctgaaggcc	aatggacatttccctgaaggcctgtacctgttgattttggccttcaggaaaatgtccattta
novelMiR_1074	chr22	-	37676485-37676567	37676495-37676518	taggggcgggcgaccccactattctccttcaagcccctctctgcaaagaggcccaggggctagagaggagaccctgaaaaaca	(((((.................((((((((.(((((((((((....))))....))))))).)).))))))))))).......	ggcccaggggctagagaggagacc	tctccttcaagcccctctctgcaaagaggcccaggggctagagaggagacc
novelMiR_1075	chr22	-	40956695-40956771	40956705-40956725	aagccaccacgcctggcctaagagtgtgtttcttaaaggtaaagacttgaggtcggacatggtggctcacacctata	.((((((((.(.(((((((..((((.(...((.....))...).)))).))))))).).))))))))..........	ttgaggtcggacatggtggct	ccaccacgcctggcctaagagtgtgtttcttaaaggtaaagacttgaggtcggacatggtggct
novelMiR_1076	chr22	-	40957691-40957773	40957740-40957763	aggactgcttgatcccaggtcaaggctgcagtgagctatgactgtgccactgcgctccagcctgggcacttgagtgagaccct	.((.(((((..(.(((((((...(((.((((((.((.........)))))))))))...)))))))...)..))).)).))..	gatcccaggtcaaggctgcagtga	gatcccaggtcaaggctgcagtgagctatgactgtgccactgcgctccagcctgggcacttga
novelMiR_1077	chr22	-	41939186-41939266	41939196-41939218	ctgcagctgctctgggtaagggagcagggccagcattctatctcactgctgttctctgctctccccgcaggtggaaggctt	((.((.((((...(((...((((((((((.(((((...........)))))..))))))))))))))))).))..))....	ctgttctctgctctccccgcagg	tgctctgggtaagggagcagggccagcattctatctcactgctgttctctgctctccccgcagg
novelMiR_1078	chr22	-	42797227-42797303	42797237-42797257	ggcctggagacctcggctcctcctgctcctgaaccaggaggcttcatgtgggggaggaggagaggtctccatgtgac	.((.((((((((((..((((((((.(.(.((((((....)).)))).).).))))))))..)))))))))).))...	tgtgggggaggaggagaggtc	cctcggctcctcctgctcctgaaccaggaggcttcatgtgggggaggaggagaggtc
novelMiR_1079	chr3	-	4451423-4451499	4451433-4451453	aagttggtacaaaagtaattacggtttttgtcattacttttaatggcaaagaccgcgattacttttgcagcaaccta	..((((.(.((((((((((..(((((((((((((((....)))))))))))))))..)))))))))).).))))...	caaagaccgcgattacttttg	aaagtaattacggtttttgtcattacttttaatggcaaagaccgcgattacttttg
novelMiR_1080	chr3	-	12840302-12840384	12840312-12840335	agcctggcagaggcacccattccattcccagcttgctccgtagctggcgattggaagacactctgcgacagtgttcagtccct	((((((((((((.......(((((.((((((((........)))))).)).)))))....))))))..))).)))........	attggaagacactctgcgacagtg	ctggcagaggcacccattccattcccagcttgctccgtagctggcgattggaagacactctgcgacagtg
novelMiR_1081	chr3	-	14947439-14947515	14947449-14947469	gcgcgcgcgcgcaccggaacgccgcagccggcgctcggtccatccggcccgtgggctgtggggccccgggcggcggc	..((.(((.(((.((((..(.((((((((.(((.((((.....))))..))).)))))))).)..))))))))))))	gcccgtgggctgtggggcccc	aacgccgcagccggcgctcggtccatccggcccgtgggctgtggggcccc
novelMiR_1082	chr3	-	15134426-15134504	15134473-15134494	ttaggttggtgcaaaagtaactgtggattttgccattaaaagtaatggcaaaaacagcaattatttttgtaccagccta	.(((((((((((((((((((.(((.(.(((((((((((....))))))))))).).))).)))))))))))))))))))	gcaaaagtaactgtggattttg	gcaaaagtaactgtggattttgccattaaaagtaatggcaaaaacagcaattatttttgtac
novelMiR_1083	chr3	-	27374768-27374848	27374816-27374838	tttttaaaactcccctgatgtacctgaacaagaggatttcctcacatcatttccttgtgtctggacatcaggggtaacaac	...........((((((((((.((.((.((.(((((...............))))).)))).)))))))))))).......	tcccctgatgtacctgaacaaga	tcccctgatgtacctgaacaagaggatttcctcacatcatttccttgtgtctggacatcaggggtaa
novelMiR_1084	chr3	-	40524729-40524805	40524775-40524795	ggaactgtggcgctctaagcccggctttctccggcagccgtcggcatcgcctctggctggagtgtcacggactgata	....(((((((((((((.(((.(((.....(((((....)))))....)))...)))))))))))))))).......	cgctctaagcccggctttctc	cgctctaagcccggctttctccggcagccgtcggcatcgcctctggctggagtgtc
novelMiR_1085	chr3	-	43286838-43286908	43286848-43286865	ccccgccgccaggccgcgccgcggggtccgggccaccgcagcccgggccccgcgtcctcccgggccgcgcg	...(((.(((.((..(.(.((((((((((((((.......)))))))))))))).))..)).))).)))..	cgggccccgcgtcctccc	ccgcgccgcggggtccgggccaccgcagcccgggccccgcgtcctccc
novelMiR_1086	chr3	-	44442845-44442927	44442894-44442917	aaattacctctgttaaggaatctgaagctgaatttagtttggctgagtcagggttgggttttttttaaggggctgtggggtga	......(((((...((((((((..(..((((.(((((.....)))))))))..)..))))))))...)))))...........	tgttaaggaatctgaagctgaatt	tgttaaggaatctgaagctgaatttagtttggctgagtcagggttgggttttttttaagg
novelMiR_1087	chr3	-	45930449-45930529	45930497-45930519	caaccttggctgcaaattagagtctctaggggtgggatccagacatctccaagtgattccaatgagcagccaaggttgaga	(((((((((((((..(((.(((((.((.((((((.........)))).)).)).))))).)))..)))))))))))))...	tgcaaattagagtctctaggggt	tgcaaattagagtctctaggggtgggatccagacatctccaagtgattccaatgagcagc
novelMiR_1088	chr3	-	46928437-46928515	46928484-46928505	aggttggtgcaaaagtaattgtggtttctgccactatgttcaatggcaaaaaccacagttatttttgcatcaacctaat	(((((((((((((((((((((((((((.(((((..........))))).)))))))))))))))))))))))))))...	aaaagtaattgtggtttctgcc	aaaagtaattgtggtttctgccactatgttcaatggcaaaaaccacagttatttttgc
novelMiR_1089	chr3	-	47046874-47046952	47046884-47046905	tatagaaactgtccacctgtttaattttcaatgtcattccaatgtcattgaaagctaaacagttggagaatttctatga	((((((((.(.((((.(((((((.(((((((((.(((....))).))))))))).))))))).)))).).)))))))).	ttgaaagctaaacagttggaga	tccacctgtttaattttcaatgtcattccaatgtcattgaaagctaaacagttggaga
novelMiR_1090	chr3	-	48680219-48680297	48680229-48680250	cttggaggctccctggagatggtgagggcagggagtgtgctgagtcatgccttgccctctccctctaggacctcagcat	....((((...(((((((..((.((((((((((.(((........))).)))))))))).))))))))).)))).....	tgccttgccctctccctctagg	tggagatggtgagggcagggagtgtgctgagtcatgccttgccctctccctctagg
novelMiR_1091	chr3	-	51694454-51694534	51694464-51694486	aagctaagcaaggtcgggtctagttagtacttggatgggagactgcctggaataccgggtgctgtaggcttttggcctatc	..........((((((((((((..((((((((((.((((......)))).....))))))))))))))))..))))))...	ggaataccgggtgctgtaggctt	gtctagttagtacttggatgggagactgcctggaataccgggtgctgtaggctt
novelMiR_1092	chr3	-	53074926-53075008	53074975-53074998	atataaagggttgactcggggccctcactctggggctggggcccagactactccagcatgcaagttccagagccagcctcttg	.....((((((((.((((((((...((..((((((.(((........)))))))))..))...))))).))).))))).))).	ttgactcggggccctcactctggg	ttgactcggggccctcactctggggctggggcccagactactccagcatgcaagttccagagccagcc
novelMiR_1093	chr3	-	53074965-53075047	53074975-53074998	acccctgctcagggctgagggcctgagccatgcagtattatataaagggttgactcggggccctcactctggggctggggccc	.((((.((((((((.(((((((((((((.((.(..(((...)))..).)).).))).))))))))))))).)))).))))...	ttgactcggggccctcactctggg	cagggctgagggcctgagccatgcagtattatataaagggttgactcggggccctcactctggg
novelMiR_1094	chr3	-	53228970-53229052	53229019-53229042	tggcgttgctacagagaaggcagtggaactagccgccaatacaaaggtaggttgcatggctgttctttctcctgctggcagcc	....((((((((((((((((((((.(...((((((((........))).)))))..).))))..)))))).))).))))))).	acagagaaggcagtggaactagcc	acagagaaggcagtggaactagccgccaatacaaaggtaggttgcatggctgttctttctcctgctgg
novelMiR_1095	chr3	-	63839233-63839311	63839280-63839301	ttggtgcaaaattaatcgtgatttctgccattaactttaatggcagaaatggcagaaaccacgattacttttgtaccaa	.((((((((((.((((((((.(((((((((((..((.....))....))))))))))).)))))))).)))))))))).	attaatcgtgatttctgccatt	attaatcgtgatttctgccattaactttaatggcagaaatggcagaaaccacgattacttt
novelMiR_1096	chr3	-	65232898-65232976	65232945-65232966	aggttggtgcaaaagtaattgtggtttctgccattgctttcaatagcaaaaaccactattacatttgcaccaacctagt	(((((((((((((.(((((.(((((((.(((.((((....)))).))).))))))).))))).)))))))))))))...	aaaagtaattgtggtttctgcc	aaaagtaattgtggtttctgccattgctttcaatagcaaaaaccactattacatttgc
novelMiR_1097	chr3	-	71093452-71093526	71093462-71093481	agccacatttcaagttctgttcctaaactgggaacacacacaggaacagaacttgaaatgtggctagtacagtca	((((((((((((((((((((((((....((....)).....))))))))))))))))))))))))..........	acagaacttgaaatgtggct	ccacatttcaagttctgttcctaaactgggaacacacacaggaacagaacttgaaatgtggct
novelMiR_1098	chr3	-	71582627-71582707	71582675-71582697	gatccacgggtgggtgcgggagccggatgcgctgcgaggagtcgccgcgcccggatctctctcccaccatcacacacattt	........((((((.(.((((.((((..((((.((((....)))).)))))))).)))).).)))))).............	tgggtgcgggagccggatgcgct	tgggtgcgggagccggatgcgctgcgaggagtcgccgcgcccggatctctctcccacc
novelMiR_1099	chr3	-	71582665-71582745	71582675-71582697	tccgctttcccgagacgagtccgcaacagccgtggccagatccacgggtgggtgcgggagccggatgcgctgcgaggagtc	..(((....(((.(.(...((((((.((.((((((......)))))).))..)))))).)))))..)))............	tgggtgcgggagccggatgcgct	cgctttcccgagacgagtccgcaacagccgtggccagatccacgggtgggtgcgggagccggatgcgct
novelMiR_1100	chr3	-	72262329-72262405	72262339-72262359	aggttggtgcaaaagtaattgcagtttttgccattaaaagtaatggcaaaaatcgcaattacttttgcaccaaccta	((((((((((((((((((((((.(((((((((((((....))))))))))))).)))))))))))))))))))))).	caaaaatcgcaattacttttg	aaagtaattgcagtttttgccattaaaagtaatggcaaaaatcgcaattacttttg
novelMiR_1101	chr3	-	96166818-96166894	96166864-96166884	agtttggtgcaaaagtaattgtggcttttgccttcaaaagtaatggcaaaaccacaattacttttcaccaacctgaa	((.((((((.((((((((((((((.(((((((............))))))))))))))))))))))))))).))...	aaaagtaattgtggcttttgc	aaaagtaattgtggcttttgccttcaaaagtaatggcaaaaccacaattacttttca
novelMiR_1102	chr3	-	108320392-108320470	108320439-108320460	ggttggtgcaaaagtaatcgtggtctttgccattaaaagtcatgacaaaaaccgcaattgcttttgcaccaacttaata	((((((((((((((((((.(((((.((((.(((........))).)))).))))).)))))))))))))))))).....	aaagtaatcgtggtctttgcca	aaagtaatcgtggtctttgccattaaaagtcatgacaaaaaccgcaattgcttttg
novelMiR_1103	chr3	-	112167632-112167710	112167642-112167663	atatggcagaaagaaagtttaatgaaaagaatattttgaaatactcttttcattaaactttctttctgccatgtggaaa	((((((((((((((((((((((((((((((.((((....)))).)))))))))))))))))))))))))))))).....	tttcattaaactttctttctgc	agaaagaaagtttaatgaaaagaatattttgaaatactcttttcattaaactttctttctgc
novelMiR_1104	chr3	-	112473078-112473156	112473088-112473109	ttgtttctctatttcagaacaaactcaaaataagttagggggagttttgagtttgttctgaaatagagaaacagtttgt	(((((((((((((((((((((((((((((((............))))))))))))))))))))))))))))))).....	tgagtttgttctgaaatagaga	tctatttcagaacaaactcaaaataagttagggggagttttgagtttgttctgaaatagaga
novelMiR_1105	chr3	-	128879349-128879429	128879359-128879381	ttgcgcggccaaaggagctggccggaggaaattgtaggccctgggccgcgggcatctcggcgggtataatctctggccgtc	....(((((((.(((.(((.((((.(((...((((.((((...))))))))...))))))).)))....))).))))))).	cgggcatctcggcgggtataatc	aggagctggccggaggaaattgtaggccctgggccgcgggcatctcggcgggtataatc
novelMiR_1106	chr3	-	129397200-129397282	129397210-129397233	agcctggcagaggcacccattccattcccagcttgctccgtagctggtgattggaagacactctgcgacagtgttcagtccct	((((((((((((.......(((((.((((((((........)))))).)).)))))....))))))..))).)))........	attggaagacactctgcgacagtg	ctggcagaggcacccattccattcccagcttgctccgtagctggtgattggaagacactctgcgacagtg
novelMiR_1107	chr3	-	131479163-131479243	131479211-131479233	ttaatttggagggcatactcgtagaccttgcctgactgtgctcatgtccaggcaggggggacagtgtatgcaagaataatt	............((((((.(((...(((((((((((((....)).)).)))))))))...)).).))))))..........	gggcatactcgtagaccttgcct	gggcatactcgtagaccttgcctgactgtgctcatgtccaggcaggggggacagtgtatgcaaga
novelMiR_1108	chr3	-	138174785-138174861	138174831-138174851	agtcggtcctgggctggctgtggtgtagggcgttgcaggcagcgctcacctcctcaggccggcagaatgcgggtggc	.((((.(((...(((((((..((.(..((((((((....))))))))..).))...))))))).....).)).))))	gggctggctgtggtgtagggc	gggctggctgtggtgtagggcgttgcaggcagcgctcacctcctcaggccggcagaa
novelMiR_1109	chr3	-	143783112-143783190	143783159-143783180	acatatcctctgtttagcatcctgtagcctgcatcctactctgtaggttgtaggatgctaaacagaggatatgcgcttt	.((((((((((((((((((((((((((((((((........))))))))))))))))))))))))))))))))......	tgtttagcatcctgtagcctgc	tgtttagcatcctgtagcctgcatcctactctgtaggttgtaggatgctaaacaga
novelMiR_1110	chr3	-	157160070-157160142	157160114-157160132	tgtttcgggttccggctgcgttgggcttgcgtgcggctcgctaagactatggcgtccgggcctcattcgacag	((((..(((..((((.(((..(((.((((((.......))).))).)))..))).))))..)))....)))).	tccggctgcgttgggcttg	tccggctgcgttgggcttgcgtgcggctcgctaagactatggcgtccgggcc
novelMiR_1111	chr3	-	160401180-160401258	160401227-160401248	caataaagatattgaatttttgtttgtgacctgtaccattccacaggtcacaaacaaaaattcacaactgaacccgttt	............((((((((((((((((((((((........))))))))))))))))))))))...............	attgaatttttgtttgtgacct	attgaatttttgtttgtgacctgtaccattccacaggtcacaaacaaaaattcacaac
novelMiR_1112	chr3	-	179942613-179942689	179942659-179942679	aggtgaactctgtcccagtccactgtcttccatgtgtgcgtcccagtgaaggcagagtcctgggaagaaaccatccg	.(((....(((.((((((..(.((((((((..((.(.....).))..)))))))).)..))))))))).))).....	tgtcccagtccactgtcttcc	tgtcccagtccactgtcttccatgtgtgcgtcccagtgaaggcagagtcctgggaaga
novelMiR_1113	chr3	-	188972605-188972683	188972652-188972673	gctgggacagagcatggatactgggataagctcaccagaaaagtgggctcatcccagtgtccatgctcaggcccagctc	((((((...((((((((((((((((((.(((((((.......))))))).))))))))))))))))))...))))))..	agcatggatactgggataagct	agcatggatactgggataagctcaccagaaaagtgggctcatcccagtgtccatgctca
novelMiR_1114	chr4	-	2362830-2362908	2362877-2362898	gggtggggtccgcaggaggccaaggcaggaagtgagcaggaccgtcccatcctcactccctgccaggcctcctgctgac	.......(((.((((((((((..((((((.((((((..((......))...)))))).)))))).)))))))))).)))	cgcaggaggccaaggcaggaag	cgcaggaggccaaggcaggaagtgagcaggaccgtcccatcctcactccctgccaggcctcctgctga
novelMiR_1115	chr4	-	3508382-3508460	3508429-3508450	attaagtgggcctcctgaaacaagttctgccatagtttgtataggattggcattatttgtttcatagagatgtgatggg	...........(((.((((((((((..(((((..((((.....)))))))))..))))))))))..)))..........	cctcctgaaacaagttctgcca	cctcctgaaacaagttctgccatagtttgtataggattggcattatttgtttcatagagatg
novelMiR_1116	chr4	-	6191297-6191377	6191345-6191367	cagccactaaggcccgtgatgagttctctgagggcctcaggagggacatgcaggggacagtcacactggcggtgggagctg	((((..(((..(((.(((((..((((((((.(..(((....)))..)...)))))))).)))))...)))..)))..))))	ggcccgtgatgagttctctgagg	ggcccgtgatgagttctctgagggcctcaggagggacatgcaggggacagtcacactggcggt
novelMiR_1117	chr4	-	6640414-6640488	6640459-6640478	ctttcccgttacctctgtgcgtcacccctgttttaccctgtgtttggagggtggcctcttctgggtgtttccctc	.........(((((..(.(.((((((((((...(((...)))..))).)))))))).)....)))))........	acctctgtgcgtcacccctg	acctctgtgcgtcacccctgttttaccctgtgtttggagggtggcctcttctgggtgt
novelMiR_1118	chr4	-	8363167-8363247	8363215-8363237	gctttccatgaactgggcatgttggaactaagctgacatggggctgttagctgattctaatgtgcccagaattagaatact	............(((((((((((((((...((((((((......))))))))..)))))))))))))))............	aactgggcatgttggaactaagc	aactgggcatgttggaactaagctgacatggggctgttagctgattctaatgtgcccagaatt
novelMiR_1119	chr4	-	13678241-13678319	13678251-13678272	gattggtacaaaagtaactgcggttttttgccagtactttcaatagcaaaaaccgtgattacttttgcaccaacctaat	..(((((.(((((((((..(((((((((.((..............)))))))))))..))))))))).)))))......	aaaaaccgtgattacttttgca	caaaagtaactgcggttttttgccagtactttcaatagcaaaaaccgtgattacttttgca
novelMiR_1120	chr4	-	23428908-23428986	23428955-23428976	taggtttgtacaaaggtaactgcagtttttgccattaaaattaatggcaaaaccagcaatcacttttgcacaacctaac	((((((.((.(((((((.(.(((.(.(((((((((((....))))))))))).).))).).))))))).))))))))..	caaaggtaactgcagtttttgc	caaaggtaactgcagtttttgccattaaaattaatggcaaaaccagcaatcacttttgca
novelMiR_1121	chr4	-	35911809-35911887	35911856-35911877	tctatcctactatgattatatgatatggacctatggatacaggatacaggtccatatcatctaatcatagtaggataga	((((((((((((((((((.(((((((((((((.((....))......))))))))))))).))))))))))))))))))	tatgattatatgatatggacct	tatgattatatgatatggacctatggatacaggatacaggtccatatcatctaatcatagt
novelMiR_1122	chr4	-	38238614-38238692	38238624-38238645	atgttggtgcaaaagtaatcgtggttttttccattaaaagtaatggcaaaaaccgtgattacttttgcaccaacctaat	..(((((((((((((((((((((((((((.((((((....)))))).))))))))))))))))))))))))))).....	aaaaaccgtgattacttttgca	caaaagtaatcgtggttttttccattaaaagtaatggcaaaaaccgtgattacttttgca
novelMiR_1123	chr4	-	48220117-48220193	48220163-48220183	agagatgaggagatggggagaactcaatcctaaatgtatttaggaatttaagattgagttctccccatctccccatc	...((((.(((((((((((((((((((((.(((((..........))))).))))))))))))))))))))).))))	agatggggagaactcaatcct	agatggggagaactcaatcctaaatgtatttaggaatttaagattgagttctccccatctcc
novelMiR_1124	chr4	-	48269789-48269863	48269799-48269818	ggcggggcggggcgctttgctctggactctggggcgctaggctccggactccgcggcgcagactgcacctcgcag	.(((((((((.(((((..((...(((.((((((((.....)))))))).))))))))))...)))).)).)))..	ggactccgcggcgcagactg	gggcgctttgctctggactctggggcgctaggctccggactccgcggcgcagactg
novelMiR_1125	chr4	-	71186510-71186590	71186520-71186542	gggcttgggctctgtgcgcagcgcccgcccggagctggcggaggacccggctccggaccggccgctcttgcctcccaggtt	.((((((((....(.(((.((((.(((.((((((((((.(.....)))))))))))..))).))))..)))).))))))))	ggctccggaccggccgctcttgc	gcagcgcccgcccggagctggcggaggacccggctccggaccggccgctcttgc
novelMiR_1126	chr4	-	75940938-75941016	75940985-75941006	tccacggcttacccgggctccgacagcggctgcaggtctccaagttgcggccgctggagcccgagccatgcggaccgcg	.....((((....((((((((...(((((((((((.(.....).)))))))))))))))))))))))............	acccgggctccgacagcggctg	acccgggctccgacagcggctgcaggtctccaagttgcggccgctggagcccgagcca
novelMiR_1127	chr4	-	75973870-75973950	75973918-75973940	catcactcagcataaactgcatgcctgcacaccaggcatgcagtgatgtgcaggcatgcagtttatgttaagtgatgcttt	(((((((.(((((((((((((((((((((((.((.(....)..)).))))))))))))))))))))))).)))))))....	cataaactgcatgcctgcacacc	cataaactgcatgcctgcacaccaggcatgcagtgatgtgcaggcatgcagtttatgtt
novelMiR_1128	chr4	-	75973908-75973988	75973918-75973940	ctgcatgcctgcacaccaggcatgcagttagaagtaagcatcactcagcataaactgcatgcctgcacaccaggcatgcag	(((((((((((.....(((((((((((((.....((.((........)).))))))))))))))).....)))))))))))	cataaactgcatgcctgcacacc	acaccaggcatgcagttagaagtaagcatcactcagcataaactgcatgcctgcacacc
novelMiR_1129	chr4	-	77048479-77048557	77048489-77048510	aagcacaccctggtgacctgtgacaaaggagtgttcagattacatccctcctctgtcccaggcccagacttctccaagg	.........((((.(.((((.((((.((((((((.......)))...))))).)))).)))))))))............	ctcctctgtcccaggcccagac	ctggtgacctgtgacaaaggagtgttcagattacatccctcctctgtcccaggcccagac
novelMiR_1130	chr4	-	77059377-77059453	77059387-77059407	tttgagtattctccttacagctctttcaaactgtttgaaactacagtttgaaagagctgtaaggagaatactgaatg	.((.((((((((((((((((((((((((((((((........)))))))))))))))))))))))))))))).))..	tttgaaagagctgtaaggaga	tccttacagctctttcaaactgtttgaaactacagtttgaaagagctgtaaggaga
novelMiR_1131	chr4	-	77075390-77075466	77075400-77075420	gggcgggggcgggggcgggggctcgacgcgtctccgcggccggcgtcgacgcgctggggccccgctgctccccccgc	..(((((((.((.(((((((.((((.((((((..(((.....)))..)))))).)))).))))))).)).)))))))	cgacgcgctggggccccgctg	gcgggggctcgacgcgtctccgcggccggcgtcgacgcgctggggccccgctg
novelMiR_1132	chr4	-	85673648-85673726	85673695-85673716	atcctctcaatgcttagatccccccactggtgtttcactttaccagtggggagatctaagcattgagaggatgactttc	((((((((((((((((((((.(((((((((((........))))))))))).)))))))))))))))))))).......	tgcttagatccccccactggtg	tgcttagatccccccactggtgtttcactttaccagtggggagatctaagcatt
novelMiR_1133	chr4	-	102827406-102827486	102827416-102827438	accagctgccgcgcggggaggaggccgaggccgcagcttgagggaggccccggcccctctgtacgcgtgggtgtggacggc	.(((.(..(((((((.(((((.(((((.((((....((....)).)))).))))))))))...)))))))..)))).....	cccggcccctctgtacgcgtggg	cgcgcggggaggaggccgaggccgcagcttgagggaggccccggcccctctgtacgcgtggg
novelMiR_1134	chr4	-	104278111-104278189	104278158-104278179	aggttggtgcaaaagtaatcgtggtttttgccattgaaaatgatggcaaagaaccgcagttacttttgcatcaacttaa	(((((((((((((((((((.(((((((((((((((......)))))).))))))))).)))))))))))))))))))..	aaaagtaatcgtggtttttgcc	aaaagtaatcgtggtttttgccattgaaaatgatggcaaagaaccgcagttacttttgc
novelMiR_1135	chr4	-	104796139-104796213	104796184-104796203	aggttggtgcaaaagtaatcgcagtttttgccattaaaagtagttgcacaaaccacaattatgtttgcaccaacg	..(((((((((((.(((((.(..((((.(((.((((....)))).))).))))..).))))).))))))))))).	aaaagtaatcgcagtttttg	aaaagtaatcgcagtttttgccattaaaagtagttgcacaaaccacaattatgtttgc
novelMiR_1136	chr4	-	112397410-112397488	112397457-112397478	tggttggtgcaaaagtaactgcagtttttgccatttaaaagcaatagcaaaaaccgcaattacctttgcactagcctaa	.((((((((((((.((((.(((.((((((((.(((.......))).)))))))).))).)))).))))))))))))...	aaaagtaactgcagtttttgcc	aaaagtaactgcagtttttgccatttaaaagcaatagcaaaaaccgcaattacctttgc
novelMiR_1137	chr4	-	124604837-124604913	124604847-124604867	caggttggtgcaaaagtaattgtggttttgcaactaaaagtaattgcaaaaatcgcaattacttttgcagcaacctg	(((((((.(((((((((((((((((((((((((.((....)).)))).))))))))))))))))))))).)))))))	caaaaatcgcaattacttttg	aaagtaattgtggttttgcaactaaaagtaattgcaaaaatcgcaattacttttg
novelMiR_1138	chr4	-	124710592-124710670	124710602-124710623	gcacgttctgttgacagaggaactctgtggctgttgaattttactgtaactagttactctgtcttcagagtcaacttaa	....((((((..(((((((.((((..((.((.((........)).)).)).)))).)))))))..))))).).......	aactagttactctgtcttcaga	tgttgacagaggaactctgtggctgttgaattttactgtaactagttactctgtcttcaga
novelMiR_1139	chr4	-	143290635-143290713	143290645-143290666	ttgtaaagtattaggtgcaagtattagtattttgccattaaagtggcaaaaaccgtgattacttttgcaccaacctaat	.............((((((((.(((((..(((((((((....)))))))))..).))))....))))))))........	aaaaaccgtgattacttttgca	caagtattagtattttgccattaaagtggcaaaaaccgtgattacttttgca
novelMiR_1140	chr4	-	152101280-152101356	152101326-152101346	accaattactaccattttaaacgtattatttctctatttagtgaaataatacgtttaaaatgtagatcagatggtga	((((....((((.(((((((((((((((((((.((....)).)))))))))))))))))))))))......))))..	accattttaaacgtattattt	accattttaaacgtattatttctctatttagtgaaataatacgtttaaaatgtag
novelMiR_1141	chr4	-	153347029-153347109	153347039-153347061	aaaaaataccgatgcccaggctcatctctaatgaatggaatcaaaatctctggaatgggacctgggcaacatattttttaa	((((((((..(.(((((((((((((.((((..((.(........).))..))))))))).)))))))).).))))))))..	tctggaatgggacctgggcaaca	atgcccaggctcatctctaatgaatggaatcaaaatctctggaatgggacctgggcaaca
novelMiR_1142	chr4	-	163591021-163591095	163591031-163591050	aattaagtgacaataattaattaataatcatatgaaataattgattattaataattattgtcacttaattgatca	(((((((((((((((((((.((((((((((...........))))))))))))))))))))))))))))).....	tattaataattattgtcact	tgacaataattaattaataatcatatgaaataattgattattaataattattgtcact
novelMiR_1143	chr4	-	165400663-165400739	165400709-165400729	cttctttactcccactgcttcacttgactagcctttaaaaaagaaaggcttggtttgatgaatgggtgagagaaaag	...((((.(((.((((..((((...(((((((((((.......)))))).)))))...))))..)))).))).))))	cccactgcttcacttgactag	cccactgcttcacttgactagcctttaaaaaagaaaggcttggtttgatgaatgggtgagag
novelMiR_1144	chr4	-	177109941-177110017	177109951-177109971	ggctcaagacagaggtagtttcagtcttcaattgaaaactgaatttgaaaactgaaactacctctgtcttataggtc	((((.((((((((((((((((((((.(((((.............))))).))))))))))))))))))))...))))	gaaaactgaaactacctctgt	agaggtagtttcagtcttcaattgaaaactgaatttgaaaactgaaactacctctgt
novelMiR_1145	chr4	-	187423809-187423885	187423855-187423875	attggtgcaaaagtgattgcggtttttgccatttactttcaatggcaaaaaatgcaattatttttgcaccaacctat	.((((((((((((((((((((.(((((((((((.......))))))))))).)))))))))))))))))))).....	aagtgattgcggtttttgcca	aagtgattgcggtttttgccatttactttcaatggcaaaaaatgcaattattttt
novelMiR_1146	chr5	-	1111179-1111259	1111189-1111211	tttcactttctctagggggtggggacggggctggggagagaatcccccagccctgttccctccatcctggctccaaatccc	...........((((((((.((((((((((((((((.(.....))))))))))))))))).)).))))))...........	agccctgttccctccatcctggc	tagggggtggggacggggctggggagagaatcccccagccctgttccctccatcctggc
novelMiR_1147	chr5	-	8349991-8350069	8350001-8350022	gttcttctttgggcaacagattaactgttttaatgagataagactgaaacaattgatctgctgcctaaagaggaactaa	(((((((((((((((.((((((((.(((((((............))))))).)))))))).)))))))))))))))...	aacaattgatctgctgcctaaa	tgggcaacagattaactgttttaatgagataagactgaaacaattgatctgctgcctaaa
novelMiR_1148	chr5	-	20115972-20116048	20116018-20116038	aaattggtgcaaaagtcattgcagttttgccattactttaaatgacaaaatctgcaataatttttgcaccaacctaa	...(((((((((((((.((((((((((((.((((......)))).))))).))))))).))))))))))))).....	aaaagtcattgcagttttgcc	aaaagtcattgcagttttgccattactttaaatgacaaaatctgcaataatttttgc
novelMiR_1149	chr5	-	34045729-34045807	34045776-34045797	ccttcttctctctgccattgacccattattgatttcttgggagagatcaataatgggccaatggcagagagaaggagag	.(((((((((((((((((((.((((((((((((((((....)))))))))))))))).)))))))))))))))))))..	tctgccattgacccattattga	tctgccattgacccattattgatttcttgggagagatcaataatgggccaatggcagaga
novelMiR_1150	chr5	-	36441972-36442050	36441982-36442003	gagaaggagctaggattaggattggaatccaaaggcacataatatagccacttcctttcctagtctagtggcctttggg	..(((((.(((((.(((((((..((((......(((..........)))..))))..))))))))))))..)))))...	ccacttcctttcctagtctagt	taggattaggattggaatccaaaggcacataatatagccacttcctttcctagtctagt
novelMiR_1151	chr5	-	37077200-37077280	37077248-37077270	catgcagctgttctacatatgcactaataaaccatgagacaaccatggtttattattccatatgtagactggctgcaactc	..(((((((..((((((((((...((((((((((((.......))))))))))))...))))))))))..)))))))....	ttctacatatgcactaataaacc	ttctacatatgcactaataaaccatgagacaaccatggtttattattccatatgtagactg
novelMiR_1152	chr5	-	41870184-41870266	41870194-41870217	aagaggaaggccatgggcaggaagaacgtggaccaaaccctgagtggtgcccgcgttttcttctctgcccctacccgctctct	.(((((..((....(((((((((((((((((((((.........))))..))))))..))))).))))))....))..)))))	cccgcgttttcttctctgccccta	tgggcaggaagaacgtggaccaaaccctgagtggtgcccgcgttttcttctctgccccta
novelMiR_1153	chr5	-	102279299-102279377	102279309-102279330	taggttggtgcaagagtaattgtgatttttgtcattacttttaatggcaaaaactgcagttacttctgcaccaacctta	.(((((((((((..(((((((((..((((((((((((....))))))))))))..)))))))))..)))))))))))..	caaaaactgcagttacttctgc	aagagtaattgtgatttttgtcattacttttaatggcaaaaactgcagttacttctgc
novelMiR_1154	chr5	-	108748625-108748703	108748635-108748656	cttagcccaagctgcgggccctgggagtggagacgcggagctgcggtcgccgctttctgggctcgctcaccagcccggg	.....(((..(((((((((((.(..(((((.((((((....))).))).)))))..).)))))))).....)))..)))	cgccgctttctgggctcgctca	tgcgggccctgggagtggagacgcggagctgcggtcgccgctttctgggctcgctca
novelMiR_1155	chr5	-	111813997-111814075	111814007-111814028	taaaactgtcttctttctcaaacatttgtatagtacagttctaaactatacaaatgtttgagaaagaagaaaataattt	........((((((((((((((((((((((((((..........)))))))))))))))))))))))))).........	atacaaatgtttgagaaagaag	tctttctcaaacatttgtatagtacagttctaaactatacaaatgtttgagaaagaag
novelMiR_1156	chr5	-	115808860-115808930	115808870-115808887	tatgcttcattcttctttatgatgtgcactcatggagctagatcataaagaagaaagcacaaagcctcatg	..(((((...(((((((((((((.(((.(.....).)).).))))))))))))))))))............	cataaagaagaaagcaca	tgcttcattcttctttatgatgtgcactcatggagctagatcataaagaagaaagcaca
novelMiR_1157	chr5	-	132422147-132422225	132422194-132422215	gtagcacagtcagccctccgtatccacaggtccacacacagaacctgctggtatggagggccaaccgtgcttcctattc	..(((((.((..((((((((((.((((((((.(.......).))))).)))))))))))))..)).)))))........	cagccctccgtatccacaggtc	cagccctccgtatccacaggtccacacacagaacctgctggtatggagggccaac
novelMiR_1158	chr5	-	132464374-132464452	132464421-132464442	agggggagcgagtgaaactggaaaatgaaactgtgatttccagtttcattttccagtttcaatttagaagcagctctgc	..(.(((((...(((((((((((((((((((((.(....))))))))))))))))))))))...........))))).)	agtgaaactggaaaatgaaact	agtgaaactggaaaatgaaactgtgatttccagtttcattttccagtttcaattt
novelMiR_1159	chr5	-	132487404-132487482	132487414-132487435	ctgctgcccagtctgtgcccactctaccctctggctgctgatagcccaaggaggaagactgggcatagtctgagacaca	....(((.(((.(((((((((.(((..((((((((((....)))))...))))).))).))))))))).))).).))..	aaggaggaagactgggcatagt	tgtgcccactctaccctctggctgctgatagcccaaggaggaagactgggcatagt
novelMiR_1160	chr5	-	134526114-134526192	134526124-134526145	tgtgctgtgcatcccccccctctccgcgctggcttcctagaacaggcagccagcaggagagagagggagcgagcgagca	..((((.(((.(((((((.((((((..(((((((.(((.....))).))))))).)))))).).))).).)))))))))	agccagcaggagagagagggag	cccccctctccgcgctggcttcctagaacaggcagccagcaggagagagagggag
novelMiR_1161	chr5	-	151105875-151105953	151105885-151105906	ttaggttggtgcaaaagtcattgcagttttgccattgaaagtgatggcaaaaattgtaattactttggcaccaacctaa	.(((((((((((.(((((.(((((((((((((((((......)))))).))))))))))).))))).))))))))))).	caaaaattgtaattactttggc	aaaagtcattgcagttttgccattgaaagtgatggcaaaaattgtaattactttggc
novelMiR_1162	chr5	-	151770537-151770617	151770585-151770607	tagcccgagcctggaactcgggaggcccaggagcgaagtgaaagccccttctggtcccccagggctccactcccgcagcag	..((..(((..((((.((((((.((.(((((((.(..((....)).)))))))).))))).))).)))))))..)).....	ctggaactcgggaggcccaggag	ctggaactcgggaggcccaggagcgaagtgaaagccccttctggtcccccagggctccactc
novelMiR_1163	chr5	-	154858379-154858461	154858428-154858451	gcgcccctgcgactccgtgcgtgttcgctctgcctgtgaggtcgcgggaagcagcgcgcaggagcagaagtaacagggtgccg	((((((.(((..((((.((((((((.(((...((((((....)))))).))))))))))))))).....)))...))))))..	gactccgtgcgtgttcgctctgcc	gactccgtgcgtgttcgctctgcctgtgaggtcgcgggaagcagcgcgcaggagcaga
novelMiR_1164	chr5	-	171305482-171305564	171305531-171305554	cctgtctgtgaaatggggtagagactgaatcaggactttaaatgtatttgggtcagctaccctatttgaaacacggatgaaaa	...((((((((((((((((((...((((..((((((.......)).))))..)))))))))))))))....))))))).....	aaatggggtagagactgaatcagg	aaatggggtagagactgaatcaggactttaaatgtatttgggtcagctaccctatttga
novelMiR_1165	chr5	-	172133947-172134025	172133994-172134015	gaaaccagattcttggaccttgcttcagacccactgaatcagaagctctggagtgggacccagtgatctgttttaacaa	(((((.(((((.((((..((..(((((((.(..(((...)))..).)))))))..))..)))).)))))))))).....	tcttggaccttgcttcagaccc	tcttggaccttgcttcagacccactgaatcagaagctctggagtgggacccagtgat
novelMiR_1166	chr5	-	172404826-172404904	172404873-172404894	gaactggaattcagacacaggtatggctggctccaaaatttgtgcctggagtcagacaacctgggttccaatcccagca	...((((.(((..(((.(((((.((.(((((((((...........))))))))).))))))).)))..))).))))..	tcagacacaggtatggctggct	tcagacacaggtatggctggctccaaaatttgtgcctggagtcagacaacctgggttccaat
novelMiR_1167	chr5	-	177611425-177611505	177611473-177611495	cagaaggtggagggaccttcgcttttcttctgctcattgcactcccccagtgcaggtggaaaggaaggaacctccattttc	..(((((((((((..(((((.((((((.(((((..((((........))))))))).)))))))))))..)))))))))))	agggaccttcgcttttcttctgc	agggaccttcgcttttcttctgctcattgcactcccccagtgcaggtggaaaggaaggaacctcc
novelMiR_1168	chr5	-	181189144-181189224	181189192-181189214	aggctgcagaacggatggacgctcctgcctgctactcgagtggatcgagcagggaggcgctcattcggattccaggagacc	...(((.((..(((((((..((.(((.(((((...((((.....))))))))).))).)))))))))..)).)))......	acggatggacgctcctgcctgct	acggatggacgctcctgcctgctactcgagtggatcgagcagggaggcgctcattcggat
novelMiR_1169	chr6	-	2720507-2720585	2720517-2720538	taggttggtgcaaaggtaactgcagtttttgcatgacttttaatggcaaaaactgcaatttcctttgcactagcctaat	((((((((((((((((.((.((((((((((((((........)).)))))))))))).)).))))))))))))))))..	aaaaactgcaatttcctttgca	caaaggtaactgcagtttttgcatgacttttaatggcaaaaactgcaatttcctttgca
novelMiR_1170	chr6	-	4018626-4018706	4018636-4018658	tgggtagcagcggggaggcgtgggaggatctgaggcctgcggtgggccttggtcccttctctccccgccccgaagccgcct	.(((..((..(((((.((.(.((((((..(..((((((.....))))))..)..))))))..).)).)))))..))..)))	ttggtcccttctctccccgcccc	ggaggcgtgggaggatctgaggcctgcggtgggccttggtcccttctctccccgcccc
novelMiR_1171	chr6	-	15813442-15813520	15813489-15813510	aggttggtgcaaaagtaactgcagtttttgccattaaaaagtaatgtgaaaaaccacacttacttttgcatcaacctaa	((((((((((((((((((.((..((((((..(((((.....)))))..))))))..)).))))))))))))))))))..	aaaagtaactgcagtttttgcc	aaaagtaactgcagtttttgccattaaaaagtaatgtgaaaaaccacacttacttttgc
novelMiR_1172	chr6	-	16760762-16760844	16760772-16760795	tccgggtggcgcaggggggaggcggcggctggggttggggggtggtccctttcccggccgccctcttcccattcctcctcccc	...(((.((.(....(((((((.(((((((((((..((((.....))))..))))))))))).)))))))....).)).))).	tttcccggccgccctcttcccatt	gggggaggcggcggctggggttggggggtggtccctttcccggccgccctcttcccatt
novelMiR_1173	chr6	-	20567177-20567255	20567224-20567245	ggctggtgcaaaagtaatcgtggtctttgccattactttcaatggcaaagaccacgattacttttgcaccaacatattc	.(.(((((((((((((((((((((((((((((((......))))))))))))))))))))))))))))))).)......	aaagtaatcgtggtctttgcca	aaagtaatcgtggtctttgccattactttcaatggcaaagaccacgattacttttg
novelMiR_1174	chr6	-	24818799-24818877	24818809-24818830	tactcaataaattgatcccttatgttctcctagagtcatagtagatctaggagaacataagggatcaatttattgaata	...(((((((((((((((((((((((((((((((.((......)))))))))))))))))))))))))))))))))...	taggagaacataagggatcaat	tgatcccttatgttctcctagagtcatagtagatctaggagaacataagggatcaat
novelMiR_1175	chr6	-	27132720-27132790	27132763-27132780	gtttttccttttcgttggcgctttatagctacacagtgctatgccagagccagcgaagtctgctcccgccc	.........((((((((((.((.((((((........))))))..)).)))))))))).............	ttcgttggcgctttatag	ttcgttggcgctttatagctacacagtgctatgccagagccagcgaagt
novelMiR_1176	chr6	-	27547774-27547844	27547784-27547801	tgggtgaagcgtaccaagaggggttccatggtgtaatggttagcactctggactctgaatccagcgatccg	(((((..((.((.(((.(((..(((((((......))))..))).)))))))).))..)))))........	cactctggactctgaatc	tgaagcgtaccaagaggggttccatggtgtaatggttagcactctggactctgaatc
novelMiR_1177	chr6	-	27831199-27831275	27831209-27831229	atggatgtggtctacgcgctcaagcgccagggccgcaccctctacggtttcggtggttgagcgtccctttctatcaa	(((((...((.....((((((((.((((..(((((.........)))))..)))).)))))))).))..)))))...	gtttcggtggttgagcgtccc	cgcgctcaagcgccagggccgcaccctctacggtttcggtggttgagcgtccc
novelMiR_1178	chr6	-	28658238-28658318	28658286-28658308	ttttcgaggtggggatgtagctcagtggtagagcgcatgcttagcatgcatgaggtcccgggttcgatccccagcatctcc	.....(((.(((((((..(((((...((..((.(.(((((.......))))).).)))))))))..))))))).).))...	ggggatgtagctcagtggtagag	ggggatgtagctcagtggtagagcgcatgcttagcatgcatgaggtcccgggttcgatccccag
novelMiR_1179	chr6	-	28673837-28673917	28673885-28673907	acttgtgccaggggatgtagctcagtggtagagcgcatgcttcgcatgtatgaggccccgggttcgatccccggcatctcc	....(((((.((((((..(((((.(.(((...(..(((((...)))))..)...)))).)))))..)))))))))))....	ggggatgtagctcagtggtagag	ggggatgtagctcagtggtagagcgcatgcttcgcatgtatgaggccccgggttcgatccccgg
novelMiR_1180	chr6	-	31827209-31827289	31827219-31827241	cggagcagccttgggtcctttctccgaggcacctaatggcctagtctgcctgagaaacggaccggctctcccggatgtttt	.((((.((((...(((((((((((..(((((.(((......)))..))))))))))).)))))))))))))..........	cctgagaaacggaccggctctcc	agcagccttgggtcctttctccgaggcacctaatggcctagtctgcctgagaaacggaccggctctcc
novelMiR_1181	chr6	-	33314014-33314090	33314024-33314044	aagtgaaaggaggaagaggaggcttcatggctgaggaggtcgcagcgccatgaagtccctgtctctgctcctcgctg	.(((((.((.((..(.(((.(((((((((((.(..(......)..))))))))))))))).)..)).))..))))).	gccatgaagtccctgtctctg	ggaagaggaggcttcatggctgaggaggtcgcagcgccatgaagtccctgtctctg
novelMiR_1182	chr6	-	36053174-36053250	36053220-36053240	ctatattatgagaatatgggagtctgtggctattttgtcttttaatagccacagactcccatattctcataatatag	((((((((((((((((((((((((((((((((((.........))))))))))))))))))))))))))))))))))	agaatatgggagtctgtggct	agaatatgggagtctgtggctattttgtcttttaatagccacagactcccatattctca
novelMiR_1183	chr6	-	41733543-41733621	41733553-41733574	agcaactcgcctggctcccttctctccgtctgcctcctggccgcggggcccggagagctgggagccagagggtgtaaat	.(((.(((..(((((((((..(((((((...(((((........))))).)))))))..))))))))).))))))....	gcccggagagctgggagccaga	tggctcccttctctccgtctgcctcctggccgcggggcccggagagctgggagccaga
novelMiR_1184	chr6	-	42329076-42329154	42329086-42329107	agttggaccacctgacctgattcaatgctttatccaaaccagcactgagtcaagtcaggtagtccaacttgtcttgtcc	((((((((.(((((((.(((((((.((((...........)))).))))))).))))))).))))))))..........	agtcaagtcaggtagtccaact	ttggaccacctgacctgattcaatgctttatccaaaccagcactgagtcaagtcaggtagtccaact
novelMiR_1185	chr6	-	45338819-45338897	45338866-45338887	tgcctagggcacaaaatttaaggaggctgtctctttgaggactgtgcaagagtgagtacctccttaaattttgtgccct	.....(((((((((((((((((((((((..(((((............)))))..))..)))))))))))))))))))))	acaaaatttaaggaggctgtct	acaaaatttaaggaggctgtctctttgaggactgtgcaagagtgagtacctccttaaattttgtgc
novelMiR_1186	chr6	-	53276992-53277070	53277002-53277023	tctacatcacagccctgcagttatcacgggcccattgaggggaggggcccgtgataactgctgggctgtgatgtagagc	(((((((((((((((.(((((((((((((((((.((.....)).))))))))))))))))).)))))))))))))))..	cccgtgataactgctgggctgt	agccctgcagttatcacgggcccattgaggggaggggcccgtgataactgctgggctgt
novelMiR_1187	chr6	-	53786892-53786970	53786902-53786923	gatctcctatttctccagtcaagttagcactatccataaagttcatgcaaacttgactggagaataagataccttttag	.((((.....(((((((((((((((.(((....(......)....))).)))))))))))))))..)))).........	caaacttgactggagaataaga	tcctatttctccagtcaagttagcactatccataaagttcatgcaaacttgactggagaataaga
novelMiR_1188	chr6	-	68665169-68665249	68665179-68665201	taccaagactatactttcagggatcatttctatagtttgttactagagaagtttctctgaacgtgtagagcaccgagaacc	........((((((.((((((((..((((((.((((.....)))).)))))).)))))))).)))))).............	aagtttctctgaacgtgtagagc	actatactttcagggatcatttctatagtttgttactagagaagtttctctgaacgtgtagagc
novelMiR_1189	chr6	-	79077953-79078033	79078001-79078023	atcgggtaagtcggggggctgccggggccgctggcaccgggcgattccgcccgcggtcccccgccccccgccgcccgaccg	.((((((..(.((((((((....((((((((.......(((((....)))))))))))))..))))))))).))))))...	tcggggggctgccggggccgctg	tcggggggctgccggggccgctggcaccgggcgattccgcccgcggtcccccgccccccgccg
novelMiR_1190	chr6	-	87154927-87155007	87154937-87154959	ccaggccggagaggagggatctagtgcgtgaggtaccagatctcgtctcacttgactctcctcctcttcagcaccaagaac	....((.((((((((((((((.((((.(((((((.....)))))).).)))).)).)).)))))))))).)).........	cacttgactctcctcctcttcag	ggagaggagggatctagtgcgtgaggtaccagatctcgtctcacttgactctcctcctcttcag
novelMiR_1191	chr6	-	106241747-106241825	106241794-106241815	ccaagccagggtgatgggatgggctgttgactcaaggaagagttgcagttgagtccaaaggcagtctgttgcctgaatt	.((.((((((.((...((((.((((((.(((((......)))))))))))..)))).....)).))))..)).))....	gtgatgggatgggctgttgact	gtgatgggatgggctgttgactcaaggaagagttgcagttgagtccaaaggcagtc
novelMiR_1192	chr6	-	106241784-106241862	106241794-106241815	ttgagtctgcagcctacctcatcagaccctggactcaccaagccagggtgatgggatgggctgttgactcaaggaagag	(((((((.((((((((.((((((..(((((((.((.....))))))))))))))).)))))))).))))))).......	gtgatgggatgggctgttgact	tctgcagcctacctcatcagaccctggactcaccaagccagggtgatgggatgggctgttgact
novelMiR_1193	chr6	-	110613484-110613562	110613494-110613515	ttcttcacatctgggtctgcgtgagtaactttcttgcataatcaaggttactcaagtagaagcctgaaaattaatctgc	.........((.((.(((((.(((((((((((..(.....)..))))))))))).)))))..)).))............	ttactcaagtagaagcctgaaa	tctgggtctgcgtgagtaactttcttgcataatcaaggttactcaagtagaagcctgaaa
novelMiR_1194	chr6	-	118580290-118580360	118580333-118580350	gtacctcggattcccggccagtgcaccaaaatgatacgactctgatgactggaggggaataccagggtcct	(.(((..((((((((..(((((.((.((..............)).)))))))..)))))).))..))).).	ttcccggccagtgcacca	ttcccggccagtgcaccaaaatgatacgactctgatgactggaggggaata
novelMiR_1195	chr6	-	119823094-119823174	119823142-119823164	gtgtaggcactgagcaagtgaagtatgtggtagatacttcactgctaccacatacttcacttgctcaatgcctacaccaac	(((((((((.(((((((((((((((((((((((...........))))))))))))))))))))))).)))))))))....	tgagcaagtgaagtatgtggtag	tgagcaagtgaagtatgtggtagatacttcactgctaccacatacttcacttgctcaat
novelMiR_1196	chr6	-	119823132-119823212	119823142-119823164	gataggtactgctaccacatacttcaagaaagacgttggtgtaggcactgagcaagtgaagtatgtggtagatacttcact	...(((((...(((((((((((((((.....(.(.(..(((....)))..)))...))))))))))))))).)))))....	tgagcaagtgaagtatgtggtag	accacatacttcaagaaagacgttggtgtaggcactgagcaagtgaagtatgtggtag
novelMiR_1197	chr6	-	123973650-123973728	123973660-123973681	taggttggtgcaaaagtaattgcagtttttgccattactttcaatgtcaaaactacagttacttttgcaccaacctaaa	((((((((((((((((((((((.((((((.(.((((......)))).))))))).))))))))))))))))))))))..	caaaactacagttacttttgca	caaaagtaattgcagtttttgccattactttcaatgtcaaaactacagttacttttgca
novelMiR_1198	chr6	-	141987432-141987510	141987479-141987500	taaatgtgtatgactactttgtttgattttgttttctgaagacataaataaaacaaaatcaaacacggtagtcacacac	.....((((.((((((((.((((((((((((((((.(..........).)))))))))))))))).)))))))).))))	tgactactttgtttgattttgt	tgactactttgtttgattttgttttctgaagacataaataaaacaaaatcaaacacggtagtcaca
novelMiR_1199	chr6	-	143449595-143449675	143449605-143449627	acttttcagctccattataatcttataggaccacatatacagcggtggtgctataggattataatgaagctgaaaagttcc	(((((((((((.((((((((((((((((.(((((..........))))).)))))))))))))))).)))))))))))...	tgctataggattataatgaagct	ctccattataatcttataggaccacatatacagcggtggtgctataggattataatgaagct
novelMiR_1200	chr6	-	156147068-156147146	156147115-156147136	cccgggccccttggcagtctgctgagtgcacctgacagcaaggctgagcctggtgctgctcacctgctgccatgggagc	.....(((((.(((((((..(.((((((((((...((((...)))).....))))).))))).).))))))).))).))	ttggcagtctgctgagtgcacc	ttggcagtctgctgagtgcacctgacagcaaggctgagcctggtgctgctcacctgctgccatgg
novelMiR_1201	chr6	-	156332534-156332614	156332582-156332604	aggggacctgtgggacaaacctcccccagcatgggaactatgggaaccatgctggaggaggtttgtcccacatgtccccta	(((((((.((((((((((((((((.(((((((((...(....)...))))))))).)))))))))))))))).))))))).	tgggacaaacctcccccagcatg	tgggacaaacctcccccagcatgggaactatgggaaccatgctggaggaggtttgtcccaca
novelMiR_1202	chr6	-	170290858-170290938	170290906-170290928	ggcgagagccagatcctctgcgcgcacccgcggagacccgacccggccgagggcagagcgcaggggaacccgggcagccgc	(((....(((.(.((((((((((...(((.(((....(((...)))))).)))....)))))))))).)...))).)))..	agatcctctgcgcgcacccgcgg	agatcctctgcgcgcacccgcggagacccgacccggccgagggcagagcgcaggggaacccg
novelMiR_1203	chr7	-	5527898-5527978	5527908-5527930	acctgggcaggtcggctgtggggtcctgtggtgtgtggggagctgtcacatccagggtcctcactgcctgtccccttccct	....(((((((.(((.((.(((..((((.(((((((((....))).))))))))))..)))))))))))))))........	catccagggtcctcactgcctgt	aggtcggctgtggggtcctgtggtgtgtggggagctgtcacatccagggtcctcactgcctgt
novelMiR_1204	chr7	-	12092857-12092927	12092867-12092884	atggccggctctcccttgccttcagggtcagcagcttaactctttctgtctctgggcaccagcaggagtcc	......((((((..((((((..(((((.(((.((........)).))).)))))))))..))..)))))).	ttctgtctctgggcacca	ttgccttcagggtcagcagcttaactctttctgtctctgggcacca
novelMiR_1205	chr7	-	37226093-37226173	37226103-37226125	agatccagatgtagctggggtaggcagagtgttggtatctgcgtctcccacccctcctttcacctggaaatcagcggacta	...(((((.((.((..(((((.((.(((.(((........)))))))).)))))..))..)).))))).............	cacccctcctttcacctggaaat	atccagatgtagctggggtaggcagagtgttggtatctgcgtctcccacccctcctttcacctggaaat
novelMiR_1206	chr7	-	43995360-43995440	43995370-43995392	cccagtgcccaggctctcagggcagaaggtccagtgtgatcactttgcatggcctctctcccctcctgagcttgtgccagg	.((.(.((.(((((((..((((.((((((.(((.((..(.....)..)))))))).))).))))...))))))).))).))	atggcctctctcccctcctgagc	tctcagggcagaaggtccagtgtgatcactttgcatggcctctctcccctcctgagc
novelMiR_1207	chr7	-	55365805-55365883	55365815-55365836	cgtctgagcgtgcactgcctcgtcgcgggctgctcgcacatcaggcggccgcagaggcggtgggcgctgtgcctctgcc	......(((((.(((((((((...((((.((((.(........))))))))).))))))))).)))))...........	gccgcagaggcggtgggcgctg	gcgtgcactgcctcgtcgcgggctgctcgcacatcaggcggccgcagaggcggtgggcgctg
novelMiR_1208	chr7	-	57017998-57018076	57018008-57018029	ggtccctctgcagccctggggctggcacccaggcagggggtgagggggtgggggaggcaggcaggggtccccgtgggcg	(..((((((((..((((.(..((..(((((.......)))))..))..).))))..))))..))))..)..........	gtgggggaggcaggcaggggtc	tccctctgcagccctggggctggcacccaggcagggggtgagggggtgggggaggcaggcaggggtc
novelMiR_1209	chr7	-	71310459-71310537	71310506-71310527	aggttggtgcaaaagtaactgcagtttttgccattactttaaatgcaaaaaacaattacttttgcacaaacctaatact	(((((.((((((((((((.((...(((((((.(((......)))))))))).)).)))))))))))).)))))......	aaaagtaactgcagtttttgcc	aaaagtaactgcagtttttgccattactttaaatgcaaaaaacaattacttttgc
novelMiR_1210	chr7	-	72079485-72079561	72079495-72079515	ggttggtgcgagagtaattgcggtttttgccattactttcaaaatggcaaacaccaattactctcgtaccaacttaa	(((((((((((((((((((..(((.(((((((((........))))))))).))))))))))))))))))))))...	gcaaacaccaattactctcgt	gagagtaattgcggtttttgccattactttcaaaatggcaaacaccaattactctcgt
novelMiR_1211	chr7	-	72292424-72292504	72292472-72292494	ttagcagatatggcctttgagaggtgattgggtcatgatatagtgacccaatcacctctcaaaggccctatctgctaatga	((((((((((.(((((((((((((((((((((((((......))))))))))))))))))))))))).))))))))))...	tggcctttgagaggtgattgggt	tggcctttgagaggtgattgggtcatgatatagtgacccaatcacctctcaaaggcccta
novelMiR_1212	chr7	-	72292462-72292542	72292472-72292494	gactatatgttgaaattcttattgccaatgtgatggtattagcagatatggcctttgagaggtgattgggtcatgatatag	((((....((((...((((((..((((((.((..........)).)).))))...)))))).))))..)))).........	tggcctttgagaggtgattgggt	tatatgttgaaattcttattgccaatgtgatggtattagcagatatggcctttgagaggtgattgggt
novelMiR_1213	chr7	-	72782801-72782879	72782811-72782832	cttttctttgagacagagtctgttgcccaggctggagtgcagtggcaccatgtcggctcactgcaacctctgcctcctg	.........(((.(((((...(((((...((((((.((((....))))....))))))....)))))))))).)))...	ccatgtcggctcactgcaacct	gttgcccaggctggagtgcagtggcaccatgtcggctcactgcaacct
novelMiR_1214	chr7	-	73155347-73155425	73155394-73155415	cgaggcgcggcggcgaggacagcggcccggggtgcgccccctttgtctgtccccggccggcgccgcgtccccgcgcgct	...((((((.(((...((((.(((((((((((.(((..(.....)..))))))))).....))))))))))))))))))	cggcgaggacagcggcccgggg	cggcgaggacagcggcccggggtgcgccccctttgtctgtccccggccggcgccgcgtccccgcg
novelMiR_1215	chr7	-	74965102-74965180	74965149-74965170	cgaggcgcggcggcgaggacagcggcccggggtgcgccccctttgtctgtccccggccggcgccgcgtccccgcgcgct	...((((((.(((...((((.(((((((((((.(((..(.....)..))))))))).....))))))))))))))))))	cggcgaggacagcggcccgggg	cggcgaggacagcggcccggggtgcgccccctttgtctgtccccggccggcgccgcgtccccgcg
novelMiR_1216	chr7	-	92682466-92682544	92682513-92682534	gggcctagtagaccgtaaggatacaatgattgagatgcaatgtaagtgctgcaatcatttatgcttgcggaggactagg	...((((((...(((((((.(((.((((((((....(((.......)))..))))))))))).)))))))...))))))	gaccgtaaggatacaatgattg	gaccgtaaggatacaatgattgagatgcaatgtaagtgctgcaatcatttatgcttgcggagga
novelMiR_1217	chr7	-	100049380-100049462	100049390-100049413	tccttgtccataaacctggatcgaggtcactggatacccttgggcccagctcctcggtccaggtttatggacatggaacgctg	(((.((((((((((((((((((((((...((((...((....)).))))..)))))))))))))))))))))).)))......	ctcctcggtccaggtttatggaca	tccataaacctggatcgaggtcactggatacccttgggcccagctcctcggtccaggtttatggaca
novelMiR_1218	chr7	-	102548773-102548853	102548783-102548805	cccagtgcccaggctctcagggcagagggtccagtgtgatcactttgcatggcctctctcccctcctgagcttgtgccagg	.((.(.((.(((((((..((((.((((((.(((.((..(.....)..))))).)))))).))))...))))))).))).))	atggcctctctcccctcctgagc	tctcagggcagagggtccagtgtgatcactttgcatggcctctctcccctcctgagc
novelMiR_1219	chr7	-	102647867-102647947	102647877-102647899	cccagtgcccaggctctcagggcagagggtccagtgtgatcactttgcatggcctctctcccctcctgagcttgtgccagg	.((.(.((.(((((((..((((.((((((.(((.((..(.....)..))))).)))))).))))...))))))).))).))	atggcctctctcccctcctgagc	tctcagggcagagggtccagtgtgatcactttgcatggcctctctcccctcctgagc
novelMiR_1220	chr7	-	104572172-104572250	104572219-104572240	aggttggtgcaaaagtaactgcagtttttgccactacacgcaatggcaaaaatcgcaataacttttgcaccaacacaaa	..((((((((((((((.(.(((.((((((((((..........)))))))))).))).).)))))))))))))).....	aaaagtaactgcagtttttgcc	aaaagtaactgcagtttttgccactacacgcaatggcaaaaatcgcaataacttttgc
novelMiR_1221	chr7	-	107744007-107744083	107744017-107744037	ggccgggaggcggaagtccaagcaggttgtcccaattttggcctgcaaagacttccttctctcgcctctactatcca	(((.((((((.(((((((...((((((((.........))))))))...))))))).)))))))))...........	aaagacttccttctctcgcct	gccgggaggcggaagtccaagcaggttgtcccaattttggcctgcaaagacttccttctctcgcct
novelMiR_1222	chr7	-	127350751-127350829	127350761-127350782	catggttttcctgcttgatgaggaaaggattgctgcacgtcattgtgcctcggtgctttccatatcagcagctgttacc	...(((....(((((.((((.((((((.((((..(((((....)))))..)))).)))))).))))))))).....)))	cctcggtgctttccatatcagc	ttgatgaggaaaggattgctgcacgtcattgtgcctcggtgctttccatatcagc
novelMiR_1223	chr7	-	130440358-130440440	130440368-130440391	cgctagtcccctgctgcatttgtggcagtttcaacaaacgttattggaaacttccacggtgcagtaggtgctagacgtacaaa	(((((((..(((((((((((.((((.((((((..(((......))))))))).))))))))))))))).))))).))......	acttccacggtgcagtaggtgcta	gtcccctgctgcatttgtggcagtttcaacaaacgttattggaaacttccacggtgcagtaggtgcta
novelMiR_1224	chr7	-	140386770-140386850	140386780-140386802	agctaggtatggtggggtctggttagtgcttgggtgggacactgcctgggaataccgggtgctgtaggctttaaaaaataa	....((((...(..(.(((((((.....((..((..(....)..))..))...))))))).)..)..))))..........	ggaataccgggtgctgtaggctt	gtatggtggggtctggttagtgcttgggtgggacactgcctgggaataccgggtgctgtaggctt
novelMiR_1225	chr7	-	141680609-141680687	141680619-141680640	tgagcagaggtgctgtgttcaacttctgggatctggaacttgagtgatctggaagttgaacacaccacctctgttcaca	((((((((((((.(((((((((((((..(.(((............))))..))))))))))))).))))))))))))..	tctggaagttgaacacaccacc	tgctgtgttcaacttctgggatctggaacttgagtgatctggaagttgaacacaccacc
novelMiR_1226	chr7	-	148884089-148884169	148884137-148884159	acgaaggtaacgcgccgctgcgggcggcccggccggcggggctccgggagtgcgaaccgggcggcggcggcggcgccagga	...........((((((((((..((.((((((...((...((((...))))))...)))))).)).)))))))))).....	cgcgccgctgcgggcggcccggc	cgcgccgctgcgggcggcccggccggcggggctccgggagtgcgaaccgggcggcggcggcggcgccag
novelMiR_1227	chr7	-	149091104-149091184	149091114-149091136	agacgaagcctgtctcgggggcggctttgggaggaaccgcaccggaggttcccctctcgctgcctctcagtctgggtttct	....((((((((.((.(((((((((...(((.((((((........)))))))))...))))))))).)).).))))))).	ttcccctctcgctgcctctcagt	tcgggggcggctttgggaggaaccgcaccggaggttcccctctcgctgcctctcagt
novelMiR_1228	chr7	-	150379024-150379106	150379034-150379057	gcgccgtgagcgcgctagccgccggccgcggggaggagaccttgggaggtcgggccccagatggccggcggcgtcctggcacc	.................((((((((((((((((....(((((....)))))...)))).).)))))))))))...........	tcgggccccagatggccggcggcg	ccgccggccgcggggaggagaccttgggaggtcgggccccagatggccggcggcg
novelMiR_1229	chr7	-	152324237-152324313	152324283-152324303	gttggtgcaaaagtgattgcggtttttgccattacttttaatggcagaaccacaatcacttttgcaccaaactaata	.((((((((((((((((((.((((((.(((((((....))))))))))))).)))))))))))))))))).......	aagtgattgcggtttttgcca	aagtgattgcggtttttgccattacttttaatggcagaaccacaatcactttt
novelMiR_1230	chr7	-	155871903-155871977	155871948-155871967	aggttggtgcaaaagtaatcgcagtttttgctgttacttttaatggcaaaaaccgcacttacttttgcactaagc	.(.(((((((((((((((..((.(((((((((((((....))))))))))))).))..))))))))))))))).)	aaaagtaatcgcagtttttg	aaaagtaatcgcagtttttgctgttacttttaatggcaaaaaccgcacttacttttgc
novelMiR_1231	chr7	-	159056461-159056537	159056507-159056527	gctgcccctgtgacccagggactgacagagacggttccagtccatgccagtccagcagggtccacagcacggttgct	((.(((.(((((((((..((((((.((..(((.......)))..)).))))))....)))).)))))...))).)).	tgacccagggactgacagaga	tgacccagggactgacagagacggttccagtccatgccagtccagcagggtccaca
novelMiR_1232	chr8	-	20255239-20255321	20255288-20255311	ttccaggtctacggctctcgcaggctctgtgagggctttgctatgacctcagtcccctcacggagccacgactgccccttgct	...((((.....(((..(((..(((((((((((((..(((.........)))..))))))))))))).)))..))).))))..	acggctctcgcaggctctgtgagg	acggctctcgcaggctctgtgagggctttgctatgacctcagtcccctcacggagccacgactgcccctt
novelMiR_1233	chr8	-	24188331-24188407	24188377-24188397	atgttggtgcaaaagtaattgtggcttttgccattaatttaatggaaaaacacaattacttttgcaccaacctaata	..(((((((((((((((((((((..((((.((((((...)))))))))).)))))))))))))))))))))......	aaaagtaattgtggcttttgc	aaaagtaattgtggcttttgccattaatttaatggaaaaacacaattacttttgc
novelMiR_1234	chr8	-	29067463-29067541	29067510-29067531	gggtcttggaacagcttctctatgtgtggattcgtgtaaatgcgaagagttcacatataaagaagtgactttgattctg	(((((..((....((((((.(((((((((((((.(((....)))..))))))))))))).))))))..))..)))))..	acagcttctctatgtgtggatt	acagcttctctatgtgtggattcgtgtaaatgcgaagagttcacatataaagaagtgactt
novelMiR_1235	chr8	-	29139960-29140038	29140007-29140028	ttacgttgatacaaaagtcattgcagtttttgccattacttttaatggcaaaaatcacaattacttttgcaccaaccta	....((((...(((((((.((((..(((((((((((((....)))))))))))))..)))).)))))))...))))...	acaaaagtcattgcagtttttg	acaaaagtcattgcagtttttgccattacttttaatggcaaaaatcacaattacttttgcac
novelMiR_1236	chr8	-	37078989-37079059	37079032-37079049	atttgataggagaggctgtttctgagcttcctatgaagccaggcgacatctcccctgggcgatgcatggat	..(((.((((.((((.((((((((.(((((....))))))))).)))))))).))))..))).........	agaggctgtttctgagct	agaggctgtttctgagcttcctatgaagccaggcgacatctcccc
novelMiR_1237	chr8	-	48938849-48938925	48938859-48938879	agattggtgcaaaagtaattgcagtttttgccattgaaattaagggcaaaaatcgcaattacttttgcaccaaacta	((.(((((((((((((((((((.(((((((((.(((....))).))))))))).))))))))))))))))))).)).	caaaaatcgcaattacttttg	aaagtaattgcagtttttgccattgaaattaagggcaaaaatcgcaattacttttg
novelMiR_1238	chr8	-	66129755-66129831	66129765-66129785	aggttggtggcaaagtaattgctgttttggccatgaaaagtaattgcaaaaatcgcaattacttttgcatcaatctc	(((((((((.((((((((((((.(((((.((.((........)).)).))))).)))))))).))))))))))))).	caaaaatcgcaattacttttg	aagtaattgctgttttggccatgaaaagtaattgcaaaaatcgcaattacttttg
novelMiR_1239	chr8	-	73755856-73755932	73755902-73755922	acacaatggcagtgatacagagagactacagaaaattgttcagatattgtctgtagtttctctgtatcactgcattg	...(((((.(((((((((((((((((((((((....(((....)))...))))))))))))))))))))))))))))	agtgatacagagagactacag	agtgatacagagagactacagaaaattgttcagatattgtctgtagtttctctgtatcactgc
novelMiR_1240	chr8	-	76934534-76934610	76934580-76934600	ttctgcaatccgtaacattccacaggctgctagcagctatagatggctgcctgtggcatgttacagattgcagaagc	((((((((((.(((((((.((((((((.((((...........)))).)))))))).))))))).))))))))))..	cgtaacattccacaggctgct	cgtaacattccacaggctgctagcagctatagatggctgcctgtggcatgttacaga
novelMiR_1241	chr8	-	79097363-79097441	79097373-79097394	aagttgatgcaaaagtaatcacggcgaaacccactaaaaataattgcaaaaaccgtgattacttttgcaccaacctaat	..((((.(((((((((((((((((............................))))))))))))))))).)))).....	aaaaaccgtgattacttttgca	caaaagtaatcacggcgaaacccactaaaaataattgcaaaaaccgtgattacttttgca
novelMiR_1242	chr8	-	115534457-115534539	115534467-115534490	catcacaccgggggttagagcttcaacctccagtatgatggtattgaggttagagcttcaacctccagtgtgatggtatcggg	((((((((.(((((((..((((..((((((.(((((....)))))))))))..))))..))))))).))))))))........	ttagagcttcaacctccagtgtga	acaccgggggttagagcttcaacctccagtatgatggtattgaggttagagcttcaacctccagtgtga
novelMiR_1243	chr8	-	121186792-121186868	121186802-121186822	aggttggtgcaaaagtaattgcggtttttgccgttgaaagtaatggcaaaaatcgcaattacttttgcacctcgaat	.....(((((((((((((((((((((((((((((((....)))))))))))))))))))))))))))))))......	caaaaatcgcaattacttttg	aaagtaattgcggtttttgccgttgaaagtaatggcaaaaatcgcaattacttttg
novelMiR_1244	chr8	-	143597312-143597390	143597359-143597380	ccgccgattcctcctccttggtcgccgcgtccttggctggcgtgtgagtaccgcggcccccgccggaaggagtcgggcg	.(((((((((((..(((.(((..((((((...((.((......)).))...))))))..)))..)))))))))).))))	ctcctccttggtcgccgcgtcc	ctcctccttggtcgccgcgtccttggctggcgtgtgagtaccgcggcccccgccggaagga
novelMiR_1245	chr8	-	143927327-143927401	143927337-143927356	gggtcggtggggacggggcggctgggcgtgccctgcggccacggctctgaccacaccatcacccaggccctgctg	((((.((((.((.((((((.(.(((.(((.....))).)))).)))))).)).))))...))))...........	tctgaccacaccatcaccca	ggtcggtggggacggggcggctgggcgtgccctgcggccacggctctgaccacaccatcaccca
novelMiR_1246	chr8	-	144099197-144099277	144099207-144099229	ggtcagtcctcgatgggggtggggtgtgggaggtggggtgcagccccacagtcctgagctccaccccctcagccacaggac	.....((((((...(((((((((((.(((((.((((((.....))))))..))))).)))))))))))...)....)))))	cagtcctgagctccaccccctca	tgggggtggggtgtgggaggtggggtgcagccccacagtcctgagctccaccccctca
novelMiR_1247	chr9	-	4985042-4985124	4985091-4985114	cgaactcagcctcccggttggcctgcagtctccccgaatggcaggagaccgggccggatagaggctgggggagagccggacgc	....(((((((((....((((((((..((((((((....))..))))))))))))))...)))))))))..............	ctcccggttggcctgcagtctccc	ctcccggttggcctgcagtctccccgaatggcaggagaccgggccggatagaggc
novelMiR_1248	chr9	-	4985081-4985163	4985091-4985114	acgccgcgggcgacactggcttcgccgccctgctagcttcgaactcagcctcccggttggcctgcagtctccccgaatggcag	..(((.((((.((.(((((((..((((....(((((.......)).)))....)))).))))...))).))))))...)))..	ctcccggttggcctgcagtctccc	gacactggcttcgccgccctgctagcttcgaactcagcctcccggttggcctgcagtctccc
novelMiR_1249	chr9	-	19063652-19063730	19063699-19063720	cctagaataaactgccttttgatgaccgggacgaattgagtgaaatcgtaacggacagatacggggcagacagatttta	..((((((...((((((..((.((.(((..((((.((.....)).))))..))).))..))..))))))....))))))	actgccttttgatgaccgggac	actgccttttgatgaccgggacgaattgagtgaaatcgtaacggacagatacggggcagaca
novelMiR_1250	chr9	-	21333946-21334024	21333956-21333977	tgccatatatgcagccagtgatgcagtcagatagaactgccattcgatctgactccactcacttggttacattaggagg	..((....(((.(((((((((((.((((((((.(((......))).)))))))).)).)))).))))).)))..))...	tctgactccactcacttggtta	gccagtgatgcagtcagatagaactgccattcgatctgactccactcacttggtta
novelMiR_1251	chr9	-	26740797-26740875	26740807-26740828	ttcactttgttaccaggctggagggcagtggtgtgatcttagctcactacagccttgacattctggactcaagtgatcc	.((((((.(...((((..((.(((((.((((((.(.......).)))))).)))))..))..))))...)))))))...	tacagccttgacattctggact	accaggctggagggcagtggtgtgatcttagctcactacagccttgacattctggact
novelMiR_1252	chr9	-	33108690-33108768	33108700-33108721	caggtctgagtgagatggagcacaccagtgaaaggttaagttcaccctttcactgatgtgctccacttcactgagacac	...((((.((((((.(((((((((.((((((((((..........)))))))))).))))))))).)))))).))))..	tttcactgatgtgctccacttc	gatggagcacaccagtgaaaggttaagttcaccctttcactgatgtgctccacttc
novelMiR_1253	chr9	-	33676855-33676935	33676903-33676925	gccgctggaggaggcagccgttcggaggattattcgtcttctccccattccgctgccgccgctgccaggcctctggctgct	((.((..((((.((((((.((.(((.(((...................))).)))..)).))))))...))))..)).)).	gaggcagccgttcggaggattat	gaggcagccgttcggaggattattcgtcttctccccattccgctgccgccgctgccaggcct
novelMiR_1254	chr9	-	37315806-37315884	37315853-37315874	tggtttagggatgcttatatagaacttttacctttcctttgcatttacctataggtaaaagttctatataagcatccct	......(((((((((((((((((((((((((((...................)))))))))))))))))))))))))))	atgcttatatagaacttttacc	atgcttatatagaacttttacctttcctttgcatttacctataggtaaaagttctatataagcatcc
novelMiR_1255	chr9	-	37326452-37326530	37326499-37326520	gtaatttcctatagaaagctgtgtagactgctcctatagaaagcagtctacacagctttctataggaaagactgtttag	....((((((((((((((((((((((((((((.........))))))))))))))))))))))))))))..........	atagaaagctgtgtagactgct	atagaaagctgtgtagactgctcctatagaaagcagtctacacagctttctatag
novelMiR_1256	chr9	-	37885773-37885847	37885783-37885802	gtgatgtaaagtaggcccatgcgaatatccaagcggaagaaaagaattgcgttggccactttactaaacatgaaa	((...(((((((.((((.((((((...((....(....)....)).)))))).)))))))))))...))......	attgcgttggccactttact	taaagtaggcccatgcgaatatccaagcggaagaaaagaattgcgttggccactttact
novelMiR_1257	chr9	-	39679635-39679713	39679682-39679703	tctttgggaaagagcaaagaacctgagtgcctgtggtatgctggaggtgtaataaggcactcaggttctttgttctttc	.......(((((((((((((((((((((((((....(((((.....)))))...)))))))))))))))))))))))))	agagcaaagaacctgagtgcct	agagcaaagaacctgagtgcctgtggtatgctggaggtgtaataaggcactcaggttctttgttcttt
novelMiR_1258	chr9	-	40924133-40924211	40924180-40924201	catagcagcattctggaattgtgtgtgagggacaaacattcacaacctcatagccgtgttctgaattcctgtgtgaggc	((((.(((.((((.(((((((..(((((((...............)))))))..)).)))))))))..)))))))....	ttctggaattgtgtgtgaggga	ttctggaattgtgtgtgagggacaaacattcacaacctcatagccgtgttctgaatt
novelMiR_1259	chr9	-	40925193-40925273	40925241-40925263	acattcagaccctcatagcagcgttctggaatcctatgtgagggacaaactttcagacaatcgtagcagtgttctggaatc	...((((((....(((.((.(((.(((((((((((......)))).....)))))))....))).)).))).))))))...	cctcatagcagcgttctggaatc	cctcatagcagcgttctggaatcctatgtgagggacaaactttcagacaatcgtagcagtgttctg
novelMiR_1260	chr9	-	40925231-40925311	40925241-40925263	cctcgaagcagtgttctggtactctgcatgagggacaaacattcagaccctcatagcagcgttctggaatcctatgtgagg	(((((....((..(((..(.((.(((((((((((.............))))))).)))).)).)..)))..))...)))))	cctcatagcagcgttctggaatc	ttctggtactctgcatgagggacaaacattcagaccctcatagcagcgttctggaatc
novelMiR_1261	chr9	-	42435995-42436073	42436042-42436063	tctttgggaaagagcaaagaacctgagtgcctgtggtgtgctggaggtgtaataaggcactcaggttctttgttctttc	.......(((((((((((((((((((((((((....((..(.....)..))...)))))))))))))))))))))))))	agagcaaagaacctgagtgcct	agagcaaagaacctgagtgcctgtggtgtgctggaggtgtaataaggcactcaggttctttgttcttt
novelMiR_1262	chr9	-	75723748-75723826	75723795-75723816	aggttggtgcaaaagtaatcgtggtttttgccatactttcaatggcaaaaaccgcaataacatttgcaccaacctaata	(((((((((((((.((.((.((((((((((((((.......)))))))))))))).)).)).)))))))))))))....	aaaagtaatcgtggtttttgcc	aaaagtaatcgtggtttttgccatactttcaatggcaaaaaccgcaataacatttgc
novelMiR_1263	chr9	-	77931134-77931214	77931182-77931204	cagaatgaatgtcattgagatgcttgtaggacagggaccgctgtcctacaagcatctcaatgacattcattctgttccctc	((((((((((((((((((((((((((((((((((......)))))))))))))))))))))))))))))))))).......	gtcattgagatgcttgtaggaca	gtcattgagatgcttgtaggacagggaccgctgtcctacaagcatctcaatgacat
novelMiR_1264	chr9	-	80115690-80115764	80115700-80115719	tgaacctttttaggtttgctccttgatatctgaagtttatcccagatagcaaggagcaaaccaaggagaaaagat	.....((((((.(((((((((((((.((((((..........)))))).))))))))))))))))))).......	atagcaaggagcaaaccaag	taggtttgctccttgatatctgaagtttatcccagatagcaaggagcaaaccaag
novelMiR_1265	chr9	-	81805997-81806075	81806044-81806065	aggttggtgcaaaagtaatcgtggtttttgccattgaaagtagtggcaaaaaccacgagtagttttgcaccaacctaat	((((((((((((((.((.((((((((((((((((((....)))))))))))))))))).)).))))))))))))))...	aaaagtaatcgtggtttttgcc	aaaagtaatcgtggtttttgccattgaaagtagtggcaaaaaccacgagtagttttgc
novelMiR_1266	chr9	-	83979504-83979580	83979550-83979570	actttcgctttttcccgtcctgttacccggctgtttttgatctcggtgccgggaggcggggaggggagggcgcgttg	.....(((((((((((..(((((..((((((.....(((....))).))))))..)))))..)))))))).)))...	tttcccgtcctgttacccggc	tttcccgtcctgttacccggctgtttttgatctcggtgccgggaggcggggaggggaggg
novelMiR_1267	chr9	-	86105398-86105474	86105408-86105428	gcaaaagtaatggcaagagccccaattatttttgcatcaacctaaaaaaagtaattgtggcttttgccattactttt	..(((((((((((((((((((.(((((((((((.............))))))))))).)))))))))))))))))))	aaaagtaattgtggcttttgc	aagagccccaattatttttgcatcaacctaaaaaaagtaattgtggcttttgc
novelMiR_1268	chr9	-	87744906-87744982	87744916-87744936	aggtttgtgcaaacataattgcggttttgccatttaaaagtaacgacaaaaatcgcaattacttttgcaccaaccta	(((((.(((((((..(((((((((((((....................)))))))))))))..))))))).))))).	caaaaatcgcaattacttttg	aacataattgcggttttgccatttaaaagtaacgacaaaaatcgcaattacttttg
novelMiR_1269	chr9	-	89318532-89318610	89318579-89318600	cgctttcgggctcccgcggcccctccgacgccatgccgcgaggcgcggaggaggccgcgtcacggaggccagcagcggg	((((...((.(((((((((((((((((.((((.........)))))))))).)))))))....)))).))...))))..	ctcccgcggcccctccgacgcc	ctcccgcggcccctccgacgccatgccgcgaggcgcggaggaggccgcgtcacggaggc
novelMiR_1270	chr9	-	90801524-90801602	90801571-90801592	ggtggggcgcgcctctctcctcccgccggacaagggcccttcgcaggcagagaaggtggggctgcccgggacatggacc	....(((((.((((((((.(((..(((....(((....)))....))).))).))).))))))))))............	gcctctctcctcccgccggaca	gcctctctcctcccgccggacaagggcccttcgcaggcagagaaggtggggctg
novelMiR_1271	chr9	-	90801561-90801639	90801571-90801592	gaatcggcccaggcggcggcaggtgtagaggagcccgggtggggcgcgcctctctcctcccgccggacaagggcccttc	.....(((((..(((((((.(((.(.(((((.((((.....))))...)))))).))).))))))..)..)))))....	gcctctctcctcccgccggaca	ggcggcggcaggtgtagaggagcccgggtggggcgcgcctctctcctcccgccggaca
novelMiR_1272	chr9	-	92293622-92293698	92293632-92293652	cgtgcgcccggttgcagcgtggacgccggatgagttgcttttaggcttgctggcccgcggggctgtccaggcacgcg	((((.(((.((..((..(((((..(((((.((((((.......))))))))))))))))..))...)).))).))))	ttgctggcccgcggggctgtc	ttgcagcgtggacgccggatgagttgcttttaggcttgctggcccgcggggctgtc
novelMiR_1273	chr9	-	92738581-92738663	92738591-92738614	tggggttggttctcagtctcctgtgcagacctgtttcaactccctgtacaggtttgtccggagactgaaggggcaacctctac	.(((((((.((((((((((((.(..(((((((((..((......)).)))))))))..))))))))).)))).)))))))...	aggtttgtccggagactgaagggg	tctcagtctcctgtgcagacctgtttcaactccctgtacaggtttgtccggagactgaagggg
novelMiR_1274	chr9	-	97982943-97983021	97982953-97982974	tctacctccggccccacgtcgtcgcgcccggagctgggcttgcggcccgggctgggaggttcgcgggaagggttggtgg	....((.(((((((....((.((((((((((..((((((.....)))))).))))).....))))))).))))))).))	cgggctgggaggttcgcgggaa	cgtcgcgcccggagctgggcttgcggcccgggctgggaggttcgcgggaa
novelMiR_1275	chr9	-	98056542-98056618	98056552-98056572	gggcggggcctcccgcgggaagggcggcggggcgggtcgaggaagctccgcggccctctcctgtgcgaggcttgagg	.....(((((((.((((((((((((.(((((((...........))))))).))))).))))))).)))))))....	tccgcggccctctcctgtgcg	cgcgggaagggcggcggggcgggtcgaggaagctccgcggccctctcctgtgcg
novelMiR_1276	chr9	-	114247861-114247935	114247906-114247925	gggttgttgcaaaagtaatcgcagtttttgccattataatgctaaaaactgtgattacttttgcaccgacccagt	((((((.(((((((((((((((((((((((.(((....))).))))))))))))))))))))))).))))))...	aaaagtaatcgcagtttttg	aaaagtaatcgcagtttttgccattataatgctaaaaactgtgattacttttgc
novelMiR_1277	chr9	-	124344966-124345040	124345011-124345030	gatgtcagagggacaaggggaatctgactcctgcctgtcagggcctcagacacccatcttgtcacccagtgtctc	((..(..(.(((((((((((..(((((.(((((.....)))))..)))))..)))..)))))).))).)..))..	ggacaaggggaatctgactc	ggacaaggggaatctgactcctgcctgtcagggcctcagacacccatcttgtcaccc
novelMiR_1278	chr9	-	124500228-124500306	124500275-124500296	tggagggcccaacgtgcctgagctcatcctgcagctgctgcagctggagccggatgaggaccaggtgcgggcccgcatc	....((((((...(..((((..((((((((.((((((...)))))).)...)))))))...))))..))))))).....	aacgtgcctgagctcatcctgc	aacgtgcctgagctcatcctgcagctgctgcagctggagccggatgaggaccaggtgcgggcc
novelMiR_1279	chr9	-	129071542-129071620	129071589-129071610	ggccctggtcacaggagccagtcctctgacctcctgagtgtggaaacccaggaggggagtgtgtttctcctgcaggcct	((((.((....((((((...(..((((..(((((((.(.((....))))))))))))))..)....)))))))))))).	acaggagccagtcctctgacct	acaggagccagtcctctgacctcctgagtgtggaaacccaggaggggagtgtgtttctcctgcag
novelMiR_1280	chr9	-	129413299-129413379	129413309-129413331	cagggcgagagcagggggcgtcgggcggccgcgcaccccggggccctgctcctcgccccttcccccgccaccccgtccggg	...((((.(.(.((((((((..((((((((.((.....)).))))..))))..)))))))).).)))))............	ctcctcgccccttcccccgccac	ggcgagagcagggggcgtcgggcggccgcgcaccccggggccctgctcctcgccccttcccccgccac
novelMiR_1281	chr9	-	136529522-136529602	136529532-136529554	ggggatttggggaggccagggaaggggctgtgagcaacgaggttccagcatcttcccaagcctcctccatcccccagggct	((((((..((((((((..((((((..((((.((((......))))))))..))))))..)))))))).)))))).......	catcttcccaagcctcctccatc	tttggggaggccagggaaggggctgtgagcaacgaggttccagcatcttcccaagcctcctccatc
novelMiR_1282	chr9	-	137007520-137007596	137007566-137007586	gcctttctcctgcccggcctcggaaccagcttttctctcttacgatgaaggctgatgccgagagcgggctgtgggcg	((((.......(((((..(((((...((((((((.((......)).))))))))...)))))..)))))...)))).	tgcccggcctcggaaccagct	tgcccggcctcggaaccagcttttctctcttacgatgaaggctgatgccgagagcgggctgt
novelMiR_1283	chr9	-	137007556-137007632	137007566-137007586	cgcccaaggcgacgccggctggaccaggcactgctggcctttctcctgcccggcctcggaaccagcttttctctctt	................((((((.((((((...((.((.......)).))...)))).))..))))))..........	tgcccggcctcggaaccagct	ctggaccaggcactgctggcctttctcctgcccggcctcggaaccagct
novelMiR_1284	chr9	-	137064777-137064855	137064787-137064808	aggcgcgggaggggtgcaggggtgggggtgaggccccgcaggccttgaccaactgtgcacctgcccaggaggtgaccga	.((((((((..(((((((.((.(((...(((((((.....))))))).))).)).))))))).))).....))).))..	accaactgtgcacctgcccagg	cgggaggggtgcaggggtgggggtgaggccccgcaggccttgaccaactgtgcacctgcccagg
novelMiR_1285	chr9	-	137619126-137619200	137619171-137619190	cggcggcagcggcggcggcggcggcggggggacccggggccccgcccgcccgccggccgcctgccgccgccccgc	..((((..(((((((((((((((((((((((...(((....)))))).)))))).)))))).)))))))).))))	ggcggcggcggcggcggggg	ggcggcggcggcggcggggggacccggggccccgcccgcccgccggccgcctgccgccgc
novelMiR_1286	chrM	-	20-100	30-52	cagcgtctcgcaatgctatcgcgtgcataccccccagacgaaaataccaaatgcatggagagctcccgtgagtggttaata	.(((..(((((...(((.((.(((((((......................))))))))).)))....)))))..)))....	aaatgcatggagagctcccgtga	gcaatgctatcgcgtgcataccccccagacgaaaataccaaatgcatggagagctcccgtga
novelMiR_1287	chrX	-	928697-928775	928707-928728	acaccactcagaggaactgtggttagagaaaagcttgatagcttttctctaaccacagttcctctgagcagccaggatg	......(((((((((((((((((((((((((((((....)))))))))))))))))))))))))))))...........	tctaaccacagttcctctgagc	tcagaggaactgtggttagagaaaagcttgatagcttttctctaaccacagttcctctgagc
novelMiR_1288	chrX	-	12956191-12956271	12956201-12956223	cctgggaaaacagatgaggctggcgagggcaggggtgacatcctacctccgctctcagcctctcatctgtgcccacacttg	..((((...((((((((((..(((((((((.((((((......)))))).)))))).))))))))))))).))))......	ccgctctcagcctctcatctgtg	cagatgaggctggcgagggcaggggtgacatcctacctccgctctcagcctctcatctgtg
novelMiR_1289	chrX	-	19868627-19868705	19868637-19868658	cccatcgtgagttgaaaatatcctaagtcaaaagtgcatttacaacttaggatattttcaactcacgatgggtttatgc	((((((((((((((((((((((((((((..(((.....)))...)))))))))))))))))))))))))))).......	taggatattttcaactcacgat	cgtgagttgaaaatatcctaagtcaaaagtgcatttacaacttaggatattttcaactcacgat
novelMiR_1290	chrX	-	19914072-19914152	19914120-19914142	ggtaagattcaccaggactaggcatttcccaggtctcagagcagcctgggaaagccaaatcctgcagaagtcagagacacc	.....(((((..(((((...(((.(((((((((.((......))))))))))))))...)))))..).)))).........	accaggactaggcatttcccagg	accaggactaggcatttcccaggtctcagagcagcctgggaaagccaaatcctgcaga
novelMiR_1291	chrX	-	20060263-20060345	20060312-20060335	gtgtcatccccagaacacatgtaatgggccgggcatggtggcttatgcctgtaatcccagcactttggggagccaaggcaggt	.((((.((((((((......((..((((.(((((((((....)))))))))....))))..)))))))))).....))))...	cagaacacatgtaatgggccgggc	cagaacacatgtaatgggccgggcatggtggcttatgcctgtaatcccagcactttggg
novelMiR_1292	chrX	-	47836582-47836656	47836592-47836611	tccgtattgaggatgaggacacctctgaactcacagagcaggctgtgagtttagagctgtctgctctaaactcag	.......((((...(((((((.((((((((((((((......)))))))))))))).))))..)))....)))).	tgagtttagagctgtctgct	aggacacctctgaactcacagagcaggctgtgagtttagagctgtctgct
novelMiR_1293	chrX	-	48597556-48597636	48597566-48597588	atagcccgggatcggggaccacctccggggctgcctccggttcttgaggccccccggagcggccctgagaccactgtcgcc	.......((..((((((.((..((((((((..(((((........))))).)))))))).))))))))..)).........	gccccccggagcggccctgagac	atcggggaccacctccggggctgcctccggttcttgaggccccccggagcggccctgagac
novelMiR_1294	chrX	-	82923734-82923812	82923781-82923802	attaggttgcaaaagtaattgtggtttctgccattatttttaatgtcagagattacaattacttttgcaccaactgaat	....(((.((((((((((((((((((((((.(((((....))))).)))))))))))))))))))))))))........	aaaagtaattgtggtttctgcc	aaaagtaattgtggtttctgccattatttttaatgtcagagattacaattacttttgc
novelMiR_1295	chrX	-	101931791-101931871	101931839-101931861	tgttcctgcctcctccgccacctccgcccctgcctgcccgcctgccggtggctgtggcgacggcggcggcggcggctttgg	....((.(((.((.(((((.((..((((.(.(((.(((.(....).)))))).).))))..)).))))).)).)))...))	tcctccgccacctccgcccctgc	tcctccgccacctccgcccctgcctgcccgcctgccggtggctgtggcgacggcggcggcggcgg
novelMiR_1296	chrX	-	101931829-101931909	101931839-101931861	gcggcagcggcggcggcggcggcggcggcggcagtaattgttcctgcctcctccgccacctccgcccctgcctgcccgcct	((((((((((.(((((.((.(((((.((.(((((.........))))).)).))))).)).))))).))).))).))))..	tcctccgccacctccgcccctgc	ggcggcggcggcggcggcggcggcagtaattgttcctgcctcctccgccacctccgcccctgc
novelMiR_1297	chrX	-	119524472-119524548	119524518-119524538	aagttggtgcaaaagtaattgtggcttttgccatcacgttacaaaaactgcaattacttttgcaccaaccttatata	..(((((((((((((((((((..(.(((((...........))))).)..)))))))))))))))))))........	aaaagtaattgtggcttttgc	aaaagtaattgtggcttttgccatcacgttacaaaaactgcaattacttttgc
novelMiR_1298	chrX	-	120172350-120172428	120172397-120172418	gatatatatatatggaggatatatggaggatatatatatatggaggatatatatatatcctattagttctgtatatata	......((((((((.(((((.((...(((((((((((((((.....)))))))))))))))..))))))).))))))))	tatggaggatatatggaggata	tatggaggatatatggaggatatatatatatggaggatatatatatatcctattagttctgtatata
novelMiR_1299	chrX	-	133299955-133300033	133300002-133300023	aggttagtgcaaaagtaactgcagtttttgccattactttcaatggcaaaatactaacagttatctactagaggagggt	...((((((.....(((((((.(((((((((((((......)))))))))).)))..))))))).))))))........	aaaagtaactgcagtttttgcc	aaaagtaactgcagtttttgccattactttcaatggcaaaatactaacagttatctacta
novelMiR_1300	chrX	-	139851144-139851226	139851193-139851216	ctggaatgcagggaggagagactctgggcagatagcctgtggagtatgccccaggtctgtcctccagaaccattcttccctcc	..((((((...((((((.(((((..(((((.....((...))....)))))..))))).)))))).....)))))).......	gggaggagagactctgggcagata	gggaggagagactctgggcagatagcctgtggagtatgccccaggtctgtcctccaga
novelMiR_1301	chrX	-	149505238-149505320	149505248-149505271	agtcgcacggacgcactcgcgctgcggccagcgcccgggcctgcgggcccgggcggcggctgtgttgcgcagtcttcatgggt	...(.((.(((.(.(((.((((.((((((..((((((((((....))))))))))..))))))...))))))))))).)).).	cgggcggcggctgtgttgcgcagt	tcgcgctgcggccagcgcccgggcctgcgggcccgggcggcggctgtgttgcgcagt
novelMiR_1302	chrX	-	149525443-149525523	149525491-149525513	ttatctcctcctacgcaatggcctccccaggcacacagagcggccagtgttgctgggggcagagccatgagggggtccagg	......((((((.....(((((((((((.(((((((..........))).)))).)))).)).))))).))))))......	ctacgcaatggcctccccaggca	ctacgcaatggcctccccaggcacacagagcggccagtgttgctgggggcagagccatgaggg
novelMiR_1303	chrX	-	154349858-154349940	154349868-154349891	acaagcctgtgctgggtggccgaggacagggaggcaggccagtctggctctgcctgacctcctgtgctcccagggaacccagc	..........(((((((..(((((.(((((((((((((((.....))).))))))....)))))).)))...))..)))))))	ctgcctgacctcctgtgctcccag	ccgaggacagggaggcaggccagtctggctctgcctgacctcctgtgctcccag
novelMiR_1304	chrY	-	928697-928775	928707-928728	acaccactcagaggaactgtggttagagaaaagcttgatagcttttctctaaccacagttcctctgagcagccaggatg	......(((((((((((((((((((((((((((((....)))))))))))))))))))))))))))))...........	tctaaccacagttcctctgagc	tcagaggaactgtggttagagaaaagcttgatagcttttctctaaccacagttcctctgagc
novelMiR_1305	chrY	-	11185644-11185722	11185691-11185712	cgcagcagtgttctagaatcccatctgcgagacaaacattcagacactcgcagcagtgttctagaatcctatgtgaggg	((((..((..((((((((..(...(((((((...............)))))))..)..))))))))..)).))))....	ttctagaatcccatctgcgaga	ttctagaatcccatctgcgagacaaacattcagacactcgcagcagtgttctagaatc
novelMiR_1306	chrY	-	13294002-13294080	13294012-13294033	cccacagcaatccacagattcaatgtagttggccttttgcttgagattacattgaatttgtggattactgtgggtaata	(((((((.(((((((((((((((((((((((((.....)))...)))))))))))))))))))))).))))))).....	tacattgaatttgtggattact	caatccacagattcaatgtagttggccttttgcttgagattacattgaatttgtggattact
