# Supplementary material for: A Unified Computational Framework for a Robust, Reliable, and Reproducible Identification of Novel miRNAs From the RNA Sequencing Data
Source: Front Bioinform. 2022 Jul 8;2:842051. doi: 10.3389/fbinf.2022.842051 (PMC9580950; doi:10.3389/fbinf.2022.842051)
Supplement: Supplementary file 6 [file DataSheet3.xlsx]

## Sheet: Sheet1
					README
This excel sheet contains the synthetic data experiment results for 8 pipelines for 1 million read depth.
The overall_results sub-excel sheet summerized the average results for all pipeline for all category of RNA.
Each excel sheet contains the 4 tables (Known miRNA, Novel miRNA, piRNA and all RNAs) of synthetic data expriments for each pipeline.
For each pipeline, each table contains synthetic data experiments for 10 rounds in 6 columns i.e. round number, accuracy, f1_score, precision, sensitivity and specificity.

## Sheet: Overall_result
		Known miRNA only
	S. No.	Pipeline	Accuracy	F1_score	Precision	Sensitivity	Specificity
		miRPipe	97.1013	91.3189	99.8948	84.1619	99.9804
	2	Mir&More2	91.0094	73.123	99.7671	57.7494	99.9637
	3	sRNAtoolbox	89.9989	70.1935	100	54.2626	100
	4	miRge2	81.0828	16.9566	100	13.6183	100
	5	mirnovo	88.2773	62.4555	96.2473	46.3151	99.5179
	6	miRPro	79.2792	1.51939	80	0.768425	99.9511
	7	Mirdeep_star (tool)	96.2251	89.4393	100	80.9807	100
	8	Mirdeep2 (tool)	95.3731	87.1535	99.031	77.8757	99.8144
		For novel miRNA Only
	S. No.	Pipeline	Accuracy	F1_score	Precision	Sensitivity	Specificity
		miRPipe	99.6077	97.9027	98.7555	97.0913	99.8701
	2	Mir&More2	92.4544	47.2058	100	31.0677	100
	3	sRNAtoolbox		0	0.5				This pipeline did not identify any novel miRNAs.
	4	miRge2		0	0.5				This pipeline did not identify any novel miRNAs.
	5	mirnovo	92.2186	47.2525	98.1063	31.2885	99.9137
	6	miRPro	93.297	63.4028	98.9422	46.9404	99.919
	7	Mirdeep_star (tool)	99.0282	95.453	92.5397	98.6173	99.0748
	8	Mirdeep2 (tool)	97.306	85.2393	99.8591	74.5219	99.9885
		For piRNA only
	S. No.	Pipeline	Accuracy	F1_score	Precision	Sensitivity	Specificity
		miRPipe	98.785	93.948	91.8622	96.1802	99.066
	2	Mir&More2		0	0.5
	3	sRNAtoolbox	71.1105	4.05608	80	2.09976	80
	4	miRge2		0	0.5
	5	mirnovo		0	0.5				All of these pipelines did not identify piRNAs
	6	miRPro		0	0.5
	7	Mirdeep_star (tool)		0	0.5
	8	Mirdeep2 (tool)		0	0.5
		For all snc-RNAs (miRNA + novel miRNA + piRNA)
	S. No.	Pipeline	Accuracy	F1_score	Precision	Sensitivity	Specificity
		miRPipe	95.6594	94.6011	96.8375	92.4778	99.6389
	2	Mir&More2	76.7138	40.1096	66.589	29.6057	66.6546
	3	sRNAtoolbox	73.4938	24.7498	60	18.7875	60
	4	miRge2	66.0518	5.65222	33.3333	4.53944	33.3333
	5	mirnovo	74.7117	36.5693	64.7845	25.8678	66.4772
	6	miRPro	67.9567	21.6407	59.6474	15.9029	66.6233
	7	Mirdeep_star (tool)	86.9914	61.6308	64.1799	59.866	66.3583
	8	Mirdeep2 (tool)	84.1508	57.4643	66.2967	50.7992	66.601
	Note: All the pipelines are sorted by year of publication.

## Sheet: miRPipe
	Known miRNA only
round	accuracy	f1_score	precision	sensitivity	specificity
round_1	96.7475	89.9529	100	81.7403	100
round_2	96.7623	90.2683	100	82.2627	100
round_3	97.4869	92.5226	100	86.0856	100
round_4	97.2016	91.7784	100	84.806	100
round_5	97.7109	93.1987	99.359	87.7578	99.8768
round_6	96.9673	91.2987	100	83.9904	100
round_7	98.1671	94.538	100	89.6418	100
round_8	96.1823	88.3304	99.5894	79.3586	99.9272
round_9	96.0091	88.2466	100	78.9655	100
round_10	97.7779	93.054	100	87.0103	100
Average	97.1013	91.3189	99.8948	84.1619	99.9804
	For novel miRNA Only
round	accuracy	f1_score	precision	sensitivity	specificity
round_1	99.0062	94.6716	95.1214	94.226	99.5004
round_2	99.7267	98.5064	100	97.0568	100
round_3	99.4133	96.5736	100	93.3741	100
round_4	99.9219	99.5769	100	99.1574	100
round_5	99.8031	98.9762	100	97.9731	100
round_6	99.7193	98.5528	98.6419	98.4638	99.8542
round_7	99.5787	97.839	100	95.7693	100
round_8	99.6436	98.1982	98.1073	98.2892	99.7921
round_9	99.8342	99.0599	98.1373	100	99.8183
round_10	99.4298	97.0726	97.5466	96.6031	99.7364
Average	99.6077	97.9027	98.7555	97.0913	99.8701
	For piRNA only
round	accuracy	f1_score	precision	sensitivity	specificity
round_1	98.0301	90.2038	86.6657	94.0431	98.4556
round_2	99.1771	95.7834	93.6571	98.0085	99.3003
round_3	99.3724	96.7907	96.6693	96.9125	99.6386
round_4	99.4487	97.2797	95.3892	99.2468	99.4709
round_5	98.7616	94.0269	90.5475	97.7844	98.8698
round_6	98.5121	92.6455	90.2742	95.1447	98.8801
round_7	98.6168	93.0973	92.967	93.228	99.2159
round_8	99.1341	95.5994	94.4633	96.7631	99.3894
round_9	98.8133	93.6127	92.0549	95.2241	99.174
round_10	97.9843	90.4408	85.9336	95.447	98.2659
Average	98.785	93.948	91.8622	96.1802	99.066
	For all snc-RNAs (miRNA + novel miRNA + piRNA)
round	accuracy	f1_score	precision	sensitivity	specificity
round_1	94.0069	91.9242	93.929	90.0031	99.3187
round_2	95.7398	95.0864	97.8857	92.4427	99.7668
round_3	96.3394	95.3871	98.8898	92.1241	99.8795
round_4	96.6075	96.3905	98.4631	94.4034	99.8236
round_5	96.3448	95.5584	96.6355	94.5051	99.5822
round_6	95.4313	94.3815	96.3054	92.533	99.5781
round_7	96.4387	95.2078	97.6557	92.8797	99.7386
round_8	95.2269	94.3358	97.3867	91.4703	99.7029
round_9	94.9147	93.988	96.7307	91.3965	99.6641
round_10	95.5438	93.751	94.4934	93.0201	99.3341
Average	95.6594	94.6011	96.8375	92.4778	99.6389

## Sheet: mirnovo
	Known miRNA only
round	accuracy	f1_score	precision	sensitivity	specificity
round_1	87.8794	59.2746	91.7146	43.7869	99.0022
round_2	88.6946	63.9387	99.6184	47.0773	99.9512
round_3	88.6858	63.7831	97.864	47.3081	99.7245
round_4	88.7193	65.4671	96.0577	49.6542	99.4407
round_5	88.3198	62.9579	94.1153	47.2992	99.2145
round_6	88.1253	63.8403	98.6071	47.199	99.8097
round_7	89.8879	68.1353	98.1354	52.183	99.7409
round_8	86.4331	56.5801	89.3996	41.3867	98.6672
round_9	86.5941	56.2744	100	39.1541	100
round_10	89.4341	64.3035	96.9606	48.1023	99.6281
Average	88.2773	62.4555	96.2473	46.3151	99.5179
	For novel miRNA Only
round	accuracy	f1_score	precision	sensitivity	specificity
round_1	93.1901	55.0556	100	37.9839	100
round_2	92.5746	49.1799	98.5985	32.7602	99.9426
round_3	92.6497	46.758	100	30.5125	100
round_4	92.951	53.1786	100	36.2199	100
round_5	91.5737	42.7841	100	27.2136	100
round_6	91.4789	43.4804	91.3699	28.5281	99.6502
round_7	92.0843	49.3751	100	32.7802	100
round_8	91.0739	39.082	100	24.2869	100
round_9	92.3635	42.0441	100	26.6176	100
round_10	92.2468	51.5869	91.0944	35.9817	99.5438
Average	92.2186	47.2525	98.1063	31.2885	99.9137
	For piRNA only
round	accuracy	f1_score	precision	sensitivity	specificity
round_1	0	0	0	0	0
round_2	0	0	0	0	0
round_3	0	0	0	0	0
round_4	0	0	0	0	0
round_5	0	0	0	0	0
round_6	0	0	0	0	0
round_7	0	0	0	0	0
round_8	0	0	0	0	0
round_9	0	0	0	0	0
round_10	0	0	0	0	0
Average	0	0	0	0	0
	For all snc-RNAs (miRNA + novel miRNA + piRNA)
round	accuracy	f1_score	precision	sensitivity	specificity
round_1	75.5049	38.1101	63.9049	27.2569	66.3341
round_2	75.2422	37.7062	66.0723	26.6125	66.6313
round_3	75.1639	36.847	65.9547	25.9402	66.5748
round_4	75.4157	39.5486	65.3526	28.6247	66.4802
round_5	74.1645	35.2473	64.7051	24.8376	66.4048
round_6	73.9746	35.7736	63.3257	25.2423	66.4866
round_7	75.42	39.1702	66.0451	28.3211	66.5803
round_8	72.9479	31.8874	63.1332	21.8912	66.2224
round_9	73.7199	32.7728	66.6667	21.9239	66.6667
round_10	75.5633	38.6302	62.685	28.028	66.3906
Average	74.7117	36.5693	64.7845	25.8678	66.4772

## Sheet: miRge2
	Known miRNA only
round	accuracy	f1_score	precision	sensitivity	specificity
round_1	79.7494	8.11261	100	4.2278	100
round_2	78.832	7.75171	100	4.03213	100
round_3	79.0965	7.73619	100	4.02373	100
round_4	78.4297	7.87998	100	4.10159	100
round_5	79.1307	8.04835	100	4.19291	100
round_6	77.92	7.44671	100	3.86735	100
round_7	79.2467	7.33956	100	3.80958	100
round_8	100	100	100	100	100
round_9	78.2802	7.65477	100	3.9797	100
round_10	80.1424	7.59661	100	3.94827	100
Average	81.0828	16.9566	100	13.6183	100
	For novel miRNA Only
round	accuracy	f1_score	precision	sensitivity	specificity
round_1	0	0	0	0	0
round_2	0	0	0	0	0
round_3	0	0	0	0	0
round_4	0	0	0	0	0
round_5	0	0	0	0	0
round_6	0	0	0	0	0
round_7	0	0	0	0	0
round_8	0	0	0	0	0
round_9	0	0	0	0	0
round_10	0	0	0	0	0
Average	0	0	0	0	0
	For piRNA only
round	accuracy	f1_score	precision	sensitivity	specificity
round_1	0	0	0	0	0
round_2	0	0	0	0	0
round_3	0	0	0	0	0
round_4	0	0	0	0	0
round_5	0	0	0	0	0
round_6	0	0	0	0	0
round_7	0	0	0	0	0
round_8	0	0	0	0	0
round_9	0	0	0	0	0
round_10	0	0	0	0	0
Average	0	0	0	0	0
	For all snc-RNAs (miRNA + novel miRNA + piRNA)
round	accuracy	f1_score	precision	sensitivity	specificity
round_1	65.2787	2.7042	33.3333	1.40927	33.3333
round_2	64.5478	2.5839	33.3333	1.34404	33.3333
round_3	64.8197	2.57873	33.3333	1.34124	33.3333
round_4	63.8292	2.62666	33.3333	1.3672	33.3333
round_5	64.0167	2.68278	33.3333	1.39764	33.3333
round_6	63.2459	2.48224	33.3333	1.28912	33.3333
round_7	63.8495	2.44652	33.3333	1.26986	33.3333
round_8	81.22	33.3333	33.3333	33.3333	33.3333
round_9	64.9114	2.55159	33.3333	1.32657	33.3333
round_10	64.7989	2.5322	33.3333	1.31609	33.3333
Average	66.0518	5.65222	33.3333	4.53944	33.3333

## Sheet: miRPro
	Known miRNA only
round	accuracy	f1_score	precision	sensitivity	specificity
round_1	79.8808	0	0	0	99.8601
round_2	79.1988	1.84305	100	0.930096	100
round_3	79.4151	2.16965	100	1.09672	100
round_4	78.974	1.05015	100	0.527848	100
round_5	79.7452	3.09729	100	1.57301	100
round_6	78.3023	1.30997	100	0.659303	100
round_7	79.504	0.58102	100	0.291356	100
round_8	78.968	2.11908	100	1.07088	100
round_9	78.229	0	0	0	99.6507
round_10	80.5745	3.02364	100	1.53503	100
Average	79.2792	1.51939	80	0.768425	99.9511
	For novel miRNA Only
round	accuracy	f1_score	precision	sensitivity	specificity
round_1	93.9888	67.799	96.3677	52.2957	99.7286
round_2	93.4478	63.4003	100	46.4132	100
round_3	93.4477	61.4526	100	44.3549	100
round_4	94.56	72.6205	96.5646	58.1914	99.707
round_5	93.6346	67.0981	100	50.4869	100
round_6	92.905	62.129	100	45.0632	100
round_7	92.2488	58.5837	100	41.4264	100
round_8	91.935	54.8604	100	37.7983	100
round_9	94.2939	67.7206	96.4893	52.1669	99.754
round_10	92.5083	58.3643	100	41.2074	100
Average	93.297	63.4028	98.9422	46.9404	99.919
	For piRNA only
round	accuracy	f1_score	precision	sensitivity	specificity
round_1	0	0	0	0	0
round_2	0	0	0	0	0
round_3	0	0	0	0	0
round_4	0	0	0	0	0
round_5	0	0	0	0	0
round_6	0	0	0	0	0
round_7	0	0	0	0	0
round_8	0	0	0	0	0
round_9	0	0	0	0	0
round_10	0	0	0	0	0
Average	0	0	0	0	0
	For all snc-RNAs (miRNA + novel miRNA + piRNA)
round	accuracy	f1_score	precision	sensitivity	specificity
round_1	69.1029	22.5997	32.1226	17.4319	66.5296
round_2	68.1247	21.7478	66.6667	15.7811	66.6667
round_3	68.1036	21.2074	66.6667	15.1505	66.6667
round_4	68.3931	24.5569	65.5215	19.5731	66.569
round_5	68.2887	23.3985	66.6667	17.3533	66.6667
round_6	66.8345	21.1463	66.6667	15.2408	66.6667
round_7	67.2335	19.7216	66.6667	13.9059	66.6667
round_8	66.9565	18.9931	66.6667	12.9564	66.6667
round_9	68.2586	22.5735	32.1631	17.389	66.4682
round_10	68.2706	20.4627	66.6667	14.2475	66.6667
Average	67.9567	21.6407	59.6474	15.9029	66.6233

## Sheet: sRNAtoolbox
	Known miRNA only
round	accuracy	f1_score	precision	sensitivity	specificity
round_1	88.6379	63.2026	100	46.2016	100
round_2	89.8664	70.1787	100	54.0579	100
round_3	90.4372	71.6609	100	55.8372	100
round_4	90.5989	73.5677	100	58.1875	100
round_5	89.6197	68.5684	100	52.1704	100
round_6	89.7872	71.2341	100	55.3206	100
round_7	91.5546	75.6097	100	60.7843	100
round_8	91.5909	76.563	100	62.026	100
round_9	87.532	61.7357	100	44.6505	100
round_10	90.364	69.6136	100	53.3903	100
Average	89.9989	70.1935	100	54.2626	100
	For novel miRNA Only
round	accuracy	f1_score	precision	sensitivity	specificity
round_1	0	0	0	0	0
round_2	0	0	0	0	0
round_3	0	0	0	0	0
round_4	0	0	0	0	0
round_5	0	0	0	0	0
round_6	0	0	0	0	0
round_7	0	0	0	0	0
round_8	0	0	0	0	0
round_9	0	0	0	0	0
round_10	0	0	0	0	0
Average	0	0	0	0	0
	For piRNA only
round	accuracy	f1_score	precision	sensitivity	specificity
round_1	88.8104	2.05796	100	1.03968	100
round_2	0	0	0	0	0
round_3	89.2384	9.61912	100	5.05256	100
round_4	88.4661	0.663471	100	0.33284	100
round_5	88.5321	5.94682	100	3.06453	100
round_6	88.8931	7.88632	100	4.10503	100
round_7	88.4643	2.97693	100	1.51096	100
round_8	89.0635	3.81909	100	1.94672	100
round_9	89.6373	7.59114	100	3.94532	100
round_10	0	0	0	0	0
Average	71.1105	4.05608	80	2.09976	80
	For all snc-RNAs (miRNA + novel miRNA + piRNA)
round	accuracy	f1_score	precision	sensitivity	specificity
round_1	72.6396	21.7535	66.6667	15.7471	66.6667
round_2	73.5828	23.3929	33.3333	18.0193	33.3333
round_3	74.5461	27.0934	66.6667	20.2966	66.6667
round_4	73.7621	24.7437	66.6667	19.5068	66.6667
round_5	72.7694	24.8384	66.6667	18.4117	66.6667
round_6	73.2299	26.3735	66.6667	19.8086	66.6667
round_7	73.9014	26.1956	66.6667	20.7651	66.6667
round_8	74.5566	26.794	66.6667	21.3242	66.6667
round_9	72.8861	23.109	66.6667	16.1986	66.6667
round_10	73.0636	23.2045	33.3333	17.7968	33.3333
Average	73.4938	24.7498	60	18.7875	60

## Sheet: Mir&More2
	Known miRNA only
round	accuracy	f1_score	precision	sensitivity	specificity
round_1	91.7739	74.6941	100	59.6095	100
round_2	90.8441	73.0403	98.7902	57.9385	99.8067
round_3	92.1514	77.1677	100	62.8236	100
round_4	90.6938	72.8766	100	57.3275	100
round_5	90.5975	71.5744	98.8804	56.0861	99.8301
round_6	89.9964	71.0252	100	55.0691	100
round_7	91.1586	72.5344	100	56.905	100
round_8	91.4394	75.1013	100	60.1297	100
round_9	89.8709	69.8471	100	53.6654	100
round_10	91.5679	73.3691	100	57.9393	100
Average	91.0094	73.123	99.7671	57.7494	99.9637
	For novel miRNA Only
round	accuracy	f1_score	precision	sensitivity	specificity
round_1	93.1124	52.0225	100	35.1557	100
round_2	92.2655	43.6535	100	27.921	100
round_3	92.8624	46.4136	100	30.2198	100
round_4	92.23	44.3329	100	28.4793	100
round_5	91.771	43.3306	100	27.6573	100
round_6	91.808	43.2904	100	27.6246	100
round_7	93.3693	60.2653	100	43.1284	100
round_8	91.9631	44.9065	100	28.9545	100
round_9	93.4255	51.4873	100	34.6686	100
round_10	91.7368	42.3559	100	26.868	100
Average	92.4544	47.2058	100	31.0677	100
	For piRNA only
round	accuracy	f1_score	precision	sensitivity	specificity
round_1	0	0	0	0	0
round_2	0	0	0	0	0
round_3	0	0	0	0	0
round_4	0	0	0	0	0
round_5	0	0	0	0	0
round_6	0	0	0	0	0
round_7	0	0	0	0	0
round_8	0	0	0	0	0
round_9	0	0	0	0	0
round_10	0	0	0	0	0
Average	0	0	0	0	0
	For all snc-RNAs (miRNA + novel miRNA + piRNA)
round	accuracy	f1_score	precision	sensitivity	specificity
round_1	77.9919	42.2389	66.6667	31.5884	66.6667
round_2	76.6443	38.8979	66.2634	28.6198	66.6022
round_3	77.9081	41.1938	66.6667	31.0145	66.6667
round_4	76.1263	39.0698	66.6667	28.6023	66.6667
round_5	75.6426	38.3016	66.2935	27.9145	66.61
round_6	75.3579	38.1052	66.6667	27.5646	66.6667
round_7	77.2389	44.2666	66.6667	33.3445	66.6667
round_8	76.7672	40.0026	66.6667	29.6947	66.6667
round_9	77.1104	40.4448	66.6667	29.4447	66.6667
round_10	76.3506	38.575	66.6667	28.2691	66.6667
Average	76.7138	40.1096	66.589	29.6057	66.6546

## Sheet: miRDeep2
	Known miRNA only
round	accuracy	f1_score	precision	sensitivity	specificity
round_1	94.5606	84.0462	98.1179	73.5045	99.6586
round_2	93.6828	82.3476	95.6339	72.3027	99.1551
round_3	95.6815	87.9633	100	78.513	100
round_4	94.1177	83.6593	98.0028	72.9784	99.6134
round_5	95.2052	86.5564	98.5551	77.1623	99.7171
round_6	96.1806	90.158	100	82.0797	100
round_7	96.4467	90.0904	100	81.9677	100
round_8	94.9593	86.0751	100	75.5542	100
round_9	96.286	90.3177	100	82.3448	100
round_10	96.6107	90.3206	100	82.3497	100
Average	95.3731	87.1535	99.031	77.8757	99.8144
	For novel miRNA Only
round	accuracy	f1_score	precision	sensitivity	specificity
round_1	97.7216	87.6381	100	77.9962	100
round_2	97.2868	85.0734	100	74.0241	100
round_3	98.0109	88.8303	100	79.9051	100
round_4	98.0833	89.9905	100	81.8026	100
round_5	97.4631	86.8245	100	76.7167	100
round_6	96.5705	80.8405	100	67.8422	100
round_7	97.7043	88.4383	100	79.2729	100
round_8	96.24	79.267	100	65.6548	100
round_9	97.6537	85.8216	100	75.1645	100
round_10	96.3255	79.6689	98.5911	66.8405	99.8847
Average	97.306	85.2393	99.8591	74.5219	99.9885
	For piRNA only
round	accuracy	f1_score	precision	sensitivity	specificity
round_1	0	0	0	0	0
round_2	0	0	0	0	0
round_3	0	0	0	0	0
round_4	0	0	0	0	0
round_5	0	0	0	0	0
round_6	0	0	0	0	0
round_7	0	0	0	0	0
round_8	0	0	0	0	0
round_9	0	0	0	0	0
round_10	0	0	0	0	0
Average	0	0	0	0	0
	For all snc-RNAs (miRNA + novel miRNA + piRNA)
round	accuracy	f1_score	precision	sensitivity	specificity
round_1	83.9642	57.2281	66.0393	50.5002	66.5529
round_2	83.0236	55.807	65.2113	48.7756	66.385
round_3	84.9722	58.9312	66.6667	52.806	66.6667
round_4	83.5005	57.8833	66.0009	51.5936	66.5378
round_5	83.869	57.7936	66.185	51.293	66.5724
round_6	84.1299	56.9995	66.6667	49.974	66.6667
round_7	85.0817	59.5096	66.6667	53.7469	66.6667
round_8	83.0133	55.114	66.6667	47.0696	66.6667
round_9	85.8534	58.7131	66.6667	52.5031	66.6667
round_10	84.1002	56.6632	66.197	49.7301	66.6282
Average	84.1508	57.4643	66.2967	50.7992	66.601

## Sheet: miRDeep_star
	Known miRNA only
round	accuracy	f1_score	precision	sensitivity	specificity
round_1	96.2287	89.0279	100	80.2255	100
round_2	95.1921	86.3286	100	75.9458	100
round_3	96.9039	91.5159	100	84.3588	100
round_4	96.2948	89.948	100	81.7322	100
round_5	96.9828	91.6348	100	84.561	100
round_6	95.8213	88.7389	100	79.7573	100
round_7	97.1155	91.9094	100	85.03	100
round_8	95.5455	87.419	100	77.6499	100
round_9	94.7157	85.2545	100	74.2987	100
round_10	97.4504	92.6161	100	86.2476	100
Average	96.2251	89.4393	100	80.9807	100
	For novel miRNA Only
round	accuracy	f1_score	precision	sensitivity	specificity
round_1	99.7007	98.548	97.1375	100	99.6668
round_2	98.3384	92.2876	87.5616	97.5528	98.4275
round_3	98.9806	94.8101	93.8555	95.7843	99.3248
round_4	98.994	95.2564	91.8792	98.8914	99.0057
round_5	99.13	96.0255	93.3253	98.8867	99.1589
round_6	98.5981	93.6951	89.4161	98.4043	98.621
round_7	99.0933	96.0098	92.3259	100	98.9823
round_8	98.9961	95.465	93.3532	97.6746	99.1564
round_9	98.8186	94.1456	88.9388	100	98.6946
round_10	99.6321	98.287	97.6041	98.9794	99.71
Average	99.0282	95.453	92.5397	98.6173	99.0748
	For piRNA only
round	accuracy	f1_score	precision	sensitivity	specificity
round_1	0	0	0	0	0
round_2	0	0	0	0	0
round_3	0	0	0	0	0
round_4	0	0	0	0	0
round_5	0	0	0	0	0
round_6	0	0	0	0	0
round_7	0	0	0	0	0
round_8	0	0	0	0	0
round_9	0	0	0	0	0
round_10	0	0	0	0	0
Average	0	0	0	0	0
	For all snc-RNAs (miRNA + novel miRNA + piRNA)
round	accuracy	f1_score	precision	sensitivity	specificity
round_1	87.3292	62.5253	65.7125	60.0752	66.5556
round_2	86.0134	59.5387	62.5205	57.8329	66.1425
round_3	87.3782	62.1087	64.6185	60.0477	66.4416
round_4	86.9076	61.7348	63.9597	60.2079	66.3352
round_5	87.4508	62.5534	64.4418	61.1492	66.3863
round_6	86.5364	60.8113	63.1387	59.3872	66.207
round_7	87.6131	62.6397	64.1086	61.6767	66.3274
round_8	86.4147	60.9614	64.4511	58.4415	66.3855
round_9	86.407	59.8	62.9796	58.0996	66.2315
round_10	87.8639	63.6343	65.868	61.7423	66.57
Average	86.9914	61.6308	64.1799	59.866	66.3583
