# Supplementary material for: A Unified Computational Framework for a Robust, Reliable, and Reproducible Identification of Novel miRNAs From the RNA Sequencing Data
Source: Front Bioinform. 2022 Jul 8;2:842051. doi: 10.3389/fbinf.2022.842051 (PMC9580950; doi:10.3389/fbinf.2022.842051)
Supplement: Supplementary file 7 [file DataSheet8.xlsx]

## Sheet: Breast_Cancer_result_comparison
miRNA ID	miRDeep*	miRDeep2	miRPro	mirnovo	miRge2	sRNAToolbox	miR&moR2	miRPipe
hsa-let-7a-3p							ü
hsa-let-7a-5p				ü		ü
hsa-let-7b-5p							ü
hsa-let-7d-3p					ü
hsa-let-7d-5p						ü
hsa-let-7e-3p							ü
hsa-let-7e-5p							ü
hsa-let-7f-2-3p				ü
hsa-let-7g-5p		ü
hsa-let-7i-3p					ü
hsa-let-7i-5p							ü
hsa-miR-101-3p						ü
hsa-miR-106b-3p					ü
hsa-miR-107					ü
hsa-miR-10a-5p				ü
hsa-miR-1246			ü					ü
hsa-miR-1254		ü
hsa-miR-1257			ü					ü
hsa-miR-125a-3p							ü
hsa-miR-125a-5p				ü
hsa-mir-125b-2	ü		ü
hsa-mir-125b-2*	ü
hsa-miR-125b-5p							ü
hsa-miR-126-3p							ü
hsa-mir-1260b								ü
hsa-miR-1266-5p		ü
hsa-miR-1275			ü		ü
hsa-miR-128-1-5p			ü			ü
hsa-miR-1304-5p		ü
hsa-miR-130b-3p							ü
hsa-miR-130b-5p			ü				ü
hsa-miR-148a-5p			ü				ü
hsa-miR-148b-5p							ü
hsa-miR-149-5p					ü
hsa-miR-152-5p			ü				ü
hsa-miR-16-2-3p				ü
hsa-miR-16-5p					ü		ü
hsa-miR-181a-3p							ü
hsa-miR-181d-5p		ü
hsa-miR-182-5p				ü	ü
hsa-miR-183-5p		ü
hsa-miR-1910-5p					ü
hsa-miR-193b-3p							ü
hsa-miR-194-5p						ü
hsa-miR-196a-5p				ü
hsa-miR-196b-5p				ü
hsa-miR-197-3p							ü
hsa-miR-19a-5p		ü
hsa-miR-200a-5p			ü				ü
hsa-miR-200c-5p			ü
hsa-miR-203a-3p						ü
hsa-miR-21-3p					ü
hsa-miR-218-5p		ü
hsa-miR-22-5p					ü
hsa-miR-2355-5p		ü
hsa-miR-23a-3p					ü
hsa-miR-23b-3p							ü
hsa-miR-25-3p							ü
hsa-miR-25-5p			ü				ü	ü
hsa-miR-26a-5p					ü
hsa-miR-26b-3p							ü
hsa-miR-26b-5p					ü
hsa-miR-27b-3p						ü
hsa-miR-27b-5p			ü				ü
hsa-mir-296								ü
hsa-miR-29c-3p					ü
hsa-miR-29c-5p		ü
hsa-miR-301a-3p						ü
hsa-miR-30b-3p					ü
hsa-miR-3150b-5p				ü
hsa-miR-3162-3p				ü
hsa-miR-3182			ü
hsa-miR-3195			ü
hsa-miR-3196			ü	ü
hsa-miR-32-3p	ü				ü		ü
hsa-miR-32-5p		ü						ü
hsa-miR-320c		ü
hsa-miR-324-5p			ü				ü
hsa-miR-335-3p					ü
hsa-mir-33a	ü
hsa-miR-33b-3p							ü
hsa-miR-361-3p							ü
hsa-mir-3615	ü
hsa-miR-3620-5p		ü
hsa-mir-3651								ü
hsa-miR-3662				ü
hsa-miR-3687			ü					ü
hsa-miR-374b-3p						ü	ü
hsa-miR-378a-3p					ü		ü
hsa-mir-378d-2								ü
hsa-miR-378i			ü
hsa-miR-3929						ü
hsa-miR-423-5p					ü
hsa-miR-424-3p						ü
hsa-miR-424-5p		ü
hsa-miR-425-3p					ü
hsa-miR-425-5p					ü
hsa-miR-4301				ü
hsa-miR-4433a-5p				ü
hsa-miR-4433b-3p				ü
hsa-miR-4443			ü
hsa-miR-4455			ü
hsa-mir-4461;hsa-mir-4461_1;hsa-mir-4461_2;hsa-mir-4461_3							ü	ü
hsa-miR-4485			ü					ü
hsa-miR-4488			ü	ü
hsa-miR-4492				ü	ü			ü
hsa-miR-4497				ü
hsa-miR-4508			ü
hsa-miR-4516			ü
hsa-miR-4521			ü		ü
hsa-miR-4532			ü
hsa-miR-4632-3p				ü
hsa-miR-4687-5p				ü
hsa-miR-4700-3p				ü
hsa-mir-4745								ü
hsa-miR-4792			ü
hsa-miR-5096				ü
hsa-miR-516a-5p					ü
hsa-miR-532-5p					ü
hsa-miR-542-5p		ü
hsa-miR-548am-3p				ü
hsa-mir-548n	ü
hsa-mir-548n_1;hsa-mir-548n_2								ü
hsa-miR-550a-3-5p				ü
hsa-miR-550b-2-5p				ü
hsa-miR-573			ü
hsa-mir-574;hsa-mir-574_1;hsa-mir-574_2;hsa-mir-574_3;hsa-mir-574_4								ü
hsa-miR-589-5p					ü
hsa-miR-590-3p						ü
hsa-miR-6087			ü					ü
hsa-miR-6131				ü
hsa-miR-615-3p					ü
hsa-miR-628-3p					ü
hsa-miR-641					ü
hsa-mir-652								ü
hsa-mir-671	ü							ü
hsa-miR-671-3p							ü
hsa-miR-6723-5p			ü
hsa-mir-708	ü
hsa-miR-708-5p		ü
hsa-miR-744-5p					ü
hsa-mir-7641-1;hsa-mir-7641-2								ü
hsa-miR-7704		ü	ü				ü	ü
hsa-miR-7705		ü
hsa-miR-7706					ü
hsa-mir-7974								ü
hsa-miR-7974-3p							ü
hsa-miR-92a-3p				ü
hsa-miR-92b-3p					ü
hsa-miR-941		ü
hsa-miR-95-3p					ü
hsa-miR-98-5p				ü
hsa-miR-9985$hsa-miR-27a-3p$hsa-miR-27b-3p						ü
hsa-miR-99b-3p						ü
hsa-miR-99b-5p				ü
