# Supplementary material for: A Unified Computational Framework for a Robust, Reliable, and Reproducible Identification of Novel miRNAs From the RNA Sequencing Data
Source: Front Bioinform. 2022 Jul 8;2:842051. doi: 10.3389/fbinf.2022.842051 (PMC9580950; doi:10.3389/fbinf.2022.842051)
Supplement: Supplementary file 8 [file DataSheet1.xlsx]

## Sheet: README
					README
This excel sheet contains the synthetic data experiment results for 8 pipelines for 50K read depth.
The overall_results sub-excel sheet summerized the average results for all pipeline for all category of RNA.
Each excel sheet contains the 4 tables (Known miRNA, Novel miRNA, piRNA and all RNAs) of synthetic data expriments for each pipeline.
For each pipeline, each table contains synthetic data experiments for 10 rounds in 6 columns i.e. round number, accuracy, f1_score, precision, sensitivity and specificity.

## Sheet: Overall_result
		Known miRNA only
	S. No.	Pipeline	Accuracy	F1_score	Precision	Sensitivity	Specificity
		miRPipe	96.8819	90.7651	99.4947	83.5023	99.9044
	2	Mir&More2	91.0417	73.0878	99.686	57.7525	99.9548
	3	sRNAtoolbox	88.6193	64.3642	100	47.5874	100
	4	miRge2	87.1194	43.783	100	41.1413	100
	5	mirnovo	87.9414	60.515	98.7985	43.8858	99.8459
	6	miRPro	79.3389	2.1086	90	1.06878	99.9865
	7	Mirdeep_star (tool)	95.9742	88.702	99.9113	79.8143	99.9839
	8	Mirdeep2 (tool)	94.7643	85.3565	98.1353	75.5996	99.6383
		For novel miRNA Only
	S. No.	Pipeline	Accuracy	F1_score	Precision	Sensitivity	Specificity
		miRPipe	99.4836	97.0175	99.265	94.9158	99.9318
	2	Mir&More2	92.8128	44.5174	100	28.9472	100
	3	sRNAtoolbox							This pipeline did not identify any novel miRNAs.
	4	miRge2							This pipeline did not identify any novel miRNAs.
	5	mirnovo	91.8246	35.9449	97.235	22.1637	99.9373
	6	miRPro	93.2093	58.1892	98.8456	41.4264	99.943
	7	Mirdeep_star (tool)	98.9963	94.9616	91.9863	98.2572	99.0783
	8	Mirdeep2 (tool)	97.4614	84.7991	100	73.9026	100
		For piRNA only
	S. No.	Pipeline	Accuracy	F1_score	Precision	Sensitivity	Specificity
		miRPipe	98.829	93.52	92.3928	94.7875	99.2256
	2	Mir&More2		0	0.5
	3	sRNAtoolbox	62.8982	3.89628	70	2.01645	70
	4	miRge2		0	0.5				All of these pipelines do not identify piRNAs
	5	mirnovo		0	0.5
	6	miRPro		0	0.5
	7	Mirdeep_star (tool)		0	0.5
	8	Mirdeep2 (tool)		0	0.5
		For all snc-RNAs (miRNA + novel miRNA + piRNA)
	S. No.	Pipeline	Accuracy	F1_score	Precision	Sensitivity	Specificity
		miRPipe	95.3659	93.9594	97.0508	91.0686	99.6873
	2	Mir&More2	77.7475	39.2017	66.562	28.8999	66.6516
	3	sRNAtoolbox	73.6437	37.0103	56.6667	27.5291	56.6667
	4	miRge2	72.2463	14.5943	33.3333	13.7138	33.3333
	5	mirnovo	74.657	32.1533	65.3445	22.0165	66.5944
	6	miRPro	68.5974	20.0993	62.9485	14.1651	66.6432
	7	Mirdeep_star (tool)	87.5706	61.2212	63.9659	59.3572	66.354
	8	Mirdeep2 (tool)	84.5825	56.7185	66.0451	49.8341	66.5461
	Note: All the pipelines are sorted by year of publication.

## Sheet: miRPipe
	Known miRNA only
round	accuracy	f1_score	precision	sensitivity	specificity
round_1	98.0403	93.9738	97.508	90.6868	99.5304
round_2	96.6452	90.5332	100	82.7038	100
round_3	96.5899	89.1356	99.4454	80.7627	99.9056
round_4	97.2384	91.3111	100	84.0115	100
round_5	96.5038	89.9116	100	81.6722	100
round_6	97.2159	91.913	100	85.0361	100
round_7	97.0788	90.7972	100	83.1455	100
round_8	96.6775	90.4886	100	82.6294	100
round_9	96.1745	89.2741	100	80.6262	100
round_10	96.6546	90.3129	97.9933	83.749	99.6076
Average	96.8819	90.7651	99.4947	83.5023	99.9044
	For novel miRNA Only
round	accuracy	f1_score	precision	sensitivity	specificity
round_1	98.9424	93.8686	100	88.4456	100
round_2	99.5454	97.2071	100	94.5659	100
round_3	99.7244	98.4783	100	97.0021	100
round_4	99.392	96.4542	98.9392	94.091	99.9028
round_5	99.317	96.1636	99.5785	92.9752	99.9601
round_6	99.8183	98.9263	100	97.8755	100
round_7	99.5194	97.4189	99.6002	95.331	99.9598
round_8	99.6533	97.9055	98.5173	97.3013	99.867
round_9	99.5381	97.3453	99.3464	95.4232	99.9389
round_10	99.3858	96.4071	96.6681	96.1475	99.6894
Average	99.4836	97.0175	99.265	94.9158	99.9318
	For piRNA only
round	accuracy	f1_score	precision	sensitivity	specificity
round_1	98.8549	93.8098	91.2614	96.5046	99.087
round_2	98.3216	91.1084	88.1201	94.3066	98.7244
round_3	98.9381	94.3275	96.0959	92.623	99.6035
round_4	99.3058	96.0248	97.7862	94.3258	99.7917
round_5	98.6024	91.7542	88.768	94.9484	98.9284
round_6	98.2383	90.5005	87.7009	93.4848	98.7071
round_7	98.9162	93.9305	91.9096	96.0423	99.1911
round_8	99.2677	95.9077	94.4423	97.4192	99.4463
round_9	98.877	93.87	90.8508	97.0968	99.05
round_10	98.9678	93.9669	96.993	91.124	99.7267
Average	98.829	93.52	92.3928	94.7875	99.2256
	For all snc-RNAs (miRNA + novel miRNA + piRNA)
round	accuracy	f1_score	precision	sensitivity	specificity
round_1	96.112	94.0168	96.2565	91.879	99.5391
round_2	94.6657	93.2012	96.04	90.5254	99.5748
round_3	95.3469	94.1352	98.5138	90.1293	99.8364
round_4	96.0147	94.6861	98.9085	90.8094	99.8981
round_5	94.5824	92.8854	96.1155	89.8653	99.6295
round_6	95.3842	93.9785	95.9003	92.1321	99.569
round_7	95.647	94.2531	97.1699	91.5063	99.717
round_8	95.7855	94.9804	97.6532	92.45	99.7711
round_9	94.7172	93.8045	96.7324	91.0487	99.663
round_10	95.403	93.653	97.2181	90.3402	99.6745
Average	95.3659	93.9594	97.0508	91.0686	99.6873

## Sheet: mirnovo
	Known miRNA only
round	accuracy	f1_score	precision	sensitivity	specificity
round_1	91.0229	70.589	97.1849	55.4221	99.6127
round_2	86.8568	59.6585	95.0087	43.4806	99.3425
round_3	88.2988	60.4019	95.9677	44.0697	99.5298
round_4	87.0852	52.6578	100	35.7384	100
round_5	87.4569	60.3428	100	43.2078	100
round_6	86.1402	52.8555	100	35.9209	100
round_7	87.9338	57.0382	100	39.8975	100
round_8	87.8883	62.6373	100	45.5999	100
round_9	86.9884	60.1353	100	42.9953	100
round_10	89.7425	68.8331	99.8238	52.5262	99.9745
Average	87.9414	60.515	98.7985	43.8858	99.8459
	For novel miRNA Only
round	accuracy	f1_score	precision	sensitivity	specificity
round_1	92.1985	41.7565	100	26.3875	100
round_2	92.089	33.7098	100	20.2717	100
round_3	91.7562	38.4591	100	23.8077	100
round_4	91.8649	37.2864	100	22.9154	100
round_5	90.554	24.8236	84.7477	14.5415	99.6856
round_6	91.3485	27.2344	100	15.7638	100
round_7	92.0046	44.8568	100	28.9131	100
round_8	91.879	32.8972	87.6018	20.251	99.6875
round_9	92.1414	40.1942	100	25.1519	100
round_10	92.4101	38.2309	100	23.633	100
Average	91.8246	35.9449	97.235	22.1637	99.9373
	For piRNA only
round	accuracy	f1_score	precision	sensitivity	specificity
round_1	0	0	0	0	0
round_2	0	0	0	0	0
round_3	0	0	0	0	0
round_4	0	0	0	0	0
round_5	0	0	0	0	0
round_6	0	0	0	0	0
round_7	0	0	0	0	0
round_8	0	0	0	0	0
round_9	0	0	0	0	0
round_10	0	0	0	0	0
Average	0	0	0	0	0
	For all snc-RNAs (miRNA + novel miRNA + piRNA)
round	accuracy	f1_score	precision	sensitivity	specificity
round_1	77.3497	37.4485	65.7283	27.2699	66.5376
round_2	73.8298	31.1228	65.0029	21.2508	66.4475
round_3	74.5525	32.9537	65.3226	22.6258	66.5099
round_4	73.9014	29.9814	66.6667	19.5513	66.6667
round_5	74.0334	28.3888	61.5826	19.2498	66.5619
round_6	72.7012	26.6966	66.6667	17.2282	66.6667
round_7	74.7935	33.965	66.6667	22.9369	66.6667
round_8	74.8087	31.8448	62.5339	21.9503	66.5625
round_9	74.1111	33.4432	66.6667	22.7157	66.6667
round_10	76.4883	35.688	66.6079	25.3864	66.6582
Average	74.657	32.1533	65.3445	22.0165	66.5944

## Sheet: miRge2
	Known miRNA only
round	accuracy	f1_score	precision	sensitivity	specificity
round_1	80.7219	7.45138	100	3.86987	100
round_2	78.0389	7.23036	100	3.75078	100
round_3	99.5097	98.8099	100	97.6479	100
round_4	98.7541	96.8768	100	93.9428	100
round_5	78.3524	6.68986	100	3.46069	100
round_6	78.9151	7.70145	100	4.00495	100
round_7	80.1078	7.68473	100	3.9959	100
round_8	99.7293	99.4	100	98.8072	100
round_9	77.4122	6.77995	100	3.50893	100
round_10	99.6521	99.2058	100	98.424	100
Average	87.1194	43.783	100	41.1413	100
	For novel miRNA Only
round	accuracy	f1_score	precision	sensitivity	specificity
round_1	0	0	0	0	0
round_2	0	0	0	0	0
round_3	0	0	0	0	0
round_4	0	0	0	0	0
round_5	0	0	0	0	0
round_6	0	0	0	0	0
round_7	0	0	0	0	0
round_8	0	0	0	0	0
round_9	0	0	0	0	0
round_10	0	0	0	0	0
Average	0	0	0	0	0
	For piRNA only
round	accuracy	f1_score	precision	sensitivity	specificity
round_1	0	0	0	0	0
round_2	0	0	0	0	0
round_3	0	0	0	0	0
round_4	0	0	0	0	0
round_5	0	0	0	0	0
round_6	0	0	0	0	0
round_7	0	0	0	0	0
round_8	0	0	0	0	0
round_9	0	0	0	0	0
round_10	0	0	0	0	0
Average	0	0	0	0	0
	For all snc-RNAs (miRNA + novel miRNA + piRNA)
round	accuracy	f1_score	precision	sensitivity	specificity
round_1	66.4881	2.48379	33.3333	1.28996	33.3333
round_2	64.9797	2.41012	33.3333	1.25026	33.3333
round_3	81.6203	32.9366	33.3333	32.5493	33.3333
round_4	81.8825	32.2923	33.3333	31.3143	33.3333
round_5	65.3272	2.22995	33.3333	1.15356	33.3333
round_6	65.5865	2.56715	33.3333	1.33498	33.3333
round_7	66.0193	2.56158	33.3333	1.33197	33.3333
round_8	83.2711	33.1333	33.3333	32.9357	33.3333
round_9	64.3083	2.25998	33.3333	1.16964	33.3333
round_10	82.9801	33.0686	33.3333	32.808	33.3333
Average	72.2463	14.5943	33.3333	13.7138	33.3333

## Sheet: miRPro
	Known miRNA only
round	accuracy	f1_score	precision	sensitivity	specificity
round_1	81.0467	2.82989	100	1.43525	100
round_2	78.1328	1.79688	100	0.906586	100
round_3	80.3124	1.45072	100	0.730658	100
round_4	80.2782	0	0	0	99.865
round_5	78.7747	3.37507	100	1.7165	100
round_6	78.7749	0.512383	100	0.256849	100
round_7	80.7711	3.70072	100	1.88525	100
round_8	78.4091	2.40922	100	1.2193	100
round_9	77.8341	2.46678	100	1.24879	100
round_10	79.055	2.54439	100	1.28859	100
Average	79.3389	2.1086	90	1.06878	99.9865
	For novel miRNA Only
round	accuracy	f1_score	precision	sensitivity	specificity
round_1	92.854	56.8763	100	39.7393	100
round_2	92.9185	52.4585	100	35.5551	100
round_3	93.768	64.5485	100	47.6543	100
round_4	94.0069	64.481	100	47.5808	100
round_5	92.316	52.9597	96.8619	36.4423	99.841
round_6	92.2614	48.5498	94.0745	32.7172	99.7411
round_7	94.0384	67.8922	99.2636	51.5882	99.9467
round_8	93.4065	57.1855	100	40.0418	100
round_9	93.1689	59.0452	98.2555	42.2033	99.901
round_10	93.3544	57.8955	100	40.7415	100
Average	93.2093	58.1892	98.8456	41.4264	99.943
	For piRNA only
round	accuracy	f1_score	precision	sensitivity	specificity
round_1	0	0	0	0	0
round_2	0	0	0	0	0
round_3	0	0	0	0	0
round_4	0	0	0	0	0
round_5	0	0	0	0	0
round_6	0	0	0	0	0
round_7	0	0	0	0	0
round_8	0	0	0	0	0
round_9	0	0	0	0	0
round_10	0	0	0	0	0
Average	0	0	0	0	0
	For all snc-RNAs (miRNA + novel miRNA + piRNA)
round	accuracy	f1_score	precision	sensitivity	specificity
round_1	69.6193	19.9021	66.6667	13.7248	66.6667
round_2	67.2678	18.0851	66.6667	12.1539	66.6667
round_3	69.2388	21.9997	66.6667	16.1283	66.6667
round_4	69.806	21.4937	33.3333	15.8603	66.6217
round_5	68.1965	18.7782	65.6206	12.7196	66.6137
round_6	67.5766	16.3541	64.6915	10.9914	66.5804
round_7	70.3758	23.8643	66.4212	17.8245	66.6489
round_8	67.9822	19.8649	66.6667	13.7537	66.6667
round_9	67.4328	20.504	66.0852	14.484	66.6337
round_10	68.4784	20.1466	66.6667	14.01	66.6667
Average	68.5974	20.0993	62.9485	14.1651	66.6432

## Sheet: sRNAtoolbox
	Known miRNA only
round	accuracy	f1_score	precision	sensitivity	specificity
round_1	90.5507	69.1794	100	52.8811	100
round_2	88.0957	64.7066	100	47.8269	100
round_3	89.3317	65.3685	100	48.5537	100
round_4	88.1961	59.6216	100	42.4721	100
round_5	87.2193	59.9367	100	42.7925	100
round_6	89.5191	68.5671	100	52.1689	100
round_7	87.9779	58.878	100	41.7213	100
round_8	89.2205	68.7768	100	52.4121	100
round_9	86.6812	60.2041	100	43.0657	100
round_10	89.4007	68.4031	100	51.9792	100
Average	88.6193	64.3642	100	47.5874	100
	For novel miRNA Only
round	accuracy	f1_score	precision	sensitivity	specificity
round_1	0	0	0	0	0
round_2	0	0	0	0	0
round_3	0	0	0	0	0
round_4	0	0	0	0	0
round_5	0	0	0	0	0
round_6	0	0	0	0	0
round_7	0	0	0	0	0
round_8	0	0	0	0	0
round_9	0	0	0	0	0
round_10	0	0	0	0	0
Average	0	0	0	0	0
	For piRNA only
round	accuracy	f1_score	precision	sensitivity	specificity
round_1	0	0	0	0	0
round_2	0	0	0	0	0
round_3	89.3743	8.93397	100	4.67586	100
round_4	89.7283	4.60958	100	2.35916	100
round_5	90.6294	7.56551	100	3.93147	100
round_6	89.7492	4.44185	100	2.27137	100
round_7	90.0156	8.30189	100	4.33071	100
round_8	89.955	3.78817	100	1.93065	100
round_9	89.5306	1.32185	100	0.665323	100
round_10	0	0	0	0	0
Average	62.8982	3.89628	70	2.01645	70
	For all snc-RNAs (miRNA + novel miRNA + piRNA)
round	accuracy	f1_score	precision	sensitivity	specificity
round_1	74.5838	23.0598	33.3333	17.627	33.3333
round_2	73.3536	21.5689	33.3333	15.9423	33.3333
round_3	73.6557	44.0117	66.6667	32.8512	66.6667
round_4	73.3071	42.0961	66.6667	30.824	66.6667
round_5	72.9895	42.2011	66.6667	30.9308	66.6667
round_6	74.5767	45.0779	66.6667	34.0563	66.6667
round_7	72.827	41.8482	66.6667	30.5738	66.6667
round_8	74.6429	45.1478	66.6667	34.1374	66.6667
round_9	72.0572	42.2902	66.6667	31.0219	66.6667
round_10	74.4437	22.801	33.3333	17.3264	33.3333
Average	73.6437	37.0103	56.6667	27.5291	56.6667

## Sheet: Mir&More2
	Known miRNA only
round	accuracy	f1_score	precision	sensitivity	specificity
round_1	91.4373	71.5291	100	55.6772	100
round_2	90.4897	72.7838	100	57.2127	100
round_3	92.2709	76.4962	98.9048	62.3661	99.8255
round_4	90.537	69.2119	97.955	53.5103	99.7229
round_5	90.5309	72.5476	100	56.9214	100
round_6	90.2236	70.6215	100	54.5852	100
round_7	92.1803	75.5895	100	60.7582	100
round_8	91.4419	76.1842	100	61.5303	100
round_9	90.9913	75.3248	100	60.4168	100
round_10	90.3137	70.5896	100	54.5471	100
Average	91.0417	73.0878	99.686	57.7525	99.9548
	For novel miRNA Only
round	accuracy	f1_score	precision	sensitivity	specificity
round_1	93.1418	52.132	100	35.2558	100
round_2	93.0863	43.4884	100	27.786	100
round_3	92.8387	47.7475	100	31.3607	100
round_4	93.2694	50.7146	100	33.9716	100
round_5	91.5692	32.1387	100	19.146	100
round_6	92.187	34.2606	100	20.6713	100
round_7	93.0907	52.8095	100	35.8783	100
round_8	92.5019	34.8592	100	21.1088	100
round_9	92.7569	43.8824	100	28.1085	100
round_10	93.686	53.1407	100	36.1848	100
Average	92.8128	44.5174	100	28.9472	100
	For piRNA only
round	accuracy	f1_score	precision	sensitivity	specificity
round_1	0	0	0	0	0
round_2	0	0	0	0	0
round_3	0	0	0	0	0
round_4	0	0	0	0	0
round_5	0	0	0	0	0
round_6	0	0	0	0	0
round_7	0	0	0	0	0
round_8	0	0	0	0	0
round_9	0	0	0	0	0
round_10	0	0	0	0	0
Average	0	0	0	0	0
	For all snc-RNAs (miRNA + novel miRNA + piRNA)
round	accuracy	f1_score	precision	sensitivity	specificity
round_1	78.1803	41.2204	66.6667	30.311	66.6667
round_2	77.3472	38.7574	66.6667	28.3329	66.6667
round_3	78.2267	41.4146	66.3016	31.2423	66.6085
round_4	77.6805	39.9755	65.985	29.1606	66.5743
round_5	77.001	34.8955	66.6667	25.3558	66.6667
round_6	76.5095	34.9607	66.6667	25.0855	66.6667
round_7	78.9926	42.7997	66.6667	32.2122	66.6667
round_8	77.8963	37.0145	66.6667	27.5464	66.6667
round_9	77.7487	39.7357	66.6667	29.5085	66.6667
round_10	77.8923	41.2434	66.6667	30.244	66.6667
Average	77.7475	39.2017	66.562	28.8999	66.6516

## Sheet: miRDeep2
	Known miRNA only
round	accuracy	f1_score	precision	sensitivity	specificity
round_1	95.5638	86.9515	95.1478	80.0553	99.0756
round_2	94.8414	86.4453	98.2462	77.1754	99.6268
round_3	95.25	86.288	96.7774	77.8501	99.3841
round_4	94.8991	84.6077	100	73.3217	100
round_5	94.3725	84.6996	98.519	74.2802	99.7037
round_6	94.0159	83.194	99.5362	71.4612	99.9129
round_7	94.5995	84.0828	95.206	75.2869	99.1139
round_8	95.3248	87.7814	98.9145	78.9009	99.7659
round_9	93.7636	83.4072	99.1281	71.9902	99.8238
round_10	95.012	86.1076	99.8776	75.6744	99.9762
Average	94.7643	85.3565	98.1353	75.5996	99.6383
	For novel miRNA Only
round	accuracy	f1_score	precision	sensitivity	specificity
round_1	97.7512	87.5638	100	77.8787	100
round_2	97.5925	84.9151	100	73.7848	100
round_3	97.976	88.9297	100	80.0662	100
round_4	97.4582	85.055	100	73.9963	100
round_5	96.5721	79.4735	100	65.9386	100
round_6	96.201	74.9967	100	59.9958	100
round_7	98.3531	91.5318	100	84.3858	100
round_8	97.1761	81.7856	100	69.1841	100
round_9	97.2997	84.0437	100	72.4787	100
round_10	98.234	89.6961	100	81.3173	100
Average	97.4614	84.7991	100	73.9026	100
	For piRNA only
round	accuracy	f1_score	precision	sensitivity	specificity
round_1	0	0	0	0	0
round_2	0	0	0	0	0
round_3	0	0	0	0	0
round_4	0	0	0	0	0
round_5	0	0	0	0	0
round_6	0	0	0	0	0
round_7	0	0	0	0	0
round_8	0	0	0	0	0
round_9	0	0	0	0	0
round_10	0	0	0	0	0
Average	0	0	0	0	0
	For all snc-RNAs (miRNA + novel miRNA + piRNA)
round	accuracy	f1_score	precision	sensitivity	specificity
round_1	85.4963	58.1718	65.0493	52.6447	66.3585
round_2	84.5373	57.1201	66.0821	50.32	66.5423
round_3	84.8307	58.4059	65.5925	52.6388	66.4614
round_4	84.6478	56.5542	66.6667	49.106	66.6667
round_5	84.1405	54.7244	66.173	46.7396	66.5679
round_6	82.8045	52.7302	66.5121	43.819	66.6376
round_7	85.2614	58.5382	65.0687	53.2242	66.3713
round_8	84.8718	56.5223	66.3048	49.3617	66.5886
round_9	83.7463	55.817	66.376	48.1563	66.6079
round_10	85.4882	58.6012	66.6259	52.3306	66.6587
Average	84.5825	56.7185	66.0451	49.8341	66.5461

## Sheet: miRDeep_star
	Known miRNA only
round	accuracy	f1_score	precision	sensitivity	specificity
round_1	97.9975	94.1541	100	88.9539	100
round_2	95.5745	88.1221	100	78.7663	100
round_3	95.5384	86.7627	99.1128	77.1494	99.8385
round_4	96.4748	89.5892	100	81.1417	100
round_5	95.5622	87.7389	100	78.1561	100
round_6	96.0127	88.9499	100	80.0989	100
round_7	96.1551	88.5272	100	79.416	100
round_8	96.0127	89.3646	100	80.774	100
round_9	95.0367	86.805	100	76.6863	100
round_10	95.3773	87.0057	100	77.0001	100
Average	95.9742	88.702	99.9113	79.8143	99.9839
	For novel miRNA Only
round	accuracy	f1_score	precision	sensitivity	specificity
round_1	99.5224	97.6097	96.8319	98.4002	99.6459
round_2	99.0744	95.0946	91.3392	99.1722	99.0647
round_3	98.8848	94.4769	94.3851	94.5688	99.3689
round_4	99.3137	96.5074	94.1453	98.9911	99.3478
round_5	99.1249	95.7045	92.9366	98.6423	99.1778
round_6	98.7861	93.7049	89.8751	97.8755	98.8787
round_7	99.0869	95.6958	93.0573	98.4883	99.1557
round_8	99.3289	96.3752	94.3843	98.4519	99.4163
round_9	98.93	94.6621	91.0417	98.5824	98.967
round_10	97.9113	89.7848	81.8663	99.3993	97.7599
Average	98.9963	94.9616	91.9863	98.2572	99.0783
	For piRNA only
round	accuracy	f1_score	precision	sensitivity	specificity
round_1	0	0	0	0	0
round_2	0	0	0	0	0
round_3	0	0	0	0	0
round_4	0	0	0	0	0
round_5	0	0	0	0	0
round_6	0	0	0	0	0
round_7	0	0	0	0	0
round_8	0	0	0	0	0
round_9	0	0	0	0	0
round_10	0	0	0	0	0
Average	0	0	0	0	0
	For all snc-RNAs (miRNA + novel miRNA + piRNA)
round	accuracy	f1_score	precision	sensitivity	specificity
round_1	89.2912	63.9213	65.6106	62.4513	66.5486
round_2	87.1209	61.0723	63.7797	59.3128	66.3549
round_3	86.1895	60.4132	64.4993	57.2394	66.4025
round_4	88.0178	62.0322	64.7151	60.0443	66.4493
round_5	87.9415	61.1478	64.3122	58.9328	66.3926
round_6	87.4776	60.8849	63.2917	59.3248	66.2929
round_7	87.9033	61.4077	64.3524	59.3014	66.3852
round_8	87.7334	61.9133	64.7948	59.742	66.4721
round_9	86.811	60.4891	63.6806	58.4229	66.3223
round_10	87.2193	58.9302	60.6221	58.7998	65.92
Average	87.5706	61.2212	63.9659	59.3572	66.354
