# Supplementary material for: A Unified Computational Framework for a Robust, Reliable, and Reproducible Identification of Novel miRNAs From the RNA Sequencing Data
Source: Front Bioinform. 2022 Jul 8;2:842051. doi: 10.3389/fbinf.2022.842051 (PMC9580950; doi:10.3389/fbinf.2022.842051)
Supplement: Supplementary file 9 [file DataSheet2.xlsx]

## Sheet: README
					README
This excel sheet contains the synthetic data experiment results for 8 pipelines for 0.1 million read depth.
The overall_results sub-excel sheet summerized the average results for all pipeline for all category of RNA.
Each excel sheet contains the 4 tables (Known miRNA, Novel miRNA, piRNA and all RNAs) of synthetic data expriments for each pipeline.
For each pipeline, each table contains synthetic data experiments for 10 rounds in 6 columns i.e. round number, accuracy, f1_score, precision, sensitivity and specificity.

## Sheet: Overall_result
		Known miRNA only
	S. No.	Pipeline	Accuracy	F1_score	Precision	Sensitivity	Specificity
		miRPipe	95.7761	87.7677	99.8813	78.3249	99.9796
	2	Mir&More2	91.1809	75.9686	100	61.3025	100
	3	sRNAtoolbox	88.9468	69.2505	100	53.0981	100
	4	miRge2	79.48	16.9712	100	13.3584	100
	5	mirnovo	86.5739	58.8797	98.1642	42.0992	99.7703
	6	miRPro	77.5739	0.74912	70	0.377023	99.9569
	7	Mirdeep_star (tool)	94.8157	86.0476	100	75.5849	100
	8	Mirdeep2 (tool)	94.0829	84.4893	97.9839	74.2931	99.582
		For novel miRNA Only
	S. No.	Pipeline	Accuracy	F1_score	Precision	Sensitivity	Specificity
		miRPipe	99.5599	97.7422	99.2365	96.3188	99.9164
	2	Mir&More2	92.2988	48.5726	100	32.21	100
	3	sRNAtoolbox		0	0.5				This pipeline did not identify any novel miRNAs.
	4	miRge2		0	0.5				This pipeline did not identify any novel miRNAs.
	5	mirnovo	91.3081	42.6642	98.7392	27.2725	99.9535
	6	miRPro	92.618	61.2099	99.681	44.3018	99.9788
	7	Mirdeep_star (tool)	99.107	96.0134	93.5743	98.6176	99.1669
	8	Mirdeep2 (tool)	97.2526	85.795	99.7988	75.2927	99.9826
		For piRNA only
	S. No.	Pipeline	Accuracy	F1_score	Precision	Sensitivity	Specificity
		miRPipe	99.1338	95.6097	95.3012	95.9521	99.4811
	2	Mir&More2		0	0.5
	3	sRNAtoolbox	88.7617	5.08162	100	2.63305	100
	4	miRge2		0	0.5
	5	mirnovo		0	0.5				All of these pipelines did not identify piRNAs
	6	miRPro		0	0.5
	7	Mirdeep_star (tool)		0	0.5
	8	Mirdeep2 (tool)		0	0.5
		For all snc-RNAs (miRNA + novel miRNA + piRNA)
	S. No.	Pipeline	Accuracy	F1_score	Precision	Sensitivity	Specificity
		miRPipe	94.6425	93.9899	98.1397	90.1986	99.7923
	2	Mir&More2	76.7584	41.5137	66.6667	31.1709	66.6667
	3	sRNAtoolbox	72.3861	45.3057	66.6667	34.366	66.6667
	4	miRge2	64.4692	5.65708	33.3333	4.4528	33.3333
	5	mirnovo	72.5893	33.848	65.6345	23.1239	66.5746
	6	miRPro	66.1914	20.653	56.5603	14.8929	66.6452
	7	Mirdeep_star (tool)	85.7408	60.687	64.5248	58.0675	66.389
	8	Mirdeep2 (tool)	83.0903	56.7614	65.9276	49.8619	66.5215
	Note: All the pipelines are sorted by year of publication.

## Sheet: miRPipe
	Known miRNA only
round	accuracy	f1_score	precision	sensitivity	specificity
round_1	94.7586	85.3385	100	74.4265	100
round_2	95.0341	84.6029	98.984	73.8704	99.8282
round_3	95.4307	86.8787	100	76.8014	100
round_4	96.1608	88.9384	100	80.0803	100
round_5	96.8736	90.8408	99.8288	83.3376	99.9673
round_6	95.766	87.487	100	77.7572	100
round_7	95.8093	88.6413	100	79.5998	100
round_8	96.4381	89.9165	100	81.6802	100
round_9	95.2912	85.7471	100	75.0503	100
round_10	96.1991	89.2857	100	80.6452	100
Average	95.7761	87.7677	99.8813	78.3249	99.9796
	For novel miRNA Only
round	accuracy	f1_score	precision	sensitivity	specificity
round_1	99.4279	96.8312	99.1733	94.5972	99.9197
round_2	99.3804	96.8856	98.3532	95.4613	99.8205
round_3	99.6675	98.3264	99.1864	97.4813	99.911
round_4	99.4921	97.5143	99.3496	95.7455	99.9272
round_5	99.78	98.8697	98.7457	98.9941	99.8646
round_6	99.3317	96.831	98.9382	94.8116	99.8772
round_7	99.4691	97.1541	100	94.4657	100
round_8	99.84	99.2087	98.6187	99.8058	99.8438
round_9	99.8142	99.0639	100	98.1452	100
round_10	99.3965	96.7372	100	93.6806	100
Average	99.5599	97.7422	99.2365	96.3188	99.9164
	For piRNA only
round	accuracy	f1_score	precision	sensitivity	specificity
round_1	99.1331	95.513	96.9066	94.1589	99.6735
round_2	99.2025	95.9638	95.9928	95.9348	99.5608
round_3	99.1057	95.698	93.3982	98.1139	99.2176
round_4	99.3488	96.615	96.0926	97.1432	99.5821
round_5	99.0564	94.9501	94.0027	95.9169	99.3763
round_6	98.5149	92.4055	93.4393	91.3943	99.296
round_7	99.4316	97.2191	97.6694	96.7729	99.7358
round_8	98.8016	94.0144	91.6236	96.5333	99.0467
round_9	99.3258	96.5708	96.435	96.7069	99.6109
round_10	99.4176	97.1477	97.4514	96.8459	99.711
Average	99.1338	95.6097	95.3012	95.9521	99.4811
	For all snc-RNAs (miRNA + novel miRNA + piRNA)
round	accuracy	f1_score	precision	sensitivity	specificity
round_1	93.5384	92.8879	98.6933	87.7275	99.8644
round_2	94.0353	92.8644	97.7766	88.4222	99.7365
round_3	94.3899	94.0433	97.5282	90.7989	99.7095
round_4	95.1539	94.5871	98.4808	90.9896	99.8364
round_5	95.8976	95.0777	97.5257	92.7495	99.7361
round_6	93.8074	92.4816	97.4592	87.9877	99.7244
round_7	94.8051	94.5403	99.2231	90.2795	99.9119
round_8	95.1777	94.6665	96.7474	92.6731	99.6302
round_9	94.5123	94.1824	98.8117	89.9675	99.8703
round_10	95.1076	94.5681	99.1505	90.3905	99.9037
Average	94.6425	93.9899	98.1397	90.1986	99.7923

## Sheet: mirnovo
	Known miRNA only
round	accuracy	f1_score	precision	sensitivity	specificity
round_1	85.4505	56.8823	96.8396	40.2674	99.5888
round_2	88.2517	63.1809	99.6887	46.2451	99.9597
round_3	85.4541	55.3404	98.0798	38.5443	99.7697
round_4	86.8326	59.2629	100	42.1089	100
round_5	87.0511	58.3458	97.3637	41.6535	99.6861
round_6	86.3041	56.4965	98.2893	39.641	99.8005
round_7	85.8118	59.4512	98.3772	42.5966	99.773
round_8	88.074	65.1425	99.5316	48.4148	99.9319
round_9	87.122	59.4944	98.7413	42.5729	99.845
round_10	85.3869	55.1998	94.7308	38.9472	99.3487
Average	86.5739	58.8797	98.1642	42.0992	99.7703
	For novel miRNA Only
round	accuracy	f1_score	precision	sensitivity	specificity
round_1	92.0678	45.0383	95.6401	29.4544	99.8335
round_2	91.5654	44.5433	100	28.6532	100
round_3	90.8473	39.2384	100	24.4078	100
round_4	91.212	45.8057	99.0527	29.7911	99.9594
round_5	91.6971	44.5261	100	28.639	100
round_6	90.4652	40.8375	100	25.6577	100
round_7	90.9543	36.4713	100	22.3027	100
round_8	90.8516	38.7579	93.9484	24.4151	99.7885
round_9	91.8672	47.8763	100	31.4719	100
round_10	91.5529	43.5474	98.7509	27.9326	99.9533
Average	91.3081	42.6642	98.7392	27.2725	99.9535
	For piRNA only
round	accuracy	f1_score	precision	sensitivity	specificity
round_1	0	0	0	0	0
round_2	0	0	0	0	0
round_3	0	0	0	0	0
round_4	0	0	0	0	0
round_5	0	0	0	0	0
round_6	0	0	0	0	0
round_7	0	0	0	0	0
round_8	0	0	0	0	0
round_9	0	0	0	0	0
round_10	0	0	0	0	0
Average	0	0	0	0	0
	For all snc-RNAs (miRNA + novel miRNA + piRNA)
round	accuracy	f1_score	precision	sensitivity	specificity
round_1	72.5363	33.9735	64.1599	23.2406	66.4741
round_2	73.9928	35.9081	66.5629	24.9661	66.6532
round_3	71.199	31.5263	66.0266	20.984	66.5899
round_4	72.8094	35.0228	66.3509	23.9667	66.6531
round_5	73.6335	34.2907	65.7879	23.4308	66.562
round_6	71.7301	32.4447	66.0964	21.7662	66.6002
round_7	71.4368	31.9742	66.1257	21.6331	66.591
round_8	73.4235	34.6335	64.4933	24.2766	66.5734
round_9	73.4108	35.7902	66.2471	24.6816	66.615
round_10	71.7204	32.9157	64.4939	22.2933	66.434
Average	72.5893	33.848	65.6345	23.1239	66.5746

## Sheet: miRge2
	Known miRNA only
round	accuracy	f1_score	precision	sensitivity	specificity
round_1	76.3651	7.94125	100	4.1348	100
round_2	78.3334	7.45817	100	3.87353	100
round_3	76.8701	7.69591	100	4.00195	100
round_4	77.4203	8.12892	100	4.23666	100
round_5	78.3923	7.94864	100	4.13881	100
round_6	99.1422	98.1153	100	96.3004	100
round_7	75.9705	8.005	100	4.16938	100
round_8	77.3661	8.47686	100	4.42602	100
round_9	77.9358	8.27593	100	4.31658	100
round_10	77.0046	7.6663	100	3.98594	100
Average	79.48	16.9712	100	13.3584	100
	For novel miRNA Only
round	accuracy	f1_score	precision	sensitivity	specificity
round_1	0	0	0	0	0
round_2	0	0	0	0	0
round_3	0	0	0	0	0
round_4	0	0	0	0	0
round_5	0	0	0	0	0
round_6	0	0	0	0	0
round_7	0	0	0	0	0
round_8	0	0	0	0	0
round_9	0	0	0	0	0
round_10	0	0	0	0	0
Average	0	0	0	0	0
	For piRNA only
round	accuracy	f1_score	precision	sensitivity	specificity
round_1	0	0	0	0	0
round_2	0	0	0	0	0
round_3	0	0	0	0	0
round_4	0	0	0	0	0
round_5	0	0	0	0	0
round_6	0	0	0	0	0
round_7	0	0	0	0	0
round_8	0	0	0	0	0
round_9	0	0	0	0	0
round_10	0	0	0	0	0
Average	0	0	0	0	0
	For all snc-RNAs (miRNA + novel miRNA + piRNA)
round	accuracy	f1_score	precision	sensitivity	specificity
round_1	62.6656	2.64708	33.3333	1.37827	33.3333
round_2	63.5121	2.48606	33.3333	1.29118	33.3333
round_3	62.1536	2.5653	33.3333	1.33398	33.3333
round_4	62.6219	2.70964	33.3333	1.41222	33.3333
round_5	64.0489	2.64955	33.3333	1.3796	33.3333
round_6	79.7274	32.7051	33.3333	32.1001	33.3333
round_7	61.5863	2.66833	33.3333	1.38979	33.3333
round_8	62.6869	2.82562	33.3333	1.47534	33.3333
round_9	63.265	2.75864	33.3333	1.43886	33.3333
round_10	62.4246	2.55543	33.3333	1.32865	33.3333
Average	64.4692	5.65708	33.3333	4.4528	33.3333

## Sheet: miRPro
	Known miRNA only
round	accuracy	f1_score	precision	sensitivity	specificity
round_1	76.4873	0	0	0	99.8601
round_2	78.8035	1.38298	100	0.696307	100
round_3	77.1369	1.6513	100	0.832522	100
round_4	77.7153	0.425237	100	0.213072	100
round_5	78.6037	1.47916	100	0.745088	100
round_6	78.2315	0.588206	100	0.294971	100
round_7	75.9468	0	0	0	99.9046
round_8	77.6739	0.483606	100	0.242389	100
round_9	77.9287	0	0	0	99.8039
round_10	77.211	1.48071	100	0.745879	100
Average	77.5739	0.74912	70	0.377023	99.9569
	For novel miRNA Only
round	accuracy	f1_score	precision	sensitivity	specificity
round_1	93.8731	66.988	100	50.3623	100
round_2	93.0805	64.4056	100	47.4988	100
round_3	91.726	55.3483	99.0717	38.4008	99.9445
round_4	92.4285	62.4159	100	45.3656	100
round_5	92.284	57.0463	100	39.9054	100
round_6	92.7996	65.7932	100	49.0237	100
round_7	92.2021	57.6079	100	40.4572	100
round_8	93.186	65.9335	100	49.1797	100
round_9	92.5541	61.2262	97.7381	44.5745	99.8433
round_10	92.0456	55.3341	100	38.2495	100
Average	92.618	61.2099	99.681	44.3018	99.9788
	For piRNA only
round	accuracy	f1_score	precision	sensitivity	specificity
round_1	0	0	0	0	0
round_2	0	0	0	0	0
round_3	0	0	0	0	0
round_4	0	0	0	0	0
round_5	0	0	0	0	0
round_6	0	0	0	0	0
round_7	0	0	0	0	0
round_8	0	0	0	0	0
round_9	0	0	0	0	0
round_10	0	0	0	0	0
Average	0	0	0	0	0
	For all snc-RNAs (miRNA + novel miRNA + piRNA)
round	accuracy	f1_score	precision	sensitivity	specificity
round_1	66.1145	22.3293	33.3333	16.7874	66.62
round_2	67.4691	21.9295	66.6667	16.065	66.6667
round_3	65.1801	18.9999	66.3572	13.0778	66.6482
round_4	66.369	20.947	66.6667	15.1929	66.6667
round_5	67.1523	19.5085	66.6667	13.5502	66.6667
round_6	66.8118	22.1271	66.6667	16.4396	66.6667
round_7	64.3767	19.2026	33.3333	13.4857	66.6349
round_8	66.5966	22.139	66.6667	16.474	66.6667
round_9	66.5535	20.4087	32.5794	14.8582	66.5491
round_10	65.2905	18.9383	66.6667	12.9985	66.6667
Average	66.1914	20.653	56.5603	14.8929	66.6452

## Sheet: sRNAtoolbox
	Known miRNA only
round	accuracy	f1_score	precision	sensitivity	specificity
round_1	88.2744	68.602	100	52.2094	100
round_2	88.6726	66.1281	100	49.3965	100
round_3	86.3089	60.0627	100	42.9211	100
round_4	90.0142	73.1074	100	57.6136	100
round_5	90.555	73.4459	100	58.0352	100
round_6	89.5231	70.6795	100	54.6545	100
round_7	89.4918	73.4431	100	58.0316	100
round_8	88.804	68.9537	100	52.6178	100
round_9	89.6141	70.9008	100	54.9196	100
round_10	88.2101	67.182	100	50.582	100
Average	88.9468	69.2505	100	53.0981	100
	For novel miRNA Only
round	accuracy	f1_score	precision	sensitivity	specificity
round_1	0	0	0	0	0
round_2	0	0	0	0	0
round_3	0	0	0	0	0
round_4	0	0	0	0	0
round_5	0	0	0	0	0
round_6	0	0	0	0	0
round_7	0	0	0	0	0
round_8	0	0	0	0	0
round_9	0	0	0	0	0
round_10	0	0	0	0	0
Average	0	0	0	0	0
	For piRNA only
round	accuracy	f1_score	precision	sensitivity	specificity
round_1	89.1609	8.24207	100	4.29817	100
round_2	89.1554	11.3157	100	5.99718	100
round_3	88.2958	7.25173	100	3.76228	100
round_4	88.9037	1.4742	100	0.742574	100
round_5	89.3502	2.69235	100	1.36454	100
round_6	88.7816	5.86369	100	3.0204	100
round_7	88.2517	2.38663	100	1.20773	100
round_8	88.675	3.78972	100	1.93146	100
round_9	88.7104	1.57858	100	0.795569	100
round_10	88.3322	6.22149	100	3.21062	100
Average	88.7617	5.08162	100	2.63305	100
	For all snc-RNAs (miRNA + novel miRNA + piRNA)
round	accuracy	f1_score	precision	sensitivity	specificity
round_1	72.7892	45.0896	66.6667	34.0698	66.6667
round_2	72.3933	44.2649	66.6667	33.1322	66.6667
round_3	70.0988	42.2431	66.6667	30.9737	66.6667
round_4	72.8699	46.5914	66.6667	35.8712	66.6667
round_5	74.0968	46.7042	66.6667	36.0117	66.6667
round_6	72.2465	45.7821	66.6667	34.8848	66.6667
round_7	72.6532	46.7032	66.6667	36.0105	66.6667
round_8	72.1156	45.2068	66.6667	34.2059	66.6667
round_9	72.8116	45.8558	66.6667	34.9732	66.6667
round_10	71.7859	44.6162	66.6667	33.5273	66.6667
Average	72.3861	45.3057	66.6667	34.366	66.6667

## Sheet: Mir&More2
	Known miRNA only
round	accuracy	f1_score	precision	sensitivity	specificity
round_1	89.466	71.6297	100	55.7993	100
round_2	91.8955	77.1395	100	62.7863	100
round_3	90.1935	73.4286	100	58.0136	100
round_4	91.7864	77.7057	100	63.54	100
round_5	91.6116	76.3176	100	61.7045	100
round_6	91.0908	74.9523	100	59.939	100
round_7	91.3315	78.2884	100	64.3229	100
round_8	92.2633	79.5305	100	66.0171	100
round_9	91.0324	74.5508	100	59.4271	100
round_10	91.1377	76.1423	100	61.4756	100
Average	91.1809	75.9686	100	61.3025	100
	For novel miRNA Only
round	accuracy	f1_score	precision	sensitivity	specificity
round_1	92.8345	49.1318	100	32.5661	100
round_2	91.9865	45.7734	100	29.6793	100
round_3	91.5595	42.4161	100	26.9165	100
round_4	92.6354	54.9886	100	37.9202	100
round_5	91.7018	40.5102	100	25.3999	100
round_6	91.8867	50.3977	100	33.6878	100
round_7	92.1063	44.2188	100	28.3852	100
round_8	92.4797	50.7534	100	34.0064	100
round_9	92.8148	54.085	100	37.0661	100
round_10	92.9831	53.4507	100	36.4728	100
Average	92.2988	48.5726	100	32.21	100
	For piRNA only
round	accuracy	f1_score	precision	sensitivity	specificity
round_1	0	0	0	0	0
round_2	0	0	0	0	0
round_3	0	0	0	0	0
round_4	0	0	0	0	0
round_5	0	0	0	0	0
round_6	0	0	0	0	0
round_7	0	0	0	0	0
round_8	0	0	0	0	0
round_9	0	0	0	0	0
round_10	0	0	0	0	0
Average	0	0	0	0	0
	For all snc-RNAs (miRNA + novel miRNA + piRNA)
round	accuracy	f1_score	precision	sensitivity	specificity
round_1	75.9491	40.2538	66.6667	29.4551	66.6667
round_2	77.1138	40.971	66.6667	30.8219	66.6667
round_3	75.23	38.6149	66.6667	28.3101	66.6667
round_4	77.7056	44.2315	66.6667	33.8201	66.6667
round_5	77.0235	38.9426	66.6667	29.0348	66.6667
round_6	76.3734	41.7833	66.6667	31.2089	66.6667
round_7	76.4094	40.8358	66.6667	30.9027	66.6667
round_8	77.7639	43.428	66.6667	33.3412	66.6667
round_9	77.0962	42.8786	66.6667	32.1644	66.6667
round_10	76.919	43.1977	66.6667	32.6495	66.6667
Average	76.7584	41.5137	66.6667	31.1709	66.6667

## Sheet: miRDeep2
	Known miRNA only
round	accuracy	f1_score	precision	sensitivity	specificity
round_1	92.5594	80.9357	97.244	69.3118	99.4203
round_2	94.133	83.7659	98.1097	73.0813	99.6322
round_3	93.6125	83.5834	97.6009	73.0867	99.4859
round_4	95.4607	88.227	99.7127	79.114	99.9376
round_5	94.4869	85.2016	96.2109	76.4532	99.2112
round_6	94.5093	85.3528	98.0914	75.5424	99.6051
round_7	94.4936	86.4045	100	76.0633	100
round_8	94.5397	85.7033	98.9217	75.6011	99.7723
round_9	93.7415	83.1303	96.4812	73.0251	99.2871
round_10	93.2925	82.5891	97.4667	71.6519	99.4685
Average	94.0829	84.4893	97.9839	74.2931	99.582
	For novel miRNA Only
round	accuracy	f1_score	precision	sensitivity	specificity
round_1	97.3326	85.1197	100	74.0942	100
round_2	97.0377	84.6985	100	73.4583	100
round_3	96.7177	82.8249	100	70.6847	100
round_4	97.5495	88.0323	100	78.623	100
round_5	97.2289	85.3403	100	74.4291	100
round_6	97.0377	85.7278	100	75.0206	100
round_7	97.8377	88.7764	100	79.8179	100
round_8	97.7029	88.5414	100	79.4389	100
round_9	97.5023	87.3582	100	77.5541	100
round_10	96.5789	81.5304	97.9878	69.8062	99.8261
Average	97.2526	85.795	99.7988	75.2927	99.9826
	For piRNA only
round	accuracy	f1_score	precision	sensitivity	specificity
round_1	0	0	0	0	0
round_2	0	0	0	0	0
round_3	0	0	0	0	0
round_4	0	0	0	0	0
round_5	0	0	0	0	0
round_6	0	0	0	0	0
round_7	0	0	0	0	0
round_8	0	0	0	0	0
round_9	0	0	0	0	0
round_10	0	0	0	0	0
Average	0	0	0	0	0
	For all snc-RNAs (miRNA + novel miRNA + piRNA)
round	accuracy	f1_score	precision	sensitivity	specificity
round_1	82.1781	55.3518	65.748	47.802	66.4734
round_2	83.0587	56.1548	66.0366	48.8465	66.5441
round_3	81.9698	55.4694	65.867	47.9238	66.4953
round_4	84.6828	58.7531	66.5709	52.579	66.6459
round_5	83.8252	56.8473	65.4036	50.2941	66.4037
round_6	83.212	57.0268	66.0305	50.1877	66.535
round_7	83.4989	58.3936	66.6667	51.9604	66.6667
round_8	83.7983	58.0816	66.3072	51.68	66.5908
round_9	83.0985	56.8295	65.4937	50.1931	66.429
round_10	81.5808	54.7065	65.1515	47.1527	66.4315
Average	83.0903	56.7614	65.9276	49.8619	66.5215

## Sheet: miRDeep_star
	Known miRNA only
round	accuracy	f1_score	precision	sensitivity	specificity
round_1	93.5685	83.1608	100	71.1754	100
round_2	94.1898	83.1731	100	71.1935	100
round_3	94.1193	84.2523	100	72.7897	100
round_4	95.3551	87.571	100	77.8901	100
round_5	96.2753	89.9126	100	81.6739	100
round_6	95.1064	86.5617	100	76.3074	100
round_7	94.4192	85.9069	100	75.2955	100
round_8	95.9991	89.5924	100	81.147	100
round_9	94.3505	84.1575	100	72.6482	100
round_10	94.7738	86.1878	100	75.7281	100
Average	94.8157	86.0476	100	75.5849	100
	For novel miRNA Only
round	accuracy	f1_score	precision	sensitivity	specificity
round_1	99.0268	95.3827	91.9668	99.0622	99.0228
round_2	99.1317	96.2251	92.9636	99.7237	99.0578
round_3	98.7939	94.718	91.7706	97.8611	98.9098
round_4	99.3859	97.3687	95.3734	99.4492	99.3777
round_5	99.1275	95.9082	95.5017	96.3183	99.4611
round_6	98.9706	95.7098	93.5645	97.9558	99.1053
round_7	98.6762	93.9921	90.7218	97.507	98.8151
round_8	99.6072	98.228	97.4491	99.0195	99.6798
round_9	99.4932	97.7475	95.9228	99.6429	99.4747
round_10	98.8572	94.8537	90.5089	99.6366	98.7651
Average	99.107	96.0134	93.5743	98.6176	99.1669
	For piRNA only
round	accuracy	f1_score	precision	sensitivity	specificity
round_1	0	0	0	0	0
round_2	0	0	0	0	0
round_3	0	0	0	0	0
round_4	0	0	0	0	0
round_5	0	0	0	0	0
round_6	0	0	0	0	0
round_7	0	0	0	0	0
round_8	0	0	0	0	0
round_9	0	0	0	0	0
round_10	0	0	0	0	0
Average	0	0	0	0	0
	For all snc-RNAs (miRNA + novel miRNA + piRNA)
round	accuracy	f1_score	precision	sensitivity	specificity
round_1	84.8406	59.5145	63.9889	56.7459	66.3409
round_2	85.3417	59.7994	64.3212	56.9724	66.3526
round_3	84.8408	59.6568	63.9235	56.8836	66.3033
round_4	86.5654	61.6466	65.1245	59.1131	66.4592
round_5	87.2359	61.9403	65.1672	59.3307	66.487
round_6	85.8576	60.7572	64.5215	58.0877	66.3684
round_7	84.9603	59.9664	63.5739	57.6008	66.2717
round_8	86.8029	62.6068	65.8164	60.0555	66.5599
round_9	85.5056	60.635	65.3076	57.4304	66.4916
round_10	85.4576	60.3472	63.503	58.4549	66.255
Average	85.7408	60.687	64.5248	58.0675	66.389
